# Supplementary material for: Genome-wide changes in microRNA expression during short and prolonged heat stress and recovery in contrasting rice cultivars
Source: J Exp Bot. 2017 Apr 12;68(9):2399–412. doi: 10.1093/jxb/erx111 (PMC5447883; doi:10.1093/jxb/erx111)
Supplement: supplementary_table_S1 [file erx111_suppl_supplementary_table_S1.xls]

## Sheet: Sheet1
List of miRNA primers
S.No	miRNA	Forward primer sequence
1	miR528	TGGAAGGGGCATGCAGAGGAG
2	miR531a	CTCGCCGGGGCTGCGTGCCGCCAT
3	miR390-3p	CGCTATCTATCCTGAGCTCC
4	miR1878	ACTTAATCTGGACACTATAAAAGA
5	miR5082	TGCGATGATGGCCGCGCGGGTTCA
6	miR5788	TGGATGTGACATACTCTAGTA
7	miR166a-5p	GGAATGTTGTCTGGTTCAAGG
8	miR5504	AGTGACGGGAGGACTGCAAGG
9	miR2863b	TTCGTTTATTTGGACTAGAGT
10	miR2055	TTTCCTTGGGAAGGTGGTTTC
11	miR156	TGACAGAAGAGAGTGAGC
12	miR398	TGTGTTCTCAGGTCACCC
13	miR1432-5p	ATCAGGAGAGATGACACCGAC
14	miR2877	TTGCATCCTCTGCACTTTGGGCCT
15	miR812v	ATGGCTGCACTTAAAATGGGACGG
16	miR529	AGAAGAGAGAGAGTACAGCTT
17	miR169a	CAGCCAAGGATGACTTGCCGA
	U6	CGATAAAATTGGAACGATACAGA
List of target gene primers
S.No	miRNA	Target gene	Forward primer	Reverse primer	Accession number
1	miR528	OsFBL27	TGGACCTCAGTGAAGCTGTG	CGGCCAGTAGTCCAATTCAT	LOC_Os06g06050.1
2	miR1878	cDNA|transporter, major facilitator superfamily domain containing protein, expressed	GTGGTAGGAGGATGGCGTTA	CCTTGAACTGCCCTGAGAAG	LOC_Os03g60820.1
3	miR5504	cDNA|receptor-like protein kinase 5 precursor, putative, expressed	ACCAAGCACACTTGGAAACC	AGAGAGTGCGGGAATGCTAA	LOC_Os11g35500.1
4	miR5788	cDNA|U-box domain containing heat shock protein, putative, expressed	TACAACAAGGGGAGCTACGG	ACGCACTCCTGGTACTGTCC	LOC_Os06g06490.3
5	miR390-3p	cDNA|growth regulator related protein, putative, expressed	GAAGGCTGGAACATCAGAGC	TGGCAAATTGGCAATACAAA	LOC_Os09g27080.2
6	miR166a-5p	cDNA|nodulin MtN3 family protein, putative, expressed	ACCCCAACAGCATTCTTGTC	AGAGCCTCTGTAGCGAGCAC	LOC_Os09g08440.1
7	miR2877	cDNA|AP2-like ethylene-responsive transcription factor AINTEGUMENTA, putative, expressed	GCAACTGGTTAGGCTTCTCG	ATGATGATGAGCAGCAGTCG	LOC_Os03g12950.1
8	miR1432-5p	cDNA|EF hand family protein, putative, expressed	GGTCTCGTCTTGTCGGTGTC	CGCAGTAGCGATAGTCGTCA	LOC_Os03g59790.1
9	miR529	cDNA|OsSPL14 - SBP-box gene family member, expressed	GCCTGAATTTGACCAAGGAA	TAGTCGACCGTAGCGTGATG	LOC_Os08g39890.1
10	miR169a	cDNA|nuclear transcription factor Y subunit, putative, expressed	TTCGTTCTATGGTGGTGCTGT	TTCGGTGGCTGGTTCTATTGG	AK069348
		Actin	CAGCCACACTGTCCCCATCTA	AGCAAGGTCGAGACGAAGGA
