# Supplementary material for: Genome-wide changes in microRNA expression during short and prolonged heat stress and recovery in contrasting rice cultivars
Source: J Exp Bot. 2017 Apr 12;68(9):2399–412. doi: 10.1093/jxb/erx111 (PMC5447883; doi:10.1093/jxb/erx111)
Supplement: supplementary_table_S2 [file erx111_suppl_supplementary_table_S2.xls]

## Sheet: Total Families in 16 libraries
Total miRNA families in N22 and Vandana (162 Families)
osa-miR1317
osa-miR1318
osa-miR1319
osa-miR1320
osa-miR1423
osa-miR1425
osa-miR1427
osa-miR1429
osa-miR1431
osa-miR1432
osa-miR1433
osa-miR1436
osa-miR1437
osa-miR1439
osa-miR156
osa-miR159
osa-miR160
osa-miR162
osa-miR164
osa-miR166
osa-miR167
osa-miR168
osa-miR169
osa-miR171
osa-miR172
osa-miR1846
osa-miR1847
osa-miR1848
osa-miR1849
osa-miR1850
osa-miR1852
osa-miR1854
osa-miR1856
osa-miR1857
osa-miR1859
osa-miR1860
osa-miR1862
osa-miR1863
osa-miR1864
osa-miR1865
osa-miR1867
osa-miR1868
osa-miR1869
osa-miR1870
osa-miR1871
osa-miR1872
osa-miR1873
osa-miR1874
osa-miR1875
osa-miR1876
osa-miR1878
osa-miR1879
osa-miR1880
osa-miR1881
osa-miR2055
osa-miR2096
osa-miR2106
osa-miR2118
osa-miR2120
osa-miR2275
osa-miR2863
osa-miR2864
osa-miR2866
osa-miR2867
osa-miR2869
osa-miR2870
osa-miR2871
osa-miR2872
osa-miR2873
osa-miR2874
osa-miR2875
osa-miR2876
osa-miR2877
osa-miR2878
osa-miR2879
osa-miR2880
osa-miR2905
osa-miR319
osa-miR390
osa-miR393
osa-miR394
osa-miR395
osa-miR396
osa-miR397
osa-miR3979
osa-miR398
osa-miR3981
osa-miR3982
osa-miR399
osa-miR408
osa-miR414
osa-miR435
osa-miR437
osa-miR440
osa-miR444
osa-miR5072
osa-miR5073
osa-miR5076
osa-miR5077
osa-miR5079
osa-miR5082
osa-miR5083
osa-miR5144
osa-miR5145
osa-miR5146
osa-miR5150
osa-miR5151
osa-miR5153
osa-miR5155
osa-miR5156
osa-miR5158
osa-miR5160
osa-miR5161
osa-miR5162
osa-miR528
osa-miR529
osa-miR530
osa-miR531
osa-miR5339
osa-miR535
osa-miR5484
osa-miR5493
osa-miR5501
osa-miR5502
osa-miR5503
osa-miR5504
osa-miR5505
osa-miR5508
osa-miR5510
osa-miR5513
osa-miR5523
osa-miR5525
osa-miR5537
osa-miR5538
osa-miR5540
osa-miR5542
osa-miR5788
osa-miR5792
osa-miR5794
osa-miR5799
osa-miR5801
osa-miR5802
osa-miR5803
osa-miR5809
osa-miR5810
osa-miR5811
osa-miR5812
osa-miR5813
osa-miR5814
osa-miR5815
osa-miR5816
osa-miR5823
osa-miR5825
osa-miR5827
osa-miR6246
osa-miR6248
osa-miR6249
osa-miR6250
osa-miR6251
osa-miR6253
osa-miR810
osa-miR812

## Sheet: Shoot
Total miRNAs families in Shoot
osa-miR1317
osa-miR1318
osa-miR1319
osa-miR1320
osa-miR1423
osa-miR1425
osa-miR1427
osa-miR1429
osa-miR1431
osa-miR1432
osa-miR1433
osa-miR1436
osa-miR1437
osa-miR1439
osa-miR156
osa-miR159
osa-miR160
osa-miR162
osa-miR164
osa-miR166
osa-miR167
osa-miR168
osa-miR169
osa-miR171
osa-miR172
osa-miR1846
osa-miR1847
osa-miR1848
osa-miR1849
osa-miR1850
osa-miR1852
osa-miR1856
osa-miR1857
osa-miR1859
osa-miR1860
osa-miR1862
osa-miR1863
osa-miR1864
osa-miR1865
osa-miR1867
osa-miR1868
osa-miR1869
osa-miR1871
osa-miR1874
osa-miR1875
osa-miR1876
osa-miR1878
osa-miR1879
osa-miR1880
osa-miR1881
osa-miR2096
osa-miR2106
osa-miR2118
osa-miR2120
osa-miR2275
osa-miR2863
osa-miR2864
osa-miR2867
osa-miR2869
osa-miR2870
osa-miR2871
osa-miR2873
osa-miR2874
osa-miR2875
osa-miR2877
osa-miR2878
osa-miR2879
osa-miR2880
osa-miR2905
osa-miR319
osa-miR393
osa-miR394
osa-miR395
osa-miR396
osa-miR397
osa-miR3979
osa-miR398
osa-miR3982
osa-miR399
osa-miR408
osa-miR414
osa-miR435
osa-miR437
osa-miR440
osa-miR444
osa-miR5072
osa-miR5073
osa-miR5076
osa-miR5077
osa-miR5079
osa-miR5082
osa-miR5083
osa-miR5144
osa-miR5145
osa-miR5146
osa-miR5150
osa-miR5151
osa-miR5155
osa-miR5156
osa-miR5158
osa-miR5160
osa-miR5161
osa-miR5162
osa-miR528
osa-miR529
osa-miR530
osa-miR531
osa-miR5339
osa-miR535
osa-miR5493
osa-miR5501
osa-miR5502
osa-miR5503
osa-miR5504
osa-miR5505
osa-miR5508
osa-miR5510
osa-miR5513
osa-miR5523
osa-miR5525
osa-miR5537
osa-miR5538
osa-miR5540
osa-miR5542
osa-miR5788
osa-miR5792
osa-miR5794
osa-miR5799
osa-miR5801
osa-miR5802
osa-miR5803
osa-miR5809
osa-miR5810
osa-miR5811
osa-miR5812
osa-miR5813
osa-miR5814
osa-miR5815
osa-miR5816
osa-miR5823
osa-miR5825
osa-miR5827
osa-miR6246
osa-miR6248
osa-miR6249
osa-miR6250
osa-miR6251
osa-miR6253
osa-miR810
osa-miR812

## Sheet: Root
Total miRNAs families in Root
osa-miR1318
osa-miR1319
osa-miR1320
osa-miR1423
osa-miR1425
osa-miR1427
osa-miR1431
osa-miR1432
osa-miR1433
osa-miR1436
osa-miR1437
osa-miR156
osa-miR159
osa-miR160
osa-miR162
osa-miR164
osa-miR166
osa-miR167
osa-miR168
osa-miR169
osa-miR171
osa-miR1846
osa-miR1847
osa-miR1848
osa-miR1849
osa-miR1850
osa-miR1854
osa-miR1857
osa-miR1859
osa-miR1860
osa-miR1862
osa-miR1863
osa-miR1865
osa-miR1867
osa-miR1868
osa-miR1869
osa-miR1870
osa-miR1871
osa-miR1872
osa-miR1873
osa-miR1874
osa-miR1876
osa-miR1878
osa-miR1879
osa-miR1881
osa-miR2055
osa-miR2106
osa-miR2118
osa-miR2120
osa-miR2275
osa-miR2863
osa-miR2866
osa-miR2867
osa-miR2869
osa-miR2870
osa-miR2871
osa-miR2872
osa-miR2873
osa-miR2874
osa-miR2876
osa-miR2877
osa-miR2878
osa-miR2879
osa-miR2880
osa-miR319
osa-miR390
osa-miR393
osa-miR394
osa-miR396
osa-miR397
osa-miR3979
osa-miR398
osa-miR3981
osa-miR3982
osa-miR399
osa-miR408
osa-miR414
osa-miR435
osa-miR437
osa-miR440
osa-miR444
osa-miR5072
osa-miR5077
osa-miR5082
osa-miR5083
osa-miR5144
osa-miR5145
osa-miR5146
osa-miR5150
osa-miR5151
osa-miR5153
osa-miR5156
osa-miR5160
osa-miR5161
osa-miR528
osa-miR529
osa-miR531
osa-miR535
osa-miR5484
osa-miR5493
osa-miR5504
osa-miR5505
osa-miR5508
osa-miR5513
osa-miR5523
osa-miR5538
osa-miR5540
osa-miR5788
osa-miR5794
osa-miR5799
osa-miR5801
osa-miR5802
osa-miR5803
osa-miR5810
osa-miR5812
osa-miR5813
osa-miR5814
osa-miR5815
osa-miR5816
osa-miR5823
osa-miR5827
osa-miR6246
osa-miR6248
osa-miR6249
osa-miR6250
osa-miR6251
osa-miR6253
osa-miR810
osa-miR812

## Sheet: Vandana shoot
Total miRNAs families in Vandana shoot
osa-miR1317
osa-miR1318
osa-miR1319
osa-miR1320
osa-miR1423
osa-miR1425
osa-miR1429
osa-miR1431
osa-miR1432
osa-miR1433
osa-miR1436
osa-miR1437
osa-miR156
osa-miR159
osa-miR160
osa-miR162
osa-miR164
osa-miR166
osa-miR167
osa-miR168
osa-miR169
osa-miR171
osa-miR172
osa-miR1846
osa-miR1847
osa-miR1849
osa-miR1850
osa-miR1856
osa-miR1857
osa-miR1859
osa-miR1860
osa-miR1862
osa-miR1863
osa-miR1864
osa-miR1867
osa-miR1868
osa-miR1869
osa-miR1870
osa-miR1871
osa-miR1874
osa-miR1875
osa-miR1876
osa-miR1878
osa-miR1879
osa-miR1880
osa-miR1881
osa-miR2055
osa-miR2118
osa-miR2120
osa-miR2275
osa-miR2863
osa-miR2864
osa-miR2866
osa-miR2867
osa-miR2869
osa-miR2870
osa-miR2871
osa-miR2873
osa-miR2874
osa-miR2876
osa-miR2878
osa-miR2879
osa-miR2880
osa-miR2905
osa-miR319
osa-miR390
osa-miR393
osa-miR394
osa-miR396
osa-miR397
osa-miR3979
osa-miR398
osa-miR3982
osa-miR399
osa-miR408
osa-miR414
osa-miR435
osa-miR437
osa-miR440
osa-miR444
osa-miR5072
osa-miR5073
osa-miR5076
osa-miR5079
osa-miR5082
osa-miR5083
osa-miR5144
osa-miR5145
osa-miR5146
osa-miR5150
osa-miR5151
osa-miR5156
osa-miR5158
osa-miR5160
osa-miR5161
osa-miR5162
osa-miR528
osa-miR529
osa-miR531
osa-miR5339
osa-miR535
osa-miR5493
osa-miR5501
osa-miR5503
osa-miR5504
osa-miR5505
osa-miR5508
osa-miR5510
osa-miR5513
osa-miR5523
osa-miR5525
osa-miR5538
osa-miR5540
osa-miR5788
osa-miR5794
osa-miR5799
osa-miR5802
osa-miR5804
osa-miR5809
osa-miR5810
osa-miR5811
osa-miR5812
osa-miR5813
osa-miR5814
osa-miR5816
osa-miR5825
osa-miR5827
osa-miR6246
osa-miR6248
osa-miR6249
osa-miR6250
osa-miR6251
osa-miR6253
osa-miR810
osa-miR812

## Sheet: N22 shoot
Total miRNAs families in N22 shoot
osa-miR1319
osa-miR1320
osa-miR1423
osa-miR1425
osa-miR1427
osa-miR1432
osa-miR1433
osa-miR1437
osa-miR1439
osa-miR156
osa-miR159
osa-miR160
osa-miR162
osa-miR164
osa-miR166
osa-miR167
osa-miR168
osa-miR169
osa-miR171
osa-miR172
osa-miR1846
osa-miR1847
osa-miR1848
osa-miR1849
osa-miR1850
osa-miR1852
osa-miR1857
osa-miR1859
osa-miR1860
osa-miR1862
osa-miR1863
osa-miR1865
osa-miR1867
osa-miR1868
osa-miR1870
osa-miR1871
osa-miR1875
osa-miR1876
osa-miR1878
osa-miR1879
osa-miR1880
osa-miR2055
osa-miR2096
osa-miR2106
osa-miR2118
osa-miR2120
osa-miR2275
osa-miR2863
osa-miR2866
osa-miR2867
osa-miR2869
osa-miR2870
osa-miR2871
osa-miR2873
osa-miR2875
osa-miR2877
osa-miR2878
osa-miR2879
osa-miR2905
osa-miR390
osa-miR393
osa-miR394
osa-miR395
osa-miR397
osa-miR3979
osa-miR398
osa-miR3982
osa-miR399
osa-miR408
osa-miR435
osa-miR437
osa-miR440
osa-miR444
osa-miR5072
osa-miR5073
osa-miR5076
osa-miR5077
osa-miR5079
osa-miR5082
osa-miR5083
osa-miR5144
osa-miR5145
osa-miR5146
osa-miR5150
osa-miR5151
osa-miR5155
osa-miR5156
osa-miR5158
osa-miR5160
osa-miR5162
osa-miR528
osa-miR529
osa-miR530
osa-miR5339
osa-miR535
osa-miR5493
osa-miR5502
osa-miR5504
osa-miR5505
osa-miR5508
osa-miR5513
osa-miR5523
osa-miR5537
osa-miR5538
osa-miR5540
osa-miR5542
osa-miR5788
osa-miR5792
osa-miR5794
osa-miR5799
osa-miR5801
osa-miR5802
osa-miR5804
osa-miR5809
osa-miR5810
osa-miR5814
osa-miR5815
osa-miR5816
osa-miR5823
osa-miR5825
osa-miR5827
osa-miR6246
osa-miR6248
osa-miR6249
osa-miR6250
osa-miR6251
osa-miR6253
osa-miR810
osa-miR812

## Sheet: vandana root
Total miRNAs families in Vandana root
osa-miR1319
osa-miR1320
osa-miR1423
osa-miR1425
osa-miR1431
osa-miR1432
osa-miR1433
osa-miR156
osa-miR159
osa-miR160
osa-miR162
osa-miR164
osa-miR166
osa-miR167
osa-miR168
osa-miR169
osa-miR171
osa-miR1846
osa-miR1847
osa-miR1850
osa-miR1854
osa-miR1857
osa-miR1860
osa-miR1862
osa-miR1863
osa-miR1867
osa-miR1868
osa-miR1870
osa-miR1871
osa-miR1873
osa-miR1874
osa-miR1876
osa-miR1878
osa-miR1879
osa-miR1881
osa-miR2055
osa-miR2118
osa-miR2120
osa-miR2275
osa-miR2863
osa-miR2867
osa-miR2871
osa-miR2873
osa-miR2874
osa-miR2876
osa-miR2877
osa-miR2878
osa-miR2879
osa-miR2880
osa-miR390
osa-miR393
osa-miR394
osa-miR396
osa-miR397
osa-miR3979
osa-miR398
osa-miR3982
osa-miR399
osa-miR408
osa-miR414
osa-miR435
osa-miR440
osa-miR444
osa-miR5072
osa-miR5077
osa-miR5082
osa-miR5144
osa-miR5145
osa-miR5146
osa-miR5150
osa-miR5151
osa-miR5156
osa-miR5160
osa-miR5162
osa-miR528
osa-miR529
osa-miR531
osa-miR535
osa-miR5504
osa-miR5508
osa-miR5513
osa-miR5540
osa-miR5788
osa-miR5794
osa-miR5801
osa-miR5802
osa-miR5803
osa-miR5813
osa-miR5814
osa-miR5816
osa-miR5827
osa-miR6246
osa-miR6249
osa-miR6250
osa-miR6253
osa-miR810
osa-miR812

## Sheet: N22 root
Total miRNAs families in N22 root
osa-miR1318
osa-miR1320
osa-miR1423
osa-miR1425
osa-miR1427
osa-miR1432
osa-miR1433
osa-miR1436
osa-miR1437
osa-miR156
osa-miR159
osa-miR160
osa-miR162
osa-miR164
osa-miR166
osa-miR167
osa-miR168
osa-miR169
osa-miR171
osa-miR1846
osa-miR1847
osa-miR1848
osa-miR1849
osa-miR1850
osa-miR1857
osa-miR1859
osa-miR1860
osa-miR1863
osa-miR1865
osa-miR1867
osa-miR1868
osa-miR1869
osa-miR1870
osa-miR1871
osa-miR1872
osa-miR1873
osa-miR1874
osa-miR1876
osa-miR1878
osa-miR1879
osa-miR1881
osa-miR2055
osa-miR2106
osa-miR2118
osa-miR2120
osa-miR2275
osa-miR2863
osa-miR2866
osa-miR2867
osa-miR2869
osa-miR2870
osa-miR2872
osa-miR2873
osa-miR2877
osa-miR2878
osa-miR2879
osa-miR319
osa-miR390
osa-miR393
osa-miR394
osa-miR396
osa-miR397
osa-miR3979
osa-miR398
osa-miR3981
osa-miR3982
osa-miR399
osa-miR408
osa-miR435
osa-miR437
osa-miR440
osa-miR444
osa-miR5072
osa-miR5077
osa-miR5082
osa-miR5083
osa-miR5144
osa-miR5145
osa-miR5146
osa-miR5150
osa-miR5151
osa-miR5153
osa-miR5156
osa-miR5160
osa-miR5161
osa-miR5162
osa-miR528
osa-miR529
osa-miR535
osa-miR5484
osa-miR5493
osa-miR5504
osa-miR5505
osa-miR5508
osa-miR5513
osa-miR5523
osa-miR5538
osa-miR5540
osa-miR5794
osa-miR5799
osa-miR5801
osa-miR5802
osa-miR5810
osa-miR5812
osa-miR5813
osa-miR5814
osa-miR5815
osa-miR5816
osa-miR5823
osa-miR6246
osa-miR6248
osa-miR6249
osa-miR6250
osa-miR6251
osa-miR6253
osa-miR810
osa-miR812

## Sheet: vandana cultivar
Total miRNAs families in Vandana
osa-miR1317
osa-miR1318
osa-miR1319
osa-miR1320
osa-miR1423
osa-miR1425
osa-miR1429
osa-miR1431
osa-miR1432
osa-miR1433
osa-miR1436
osa-miR1437
osa-miR156
osa-miR159
osa-miR160
osa-miR162
osa-miR164
osa-miR166
osa-miR167
osa-miR168
osa-miR169
osa-miR171
osa-miR172
osa-miR1846
osa-miR1847
osa-miR1849
osa-miR1850
osa-miR1854
osa-miR1856
osa-miR1857
osa-miR1859
osa-miR1860
osa-miR1862
osa-miR1863
osa-miR1864
osa-miR1867
osa-miR1868
osa-miR1869
osa-miR1870
osa-miR1871
osa-miR1873
osa-miR1874
osa-miR1875
osa-miR1876
osa-miR1878
osa-miR1879
osa-miR1880
osa-miR1881
osa-miR2055
osa-miR2118
osa-miR2120
osa-miR2275
osa-miR2863
osa-miR2864
osa-miR2866
osa-miR2867
osa-miR2869
osa-miR2870
osa-miR2871
osa-miR2873
osa-miR2874
osa-miR2876
osa-miR2877
osa-miR2878
osa-miR2879
osa-miR2880
osa-miR2905
osa-miR319
osa-miR390
osa-miR393
osa-miR394
osa-miR396
osa-miR397
osa-miR3979
osa-miR398
osa-miR3982
osa-miR399
osa-miR408
osa-miR414
osa-miR435
osa-miR437
osa-miR440
osa-miR444
osa-miR5072
osa-miR5073
osa-miR5076
osa-miR5077
osa-miR5079
osa-miR5082
osa-miR5083
osa-miR5144
osa-miR5145
osa-miR5146
osa-miR5150
osa-miR5151
osa-miR5156
osa-miR5158
osa-miR5160
osa-miR5161
osa-miR5162
osa-miR528
osa-miR529
osa-miR531
osa-miR5339
osa-miR535
osa-miR5493
osa-miR5501
osa-miR5503
osa-miR5504
osa-miR5505
osa-miR5508
osa-miR5510
osa-miR5513
osa-miR5523
osa-miR5525
osa-miR5538
osa-miR5540
osa-miR5788
osa-miR5794
osa-miR5799
osa-miR5801
osa-miR5802
osa-miR5803
osa-miR5804
osa-miR5809
osa-miR5810
osa-miR5811
osa-miR5812
osa-miR5813
osa-miR5814
osa-miR5816
osa-miR5825
osa-miR5827
osa-miR6246
osa-miR6248
osa-miR6249
osa-miR6250
osa-miR6251
osa-miR6253
osa-miR810
osa-miR812

## Sheet: N22 cultivar
Total miRNAs faimiles in N22
osa-miR1318
osa-miR1319
osa-miR1320
osa-miR1423
osa-miR1425
osa-miR1427
osa-miR1432
osa-miR1433
osa-miR1436
osa-miR1437
osa-miR1439
osa-miR156
osa-miR159
osa-miR160
osa-miR162
osa-miR164
osa-miR166
osa-miR167
osa-miR168
osa-miR169
osa-miR171
osa-miR172
osa-miR1846
osa-miR1847
osa-miR1848
osa-miR1849
osa-miR1850
osa-miR1852
osa-miR1857
osa-miR1859
osa-miR1860
osa-miR1862
osa-miR1863
osa-miR1865
osa-miR1867
osa-miR1868
osa-miR1869
osa-miR1870
osa-miR1871
osa-miR1872
osa-miR1873
osa-miR1874
osa-miR1875
osa-miR1876
osa-miR1878
osa-miR1879
osa-miR1880
osa-miR1881
osa-miR2055
osa-miR2096
osa-miR2106
osa-miR2118
osa-miR2120
osa-miR2275
osa-miR2863
osa-miR2866
osa-miR2867
osa-miR2869
osa-miR2870
osa-miR2871
osa-miR2873
osa-miR2875
osa-miR2877
osa-miR2878
osa-miR2879
osa-miR2905
osa-miR319
osa-miR390
osa-miR393
osa-miR394
osa-miR395
osa-miR396
osa-miR397
osa-miR3979
osa-miR398
osa-miR3981
osa-miR3982
osa-miR399
osa-miR408
osa-miR435
osa-miR437
osa-miR440
osa-miR444
osa-miR5072
osa-miR5073
osa-miR5076
osa-miR5077
osa-miR5079
osa-miR5082
osa-miR5083
osa-miR5144
osa-miR5145
osa-miR5146
osa-miR5150
osa-miR5151
osa-miR5153
osa-miR5155
osa-miR5156
osa-miR5158
osa-miR5160
osa-miR5161
osa-miR5162
osa-miR528
osa-miR529
osa-miR530
osa-miR5339
osa-miR535
osa-miR5484
osa-miR5493
osa-miR5502
osa-miR5504
osa-miR5505
osa-miR5508
osa-miR5513
osa-miR5523
osa-miR5537
osa-miR5538
osa-miR5540
osa-miR5542
osa-miR5788
osa-miR5792
osa-miR5794
osa-miR5799
osa-miR5801
osa-miR5802
osa-miR5804
osa-miR5809
osa-miR5810
osa-miR5812
osa-miR5813
osa-miR5814
osa-miR5815
osa-miR5816
osa-miR5823
osa-miR5825
osa-miR5827
osa-miR6246
osa-miR6248
osa-miR6249
osa-miR6250
osa-miR6251
osa-miR6253
osa-miR810
osa-miR812

## Sheet: Vanadana Control
Shoot	Root	Both
Vandana-CS(110 families)	Vandana-CR(81 families)	118 families
osa-miR1317	osa-miR1319	osa-miR1317
osa-miR1318	osa-miR1320	osa-miR1318
osa-miR1320	osa-miR1423	osa-miR1319
osa-miR1423	osa-miR1425	osa-miR1320
osa-miR1425	osa-miR1431	osa-miR1423
osa-miR1431	osa-miR1432	osa-miR1425
osa-miR1432	osa-miR1433	osa-miR1431
osa-miR1433	osa-miR156	osa-miR1432
osa-miR1437	osa-miR159	osa-miR1433
osa-miR156	osa-miR160	osa-miR1437
osa-miR159	osa-miR162	osa-miR156
osa-miR160	osa-miR164	osa-miR159
osa-miR162	osa-miR166	osa-miR160
osa-miR164	osa-miR167	osa-miR162
osa-miR166	osa-miR168	osa-miR164
osa-miR167	osa-miR169	osa-miR166
osa-miR168	osa-miR171	osa-miR167
osa-miR169	osa-miR1846	osa-miR168
osa-miR171	osa-miR1857	osa-miR169
osa-miR172	osa-miR1860	osa-miR171
osa-miR1846	osa-miR1862	osa-miR172
osa-miR1850	osa-miR1863	osa-miR1846
osa-miR1856	osa-miR1867	osa-miR1850
osa-miR1857	osa-miR1868	osa-miR1856
osa-miR1859	osa-miR1870	osa-miR1857
osa-miR1860	osa-miR1871	osa-miR1859
osa-miR1862	osa-miR1874	osa-miR1860
osa-miR1863	osa-miR1876	osa-miR1862
osa-miR1864	osa-miR1878	osa-miR1863
osa-miR1867	osa-miR1879	osa-miR1864
osa-miR1868	osa-miR1881	osa-miR1867
osa-miR1870	osa-miR2055	osa-miR1868
osa-miR1871	osa-miR2118	osa-miR1870
osa-miR1874	osa-miR2120	osa-miR1871
osa-miR1875	osa-miR2275	osa-miR1874
osa-miR1876	osa-miR2863	osa-miR1875
osa-miR1878	osa-miR2871	osa-miR1876
osa-miR1879	osa-miR2873	osa-miR1878
osa-miR1880	osa-miR2874	osa-miR1879
osa-miR2055	osa-miR2878	osa-miR1880
osa-miR2118	osa-miR2879	osa-miR1881
osa-miR2275	osa-miR2880	osa-miR2055
osa-miR2863	osa-miR390	osa-miR2118
osa-miR2866	osa-miR393	osa-miR2120
osa-miR2867	osa-miR394	osa-miR2275
osa-miR2869	osa-miR396	osa-miR2863
osa-miR2871	osa-miR3979	osa-miR2866
osa-miR2873	osa-miR397	osa-miR2867
osa-miR2874	osa-miR3982	osa-miR2869
osa-miR2876	osa-miR398	osa-miR2871
osa-miR2878	osa-miR399	osa-miR2873
osa-miR2879	osa-miR408	osa-miR2874
osa-miR2880	osa-miR440	osa-miR2876
osa-miR2905	osa-miR444	osa-miR2878
osa-miR390	osa-miR5072	osa-miR2879
osa-miR393	osa-miR5082	osa-miR2880
osa-miR394	osa-miR5144	osa-miR2905
osa-miR396	osa-miR5145	osa-miR390
osa-miR3979	osa-miR5146	osa-miR393
osa-miR397	osa-miR5150	osa-miR394
osa-miR3982	osa-miR5156	osa-miR396
osa-miR398	osa-miR528	osa-miR397
osa-miR399	osa-miR529	osa-miR3979
osa-miR408	osa-miR531	osa-miR398
osa-miR435	osa-miR535	osa-miR3982
osa-miR437	osa-miR5505	osa-miR399
osa-miR440	osa-miR5508	osa-miR408
osa-miR444	osa-miR5513	osa-miR435
osa-miR5072	osa-miR5540	osa-miR437
osa-miR5073	osa-miR5794	osa-miR440
osa-miR5079	osa-miR5801	osa-miR444
osa-miR5083	osa-miR5802	osa-miR5072
osa-miR5144	osa-miR5813	osa-miR5073
osa-miR5145	osa-miR5814	osa-miR5079
osa-miR5146	osa-miR5816	osa-miR5082
osa-miR5150	osa-miR5827	osa-miR5083
osa-miR5151	osa-miR6246	osa-miR5144
osa-miR5156	osa-miR6249	osa-miR5145
osa-miR5162	osa-miR6250	osa-miR5146
osa-miR528	osa-miR810	osa-miR5150
osa-miR529	osa-miR812	osa-miR5151
osa-miR531		osa-miR5156
osa-miR535		osa-miR5162
osa-miR5504		osa-miR528
osa-miR5508		osa-miR529
osa-miR5513		osa-miR531
osa-miR5523		osa-miR535
osa-miR5525		osa-miR5504
osa-miR5538		osa-miR5505
osa-miR5540		osa-miR5508
osa-miR5788		osa-miR5513
osa-miR5794		osa-miR5523
osa-miR5799		osa-miR5525
osa-miR5803		osa-miR5538
osa-miR5804		osa-miR5540
osa-miR5809		osa-miR5788
osa-miR5810		osa-miR5794
osa-miR5811		osa-miR5799
osa-miR5812		osa-miR5801
osa-miR5813		osa-miR5802
osa-miR5814		osa-miR5803
osa-miR5816		osa-miR5804
osa-miR5825		osa-miR5809
osa-miR5827		osa-miR5810
osa-miR6246		osa-miR5811
osa-miR6248		osa-miR5812
osa-miR6249		osa-miR5813
osa-miR6251		osa-miR5814
osa-miR810		osa-miR5816
osa-miR812		osa-miR5825
		osa-miR5827
		osa-miR6246
		osa-miR6248
		osa-miR6249
		osa-miR6250
		osa-miR6251
		osa-miR810
		osa-miR812

[truncated: 8 more sheets: Vandana SDS, Vandana LDS, Vandana Rec, N22 Control, N22 SDS, N22 LDS, N22 Rec, list of mirNA families-1]
