# Supplementary material for: Genome-wide changes in microRNA expression during short and prolonged heat stress and recovery in contrasting rice cultivars
Source: J Exp Bot. 2017 Apr 12;68(9):2399–412. doi: 10.1093/jxb/erx111 (PMC5447883; doi:10.1093/jxb/erx111)
Supplement: supplementary_table_S3 [file erx111_suppl_supplementary_table_S3.xls]

## Sheet: exp  ctrl tissue of N22
MicroRNA families expressed preferentially in control tissue of N22
miRNA_Acc.	Target_Accession	Expectation	Target_Description	Inhibition
miR1319b	LOC_Os08g06800.1	2.5	cDNA|retrotransposon protein, putative, unclassified, expressed	Translation
	LOC_Os02g48780.1	2.5	cDNA|IQ calmodulin-binding and BAG domain containing protein, putative, expressed	Translation
miR172b	LOC_Os04g36054.1	2.5	cDNA|auxin response factor 9, putative, expressed	cleavage
miR172d 5p	LOC_Os06g06050.1	2.5	cDNA|OsFBL27 - F-box domain and LRR containing protein, expressed	Cleavage
	LOC_Os03g51030.3	2.5	cDNA|phytochrome A, putative, expressed	Cleavage
	LOC_Os03g19590.1	2.5	cDNA|phytochrome B, putative, expressed	Cleavage
miR1852	LOC_Os06g12649.2	2.5	cDNA|expressed protein	Translation
	LOC_Os03g41530.2	3	cDNA|single-stranded DNA-binding protein, putative, expressed	Cleavage
miR2866	LOC_Os06g05920.1	2.5	cDNA|Rf1, mitochondrial precursor, putative, expressed	Translation
	LOC_Os06g24310.1	2.5	cDNA|retrotransposon protein, putative, unclassified, expressed	Cleavage
	LOC_Os12g22810.2	2.5	cDNA|transposon protein, putative, CACTA, En/Spm sub-class, expressed	Cleavage
	LOC_Os03g21720.1	2.5	cDNA|vacuolar-sorting receptor precursor, putative, expressed	Translation
miR395	LOC_Os03g53230.1	0.5	cDNA|bifunctional 3-phosphoadenosine 5-phosphosulfate synthetase, putative, expressed	Cleavage
	LOC_Os03g09940.1	1	cDNA|sulfate transporter, putative, expressed	Cleavage
	LOC_Os03g09930.1	2	cDNA|sulfate transporter, putative, expressed	Cleavage
miR5155	LOC_Os04g40660.2	2.5	cDNA|MA3 domain containing protein, expressed	Cleavage
	LOC_Os03g46040.1	2.5	cDNA|expressed protein	Cleavage
miR5339	LOC_Os03g02160.2	2.5	cDNA|zinc finger C-x8-C-x5-C-x3-H type family protein, expressed	Cleavage
miR5158	LOC_Os03g17980.2	2.5	cDNA|CAMK_KIN1/SNF1/Nim1_like_AMPKh.2 - CAMK includes calcium/calmodulin depedent protein kinases, expressed	Cleavage
miR5502	LOC_Os09g06920.1	1	cDNA|transposon protein, putative, CACTA, En/Spm sub-class, expressed	Cleavage
	LOC_Os03g63074.3	1	cDNA|Ser/Thr protein phosphatase family protein, expressed	Cleavage
	LOC_Os11g41730.1	2	cDNA|transposon protein, putative, CACTA, En/Spm sub-class, expressed	Cleavage
	LOC_Os09g35570.1	2.5	cDNA|expressed protein	Cleavage
	LOC_Os07g43790.1	2.5	cDNA|retrotransposon protein, putative, unclassified, expressed	Cleavage
	LOC_Os03g63074.3	1	cDNA|Ser/Thr protein phosphatase family protein, expressed	Cleavage
miR5537	LOC_Os11g05080.1	1.5	cDNA|powdery mildew resistant protein 5, putative, expressed	Cleavage
	LOC_Os08g29390.1	2	cDNA|expressed protein	Cleavage
miR5809	LOC_Os10g08610.1	2	cDNA|expressed protein	Cleavage
	LOC_Os02g39570.4	2.5	cDNA|ACT domain containing protein, expressed	Cleavage
	LOC_Os11g35220.1	2.5	cDNA|OsWAK117 - OsWAK receptor-like cytoplasmic kinase OsWAK-RLCK, expressed	Translation
	LOC_Os09g30160.1	2.5	cDNA|zinc finger, C3HC4 type domain containing protein, expressed	Cleavage
	LOC_Os01g63790.1	2.5	cDNA|prolipoprotein diacylglyceryl transferase, putative, expressed	Cleavage
	LOC_Os03g10860.1	2.5	cDNA|expressed protein	Cleavage
miR5823	LOC_Os11g48100.1	2.5	cDNA|expressed protein	Cleavage
	LOC_Os04g48440.1	2.5	cDNA|expressed protein	Cleavage
	LOC_Os05g15460.1	3	cDNA|retrotransposon protein, putative, unclassified, expressed	Cleavage
	LOC_Os01g11650.1	3	cDNA|GDSL-like lipase/acylhydrolase, putative, expressed	Translation
	LOC_Os11g47620.1	3	cDNA|ZOS11-09 - C2H2 zinc finger protein, expressed	Cleavage
	LOC_Os09g14610.2	3	cDNA|DCL2, putative, expressed	Translation
	LOC_Os03g38740.1	3	cDNA|Dicer, putative, expressed	Translation

## Sheet: exp  ctrl tissue of vandana
MicroRNA families expressed preferentially in control tissue of Vandana
miRNA_Acc.	Target_Accession	Expectation	Target_Description	Inhibition
miR1317	LOC_Os01g19920.1	2.5	cDNA|retrotransposon protein, putative, unclassified	Cleavage
	LOC_Os05g42220.1	3	cDNA|leucine rich repeat domain containing protein, putative, expressed	Translation
	LOC_Os03g40110.1	3	cDNA|nop14-like family protein, expressed	Cleavage
miR1319b	LOC_Os04g09580.1	2.5	cDNA|expressed protein	Cleavage	1
miR1856	LOC_Os09g10274.1	2.5	cDNA|expressed protein	Cleavage	1
miR1864	LOC_Os01g14020.2	2	cDNA|expressed protein	Cleavage	1
	LOC_Os08g40420.2	2.5	cDNA|ternary complex factor MIP1, putative, expressed	Cleavage	1
miR399d	LOC_Os05g48390.1	1	cDNA|ubiquitin conjugating enzyme protein, putative, expressed	Cleavage	1
	LOC_Os05g45350.2	2	cDNA|dnaJ domain containing protein, expressed	Cleavage	1
	LOC_Os04g33860.1	2.5	cDNA|expressed protein	Cleavage	1
miR399j	LOC_Os05g48390.1	1	cDNA|ubiquitin conjugating enzyme protein, putative, expressed	Cleavage	1
	LOC_Os05g45350.2	2	cDNA|dnaJ domain containing protein, expressed	Cleavage	1
	LOC_Os04g33860.1	2.5	cDNA|expressed protein	Cleavage	1
miR5073	LOC_Os02g40770.1	3	cDNA|SET domain containing protein, expressed	Cleavage	1
miR5523	LOC_Os10g21324.1	0	cDNA|cytochrome b6, putative, expressed	Cleavage	1
	LOC_Os02g46380.2	2.5	cDNA|purine permease, putative, expressed	Cleavage	1
	LOC_Os07g44140.1	2.5	cDNA|cytochrome P450 72A1, putative, expressed	Cleavage	1
miR5538	LOC_Os05g22540.1	3	cDNA|retrotransposon protein, putative, Ty3-gypsy subclass	Cleavage	1
	LOC_Os06g28380.1	3	cDNA|retrotransposon protein, putative, Ty3-gypsy subclass, expressed	Cleavage	1
miR5799	LOC_Os04g33780.2	1	cDNA|OTU-like cysteine protease family protein, putative, expressed	Translation	1
	LOC_Os12g38210.1	1.5	cDNA|spotted leaf 11, putative, expressed	Cleavage	1
	LOC_Os07g05550.1	1.5	cDNA|expressed protein	Translation	1
	LOC_Os03g45990.1	2	cDNA|expressed protein	Translation	1
	LOC_Os12g16350.13	2	cDNA|enoyl-CoA hydratase/isomerase family protein, putative, expressed	Translation	1
	LOC_Os12g01680.1	2	cDNA|macrophage migration inhibitory factor, putative, expressed	Translation	1
	LOC_Os10g32050.1	2.5	cDNA|ankyrin repeat domain containing protein, expressed	Cleavage	1
	LOC_Os01g56720.1	2.5	cDNA|expressed protein	Translation	1
	LOC_Os07g03467.1	2.5	cDNA|SCP-like extracellular protein, expressed	Translation	1
	LOC_Os12g38210.1	0.5	cDNA|spotted leaf 11, putative, expressed	Cleavage	1
	LOC_Os10g32050.1	1.5	cDNA|ankyrin repeat domain containing protein, expressed	Cleavage	1
	LOC_Os01g56720.1	1.5	cDNA|expressed protein	Translation	1
	LOC_Os07g03467.1	1.5	cDNA|SCP-like extracellular protein, expressed	Translation	1
	LOC_Os04g33780.2	1.5	cDNA|OTU-like cysteine protease family protein, putative, expressed	Translation	1
	LOC_Os04g33780.1	1.5	cDNA|OTU-like cysteine protease family protein, putative, expressed	Translation	1
	LOC_Os04g09900.2	1.5	cDNA|ent-kaurene synthase, chloroplast precursor, putative, expressed	Translation	1
miR5801	LOC_Os11g30020.1	0	cDNA|retrotransposon protein, putative, Ty1-copia subclass, expressed	Cleavage	1
	LOC_Os01g43490.1	2	cDNA|polygalacturonase, putative, expressed	Cleavage	1
	LOC_Os01g33350.1	2.5	cDNA|zinc-binding protein, putative, expressed	Cleavage	1
miR5804			NO TARGETS FOUND
miR5809	LOC_Os10g08610.1	2	cDNA|expressed protein	Cleavage	1
	LOC_Os02g39570.4	2.5	cDNA|ACT domain containing protein, expressed	Cleavage	1
	LOC_Os02g39570.5	2.5	cDNA|ACT domain containing protein, expressed	Cleavage	1
	LOC_Os11g35220.1	2.5	cDNA|OsWAK117 - OsWAK receptor-like cytoplasmic kinase OsWAK-RLCK, expressed	Translation	1
	LOC_Os09g30160.1	2.5	cDNA|zinc finger, C3HC4 type domain containing protein, expressed	Cleavage	1
	LOC_Os01g63790.1	2.5	cDNA|prolipoprotein diacylglyceryl transferase, putative, expressed	Cleavage	1
miR5811	LOC_Os02g37050.1	2.5	cDNA|phosphatidylinositolglycan class N family protein, expressed	Translation	1
	LOC_Os04g03530.1	2.5	cDNA|cysteine-rich receptor-like protein kinase 37 precursor, putative, expressed	Cleavage	1
miR6248	LOC_Os04g46990.1	1.5	cDNA|cis-zeatin O-glucosyltransferase, putative, expressed	Cleavage	1
	LOC_Os03g52180.1	2	cDNA|4-hydroxy-3-methylbut-2-enyl diphosphate reductase, putative, expressed	Cleavage	1
	LOC_Os09g40000.2	2	cDNA|AGAP005770-PA, putative, expressed	Cleavage	1
	LOC_Os03g22050.1	2	cDNA|CAMK_KIN1/SNF1/Nim1_like.16 - CAMK includes calcium/calmodulin depedent protein kinases, expressed	Cleavage	1
	LOC_Os04g59624.3	2	cDNA|SNF2 family N-terminal domain containing protein, expressed	Cleavage	1
	LOC_Os06g16300.1	2.5	cDNA|BRASSINOSTEROID INSENSITIVE 1-associated receptor kinase 1 precursor, putative, expressed	Cleavage	1
	LOC_Os04g35650.1	2.5	cDNA|pentatricopeptide, putative, expressed	Cleavage	1
	LOC_Os04g32340.1	2.5	cDNA|RNA-binding motif protein, putative, expressed	Cleavage	1
	LOC_Os02g07960.2	2.5	cDNA|STRUBBELIG-RECEPTOR FAMILY 3 precursor, putative, expressed	Cleavage	1
	LOC_Os05g41180.1	2.5	cDNA|peptidase, T1 family, putative, expressed	Cleavage	1
	LOC_Os01g52790.1	2.5	cDNA|cytochrome P450 72A1, putative, expressed	Cleavage	1
	LOC_Os03g03880.1	2.5	cDNA|protein kinase, putative, expressed	Translation	1
	LOC_Os02g39670.1	2.5	cDNA|retrotransposon, putative, centromere-specific, expressed	Translation	1

## Sheet: exp  stress tissue  vandana
MicroRNA families expressed preferentially in stressed tissue of Vandana
miRNA_Acc.	Target_Accession	Expectation	Target_Description	Inhibition
miR6253	LOC_Os08g22852.1	2.5	cDNA|expressed protein	Translation
	LOC_Os05g41300.1	2.5	cDNA|expressed protein	Translation
miR2877	LOC_Os03g05690.1	2.5	cDNA|ZOS3-03 - C2H2 zinc finger protein, expressed	Cleavage
miR319	LOC_Os03g27120.1	1.5	cDNA|ICE-like protease p20 domain containing protein, putative, expressed	Cleavage
	LOC_Os02g02110.1	2.5	cDNA|Alg9-like mannosyltransferase protein, putative, expressed	Cleavage
	LOC_Os12g32440.1	2.5	cDNA|retrotransposon protein, putative, Ty1-copia subclass	Translation
miR1429	LOC_Os04g01340.1	2.5	cDNA|retrotransposon protein, putative, LINE subclass, expressed	Cleavage
	LOC_Os03g46460.1	2.5	cDNA|ubiquitin carboxyl-terminal hydrolase, family 1, putative, expressed	Translation
	LOC_Os11g16300.1	2.5	cDNA|expressed protein	Translation
miR1436	LOC_Os09g22505.1	1	cDNA|expressed protein	Cleavage
	LOC_Os07g40450.2	1.5	cDNA|expressed protein	Cleavage
	LOC_Os03g63370.1	1.5	cDNA|CRAL/TRIO domain containing protein, expressed	Cleavage
	LOC_Os02g14290.1	1.5	cDNA|scramblase, putative, expressed	Cleavage
	LOC_Os07g40450.1	1.5	cDNA|expressed protein	Cleavage
	LOC_Os01g52864.3	1.5	cDNA|transmembrane protein, putative, expressed	Cleavage
	LOC_Os09g36320.1	1.5	cDNA|tyrosine protein kinase domain containing protein, putative, expressed	Cleavage
	LOC_Os08g36840.1	1.5	cDNA|glycoprotein 3-alpha-L-fucosyltransferase A, putative, expressed	Cleavage
	LOC_Os03g15350.1	1.5	cDNA|Sel1 repeat domain containing protein, putative, expressed	Cleavage
	LOC_Os10g38110.1	1.5	cDNA|cytochrome P450, putative, expressed	Cleavage
	LOC_Os05g43570.1	1.5	cDNA|AGC_AGC_other_NDRh_TRCd.2 - ACG kinases include homologs to PKA, PKG and PKC, expressed	Cleavage
	LOC_Os12g16350.13	1.5	cDNA|enoyl-CoA hydratase/isomerase family protein, putative, expressed	Cleavage
	LOC_Os06g11500.1	1.5	cDNA|MCM9 - Putative minichromosome maintenance MCM family subunit 9, expressed	Cleavage
	LOC_Os01g19529.1	2	cDNA|pentatricopeptide, putative, expressed	Cleavage
	LOC_Os06g35590.1	2	cDNA|reticuline oxidase-like protein precursor, putative, expressed	Cleavage
	LOC_Os03g08530.1	2	cDNA|aminotransferase, classes I and II, domain containing protein, expressed	Cleavage
	LOC_Os09g21210.1	2	cDNA|beta-glucan-binding protein 4, putative, expressed	Cleavage
	LOC_Os03g48010.1	2	cDNA|exostosin, putative, expressed	Cleavage
	LOC_Os09g02214.3	2	cDNA|Citrate transporter protein, putative, expressed	Cleavage
	LOC_Os09g37710.1	2	cDNA|NIN, putative, expressed	Cleavage
	LOC_Os02g33170.1	2.5	cDNA|POEI29 - Pollen Ole e I allergen and extensin family protein precursor, putative, expressed	Cleavage
	LOC_Os06g12455.1	2.5	cDNA|expressed protein	Cleavage
	LOC_Os01g41730.1	2.5	cDNA|serine/threonine-protein kinase, putative, expressed	Cleavage
	LOC_Os05g50570.1	2.5	cDNA|OsSCP29 - Putative Serine Carboxypeptidase homologue, expressed	Cleavage
	LOC_Os02g13210.1	2.5	cDNA|transposable element protein, putative, containing Pfam profile: PF03004, Transposase_24, expressed	Cleavage
	LOC_Os09g33930.5	2.5	cDNA|farnesyltransferase/geranylgeranyltransferase type-1 subunitalpha, putative, expressed	Cleavage
	LOC_Os06g39330.1	2.5	cDNA|UDP-glucoronosyl and UDP-glucosyl transferase domain containing protein, expressed	Cleavage
	LOC_Os04g58070.1	2.5	cDNA|aspartic proteinase nepenthesin precursor, putative, expressed	Cleavage
	LOC_Os02g29140.1	2.5	cDNA|ankyrin, putative, expressed	Cleavage
	LOC_Os09g33930.3	2.5	cDNA|farnesyltransferase/geranylgeranyltransferase type-1 subunitalpha, putative, expressed	Cleavage
	LOC_Os01g34620.8	2.5	cDNA|OsGrx_S15.1 - glutaredoxin subgroup II, expressed	Cleavage
	LOC_Os09g09820.1	2.5	cDNA|retrotransposon protein, putative, unclassified, expressed	Cleavage
	LOC_Os07g49140.1	2.5	cDNA|expressed protein	Cleavage
	LOC_Os07g30250.1	2.5	cDNA|RFT1, putative, expressed	Cleavage
	LOC_Os02g43370.1	2.5	cDNA|transposon protein, putative, unclassified, expressed	Cleavage
	LOC_Os02g43560.1	2	cDNA|WRKY34, expressed	Cleavage
	LOC_Os03g05200.1	2	cDNA|DENN domain containing protein, expressed	Cleavage
	LOC_Os08g37700.2	2	cDNA|RNA recognition motif containing protein, putative, expressed	Cleavage
	LOC_Os12g01680.1	2.5	cDNA|macrophage migration inhibitory factor, putative, expressed	Cleavage
	LOC_Os09g10710.2	2.5	cDNA|R-interacting factor 1, putative, expressed	Cleavage
miR1854	LOC_Os12g34094.1	2.5	cDNA|NADH-ubiquinone oxidoreductase chain 4, putative, expressed	Cleavage
	LOC_Os04g46300.1	2.5	cDNA|disease resistance protein RPM1, putative, expressed	Cleavage
	LOC_Os05g05810.2	2	cDNA|DEAD-box ATP-dependent RNA helicase, putative, expressed	Cleavage
	LOC_Os12g06800.1	2.5	cDNA|serine esterase family protein, putative, expressed	Cleavage
	LOC_Os05g45870.1	2.5	cDNA|OsFBL25 - F-box domain and LRR containing protein, expressed	Cleavage
	LOC_Os03g56310.4	2.5	cDNA|5-nucleotidase domain-containing protein, putative, expressed	Cleavage
	LOC_Os08g30020.3	2	cDNA|membrane protein, putative, expressed	Cleavage
	LOC_Os03g56310.3	2.5	cDNA|5-nucleotidase domain-containing protein, putative, expressed	Cleavage
miR5076	LOC_Os02g27594.2	2.5	cDNA|expressed protein	Translation
	LOC_Os07g46460.1	2.5	cDNA|ferredoxin-dependent glutamate synthase, chloroplast precursor, putative, expressed	Cleavage
	LOC_Os07g39690.1	2.5	cDNA|GCN5-related N-acetyltransferase, putative, expressed	Cleavage
	LOC_Os09g15430.3	2.5	cDNA|zinc finger family protein, putative, expressed	Cleavage
	LOC_Os04g37730.1	2.5	cDNA|RING-H2 finger protein ATL3B precursor, putative, expressed	Cleavage
miR5158	LOC_Os03g17980.2	2.5	cDNA|CAMK_KIN1/SNF1/Nim1_like_AMPKh.2 - CAMK includes calcium/calmodulin depedent protein kinases, expressed	Cleavage
miR5160	LOC_Os10g36130.1	1	cDNA|hypothetical protein	Cleavage
	LOC_Os01g26090.1	2	cDNA|expressed protein	Cleavage
	LOC_Os05g50580.1	2	cDNA|OsSCP30 - Putative Serine Carboxypeptidase homologue, expressed	Cleavage
	LOC_Os08g23200.1	2.5	cDNA|transposon protein, putative, Ac/Ds sub-class, expressed	Cleavage
	LOC_Os05g50530.1	2.5	cDNA|hAT dimerisation domain containing protein, expressed	Cleavage
	LOC_Os09g34960.1	2.5	cDNA|hydroxymethylglutaryl-CoA synthase, putative, expressed	Cleavage
miR5161	LOC_Os03g03610.3	2	cDNA|1,3-beta-glucan synthase component domain containing protein, expressed	Translation
	LOC_Os11g01074.5	2.5	cDNA|RNase P subunit p30, putative, expressed	Translation
miR5501	LOC_Os12g10810.1	2.5	cDNA|expressed protein	Cleavage
	LOC_Os08g15276.1	0	cDNA|chloroplast 50S ribosomal protein L14, putative, expressed	Cleavage
	LOC_Os12g10610.1	0	cDNA|retrotransposon protein, putative, Ty3-gypsy subclass, expressed	Cleavage
	LOC_Os09g19954.1	0	cDNA|ribosomal protein, putative, expressed	Cleavage
	LOC_Os08g43170.1	2.5	cDNA|hydroxymethylglutaryl-CoA synthase, putative, expressed	Translation
	LOC_Os11g20689.1	3	cDNA|exosome complex exonuclease, putative, expressed	Cleavage
miR1869	LOC_Os08g43170.1	2.5	cDNA|hydroxymethylglutaryl-CoA synthase, putative, expressed	Translation
miR1873	LOC_Os05g01790.1	1	cDNA|expressed protein	Cleavage
miR2870	LOC_Os04g35940.1	3	cDNA|OsFBX135 - F-box domain containing protein, expressed	Cleavage
miR2877	LOC_Os03g12950.1	2.5	cDNA|AP2-like ethylene-responsive transcription factor AINTEGUMENTA, putative, expressed	Cleavage
	LOC_Os05g47970.1	2.5	cDNA|microtubule associated protein, putative, expressed	Cleavage
miR1854	LOC_Os04g46300.1	1.5	cDNA|disease resistance protein RPM1, putative, expressed	Cleavage

## Sheet: exp stress tissue N22
MicroRNA families expressed preferentially in stressed tissue of N22
miRNA_Acc.	Target_Accession	Expectation	Target_Description	Inhibition
miR1318	LOC_Os10g30540.1	3	cDNA|lectin-like receptor kinase, putative, expressed	Cleavage
	LOC_Os04g08350.2	3	cDNA|cysteine synthase, chloroplast/chromoplast precursor, putative, expressed	Translation
	LOC_Os06g40940.1	3	cDNA|glycine dehydrogenase, putative, expressed	Cleavage
miR1436	LOC_Os09g22505.1	1	cDNA|expressed protein	Cleavage
	LOC_Os07g40450.2	1.5	cDNA|expressed protein	Cleavage
	LOC_Os03g63370.1	1.5	cDNA|CRAL/TRIO domain containing protein, expressed	Cleavage
	LOC_Os02g14290.1	1.5	cDNA|scramblase, putative, expressed	Cleavage
	LOC_Os02g10210.1	1.5	cDNA|expressed protein	Cleavage
	LOC_Os01g52864.3	1.5	cDNA|transmembrane protein, putative, expressed	Cleavage
	LOC_Os09g36320.1	1.5	cDNA|tyrosine protein kinase domain containing protein, putative, expressed	Cleavage
	LOC_Os08g36840.1	1.5	cDNA|glycoprotein 3-alpha-L-fucosyltransferase A, putative, expressed	Cleavage
	LOC_Os03g15350.1	1.5	cDNA|Sel1 repeat domain containing protein, putative, expressed	Cleavage		response to abiotic stimulus
	LOC_Os10g38110.1	1.5	cDNA|cytochrome P450, putative, expressed	Cleavage		metabolic process
	LOC_Os05g43570.1	1.5	cDNA|AGC_AGC_other_NDRh_TRCd.2 - ACG kinases include homologs to PKA, PKG and PKC, expressed	Cleavage		protein modification process
	LOC_Os12g16350.13	1.5	cDNA|enoyl-CoA hydratase/isomerase family protein, putative, expressed	Cleavage		response to abiotic stimulus
	LOC_Os06g11500.1	1.5	cDNA|MCM9 - Putative minichromosome maintenance MCM family subunit 9, expressed	Cleavage		DNA metabolic process
	LOC_Os11g13390.1	2	cDNA|expressed protein	Cleavage
	LOC_Os06g23090.1	2	cDNA|retrotransposon protein, putative, unclassified, expressed	Cleavage
	LOC_Os09g37020.1	2	cDNA|expressed protein	Cleavage
	LOC_Os01g19529.1	2	cDNA|pentatricopeptide, putative, expressed	Cleavage
	LOC_Os06g35590.1	2	cDNA|reticuline oxidase-like protein precursor, putative, expressed	Cleavage		metabolic process
	LOC_Os03g08530.1	2	cDNA|aminotransferase, classes I and II, domain containing protein, expressed	Cleavage		response to stress
	LOC_Os03g49126.1	2	cDNA|expressed protein	Cleavage
	LOC_Os09g21210.1	2	cDNA|beta-glucan-binding protein 4, putative, expressed	Cleavage		metabolic process
	LOC_Os03g48010.1	2	cDNA|exostosin, putative, expressed	Cleavage		metabolic process
	LOC_Os09g02214.3	2	cDNA|Citrate transporter protein, putative, expressed	Cleavage		transporter activity
	LOC_Os09g37710.2	2	cDNA|NIN, putative, expressed	Cleavage		nucleic acid metabolic process
	LOC_Os06g38210.2	2	cDNA|expressed protein	Cleavage
	LOC_Os06g18980.1	2.5	cDNA|expressed protein	Cleavage
	LOC_Os02g33170.1	2.5	cDNA|POEI29 - Pollen Ole e I allergen and extensin family protein precursor, putative, expressed	Cleavage
	LOC_Os06g12455.1	2.5	cDNA|expressed protein	Cleavage
	LOC_Os01g41730.1	2.5	cDNA|serine/threonine-protein kinase, putative, expressed	Cleavage		protein modification process
	LOC_Os05g50570.1	2.5	cDNA|OsSCP29 - Putative Serine Carboxypeptidase homologue, expressed	Cleavage
	LOC_Os02g13210.1	2.5	cDNA|transposable element protein, putative, containing Pfam profile: PF03004, Transposase_24, expressed	Cleavage
	LOC_Os09g33930.5	2.5	cDNA|farnesyltransferase/geranylgeranyltransferase type-1 subunitalpha, putative, expressed	Cleavage		response to abiotic stimulus
	LOC_Os06g39330.1	2.5	cDNA|UDP-glucoronosyl and UDP-glucosyl transferase domain containing protein, expressed	Cleavage		metabolic process
	LOC_Os04g58070.1	2.5	cDNA|aspartic proteinase nepenthesin precursor, putative, expressed	Cleavage		protein metabolic process
	LOC_Os02g29140.1	2.5	cDNA|ankyrin, putative, expressed	Cleavage
	LOC_Os01g34620.8	2.5	cDNA|OsGrx_S15.1 - glutaredoxin subgroup II, expressed	Cleavage
	LOC_Os09g09820.1	2.5	cDNA|retrotransposon protein, putative, unclassified, expressed	Cleavage
	LOC_Os07g49140.1	2.5	cDNA|expressed protein	Cleavage
	LOC_Os07g30250.1	2.5	cDNA|RFT1, putative, expressed	Cleavage		transporter activity
	LOC_Os02g43370.1	2.5	cDNA|transposon protein, putative, unclassified, expressed	Cleavage
	LOC_Os02g43560.1	2	cDNA|WRKY34, expressed	Cleavage
	LOC_Os03g05200.1	2	cDNA|DENN domain containing protein, expressed	Cleavage
	LOC_Os05g25890.1	2.5	cDNA|expressed protein	Cleavage
	LOC_Os08g37700.2	2	cDNA|RNA recognition motif containing protein, putative, expressed	Cleavage
	LOC_Os12g01680.1	2.5	cDNA|macrophage migration inhibitory factor, putative, expressed	Cleavage
	LOC_Os09g10710.2	2.5	cDNA|R-interacting factor 1, putative, expressed	Cleavage
miR1439	LOC_Os07g28260.1	1.5	cDNA|expressed protein	Cleavage
	LOC_Os03g09230.2	1.5	cDNA|LTPL69 - Protease inhibitor/seed storage/LTP family protein precursor, expressed	Cleavage
	LOC_Os02g22100.3	1.5	cDNA|OsRhmbd6 - Putative Rhomboid homologue, expressed	Cleavage
	LOC_Os09g15639.1	2.5	cDNA|expressed protein	Cleavage
	LOC_Os07g39290.1	2	cDNA|ruvB-like, putative, expressed	Cleavage
	LOC_Os06g18980.1	2.5	cDNA|expressed protein	Cleavage
	LOC_Os08g44210.1	2.5	cDNA|dihydroneopterin aldolase, putative, expressed	Cleavage
	LOC_Os02g33170.1	2.5	cDNA|POEI29 - Pollen Ole e I allergen and extensin family protein precursor, putative, expressed	Cleavage
	LOC_Os04g01910.1	2.5	cDNA|legume lectins beta domain containing protein, putative, expressed	Cleavage
	LOC_Os12g05760.1	2.5	cDNA|DnaK family protein, putative, expressed	Cleavage
	LOC_Os06g23504.1	2.5	cDNA|DTW domain containing protein, putative, expressed	Cleavage
	LOC_Os10g05069.2	2	cDNA|lysosomal alpha-mannosidase precursor, putative, expressed	Cleavage
miR1848	LOC_Os05g19030.2	2.5	cDNA|expressed protein	Cleavage
	LOC_Os08g38410.1	2.5	cDNA|RNA recognition motif containing protein, putative, expressed	Cleavage
miR2096	LOC_Os06g28420.1	3	cDNA|expressed protein	Cleavage
miR2106	LOC_Os01g01320.1	2.5	cDNA|retrotransposon protein, putative, Ty1-copia subclass, expressed	Cleavage
miR2875	LOC_Os07g08960.1	2.5	cDNA|RNA recognition motif containing protein, expressed	Translation
	LOC_Os04g52820.1	2	cDNA|expressed protein	Cleavage
	LOC_Os07g08960.1	2.5	cDNA|RNA recognition motif containing protein, expressed	Translation
miR3981	LOC_Os04g32540.2	2.5	cDNA|OsSCP24 - Putative Serine Carboxypeptidase homologue, expressed	Cleavage
	LOC_Os03g58290.1	2	cDNA|indole-3-glycerol phosphate lyase, chloroplast precursor, putative, expressed	Cleavage
	LOC_Os11g05130.2	2.5	cDNA|PHD-finger family protein, expressed	Cleavage
miR5076	LOC_Os02g27594.2	2.5	cDNA|expressed protein	Translation
	LOC_Os07g46460.1	2.5	cDNA|ferredoxin-dependent glutamate synthase, chloroplast precursor, putative, expressed	Cleavage
	LOC_Os07g39690.1	2.5	cDNA|GCN5-related N-acetyltransferase, putative, expressed	Cleavage
	LOC_Os09g15430.3	2.5	cDNA|zinc finger family protein, putative, expressed	Cleavage
	LOC_Os04g37730.1	2.5	cDNA|RING-H2 finger protein ATL3B precursor, putative, expressed	Cleavage
miR5079	LOC_Os02g27130.1	1.5	cDNA|expressed protein	Cleavage
	LOC_Os07g17660.1	2.5	cDNA|retrotransposon protein, putative, unclassified	Cleavage
miR5151	LOC_Os03g17980.2	2.5	cDNA|CAMK_KIN1/SNF1/Nim1_like_AMPKh.2 - CAMK includes calcium/calmodulin depedent protein kinases, expressed	Cleavage
	LOC_Os03g45730.1	2.5	cDNA|DNA-binding protein-like, putative, expressed	Cleavage		from mirbase seq
miR5161	LOC_Os11g01074.5	2.5	cDNA|RNase P subunit p30, putative, expressed	Translation
	LOC_Os11g01074.1	2.5	cDNA|RNase P subunit p30, putative, expressed	Translation
	LOC_Os03g03610.1	2	cDNA|1,3-beta-glucan synthase component domain containing protein, expressed	Translation
	LOC_Os03g26960.1	2.5	cDNA|intron-binding protein aquarius, putative, expressed	Translation
miR5484	LOC_Os02g50140.1	3	cDNA|caleosin related protein, putative, expressed	Cleavage
	LOC_Os02g55030.1	3	cDNA|hydrolase, NUDIX family, domain containing protein, expressed	Translation
miR5792	LOC_Os01g25330.1	2.5	cDNA|SAC9, putative, expressed	Cleavage
miR5812	LOC_Os11g14570.1	2.5	cDNA|expressed protein	Cleavage
	LOC_Os12g44050.1	2.5	cDNA|purple acid phosphatase precursor, putative, expressed	Cleavage
	LOC_Os03g01670.1	2.5	cDNA|retrotransposon protein, putative, unclassified, expressed	Cleavage		from mirbase seq
miR6253	LOC_Os08g22852.1	2.5	cDNA|expressed protein	Translation
