# Supplementary material for: Genome-wide changes in microRNA expression during short and prolonged heat stress and recovery in contrasting rice cultivars
Source: J Exp Bot. 2017 Apr 12;68(9):2399–412. doi: 10.1093/jxb/erx111 (PMC5447883; doi:10.1093/jxb/erx111)
Supplement: supplementary_table_S4 [file erx111_suppl_supplementary_table_S4.xls]

## Sheet: List miRNA mapped mature
List of mature miRNAs mapped in different libraries of N22 and Vandana
Vandana-CS	Vandana-CR		Vandana-LS		Vandana-LR		Vandana-SS		Vandana-SR		Vandana-RS		Vandana-RR		N22-CS		N22-CR		N22-LS		N22-LR		N22-SS		N22-SR		N22-RS		N22-RR
osa-miR166m	osa-miR166m		osa-miR166m		osa-miR166m		osa-miR166m		osa-miR166m		osa-miR166m		osa-miR166m		osa-miR166m		osa-miR166m		osa-miR166m		osa-miR166m		osa-miR166m		osa-miR166m		osa-miR166m		osa-miR166m
osa-miR168a-5p	osa-miR168a-5p		osa-miR168a-3p		osa-miR1854-5p		osa-miR168a-3p		osa-miR168a-3p		osa-miR168a-5p		osa-miR168a-3p		osa-miR1425-5p		osa-miR1425-5p		osa-miR168a-3p		osa-miR168a-3p		osa-miR1425-5p		osa-miR1425-5p		osa-miR168a-3p		osa-miR2877
osa-miR168a-3p	osa-miR168a-3p		osa-miR1425-5p		osa-miR168a-3p		osa-miR168a-5p		osa-miR1425-5p		osa-miR168a-3p		osa-miR168a-5p		osa-miR168a-5p		osa-miR168a-5p		osa-miR1425-5p		osa-miR168a-5p		osa-miR168a-5p		osa-miR168a-3p		osa-miR168a-5p		osa-miR168a-3p
osa-miR1425-5p	osa-miR1862d		osa-miR168a-5p		osa-miR168a-5p		osa-miR1425-5p		osa-miR529b		osa-miR1425-5p		osa-miR1425-5p		osa-miR168a-3p		osa-miR1862d		osa-miR168a-5p		osa-miR1862d		osa-miR168a-3p		osa-miR168a-5p		osa-miR1425-5p		osa-miR168a-5p
osa-miR529b	osa-miR1425-5p		osa-miR529b		osa-miR156k		osa-miR529b		osa-miR168a-5p		osa-miR529b		osa-miR529b		osa-miR1862d		osa-miR168a-3p		osa-miR1862d		osa-miR2877		osa-miR529b		osa-miR1862d		osa-miR1862d		osa-miR1425-5p
osa-miR1862d	osa-miR529b		osa-miR1862d		osa-miR5077		osa-miR1876		osa-miR3979-5p		osa-miR1862d		osa-miR1862d		osa-miR162a		osa-miR1876		osa-miR529b		osa-miR1425-5p		osa-miR1862d		osa-miR396c-5p		osa-miR529b		osa-miR1862d
osa-miR162a	osa-miR1876		osa-miR1876		osa-miR156b-3p		osa-miR1862d		osa-miR396c-5p		osa-miR1876		osa-miR396c-5p		osa-miR1876		osa-miR2877		osa-miR2877		osa-miR396c-5p		osa-miR1876		osa-miR1876		osa-miR2877		osa-miR1867
osa-miR1876	osa-miR390-5p		osa-miR160e-5p		osa-miR5827		osa-miR160e-5p		osa-miR1862d		osa-miR162a		osa-miR408-3p		osa-miR529b		osa-miR396c-5p		osa-miR162a		osa-miR156b-3p		osa-miR2877		osa-miR3979-3p		osa-miR2873a		osa-miR1876
osa-miR2873a	osa-miR3979-3p		osa-miR162a		osa-miR1876		osa-miR162a		osa-miR3979-3p		osa-miR398b		osa-miR3979-5p		osa-miR2877		osa-miR3979-3p		osa-miR2873a		osa-miR162a		osa-miR162a		osa-miR529b		osa-miR162a		osa-miR396c-5p
osa-miR166n-5p	osa-miR1878		osa-miR394		osa-miR1862d		osa-miR1432		osa-miR1876		osa-miR160e-5p		osa-miR390-5p		osa-miR1867		osa-miR1878		osa-miR1876		osa-miR3979-3p		osa-miR160e-5p		osa-miR169e		osa-miR1876		osa-miR3979-5p
osa-miR398b	osa-miR162a		osa-miR393b-3p		osa-miR3979-3p		osa-miR394		osa-miR390-5p		osa-miR390-5p		osa-miR159f		osa-miR2873a		osa-miR1867		osa-miR160e-5p		osa-miR529b		osa-miR1867		osa-miR159f		osa-miR1867		osa-miR529b
osa-miR1871	osa-miR1867		osa-miR390-5p		osa-miR444d.3		osa-miR2873a		osa-miR164d		osa-miR1432		osa-miR1876		osa-miR5150-3p		osa-miR162a		osa-miR169e		osa-miR393b-5p		osa-miR1423a-5p		osa-miR1423a-5p		osa-miR160e-5p		osa-miR156b-3p
osa-miR5794	osa-miR156b-3p		osa-miR2880		osa-miR1425-5p		osa-miR5794		osa-miR156b-3p		osa-miR166n-5p		osa-miR156b-3p		osa-miR166n-5p		osa-miR3979-5p		osa-miR5150-3p		osa-miR169i-3p		osa-miR5794		osa-miR3979-5p		osa-miR393b-3p		osa-miR1423a-5p
osa-miR1867	osa-miR3979-5p		osa-miR408-3p		osa-miR162a		osa-miR408-3p		osa-miR162a		osa-miR2873a		osa-miR162a		osa-miR5794		osa-miR156b-3p		osa-miR394		osa-miR1423a-5p		osa-miR164d		osa-miR2877		osa-miR5150-3p		osa-miR393b-5p
osa-miR2880	osa-miR396c-5p		osa-miR1432		osa-miR396c-5p		osa-miR393b-3p		osa-miR5794		osa-miR408-3p		osa-miR3979-3p		osa-miR160e-5p		osa-miR160e-5p		osa-miR393b-3p		osa-miR3979-5p		osa-miR394		osa-miR160e-5p		osa-miR394		osa-miR390-5p
osa-miR1432	osa-miR1871		osa-miR1867		osa-miR528-5p		osa-miR1867		osa-miR159f		osa-miR394		osa-miR528-5p		osa-miR159f		osa-miR529b		osa-miR1867		osa-miR169e		osa-miR393b-3p		osa-miR162a		osa-miR1423a-5p		osa-miR5150-3p
osa-miR408-3p	osa-miR444d.3		osa-miR2873a		osa-miR1873		osa-miR5072		osa-miR393b-5p		osa-miR2880		osa-miR164d		osa-miR393b-3p		osa-miR5150-3p		osa-miR160f-5p		osa-miR1876		osa-miR2873a		osa-miR166b-5p		osa-miR5794		osa-miR162a
osa-miR393b-3p	osa-miR1423a-5p		osa-miR531a		osa-miR535-3p		osa-miR5827		osa-miR160e-5p		osa-miR159f		osa-miR166d-5p		osa-miR1878		osa-miR390-5p		osa-miR5072		osa-miR390-5p		osa-miR160f-5p		osa-miR390-5p		osa-miR1871		osa-miR3979-3p
osa-miR5827	osa-miR159f		osa-miR1423a-5p		osa-miR3979-5p		osa-miR398b		osa-miR1867		osa-miR393b-3p		osa-miR5794		osa-miR390-5p		osa-miR1871		osa-miR1423a-5p		osa-miR1878		osa-miR159f		osa-miR390-3p		osa-miR169e		osa-miR1878
osa-miR160e-5p	osa-miR393b-5p		osa-miR169e		osa-miR5082		osa-miR160f-5p		osa-miR535-5p		osa-miR5827		osa-miR398b		osa-miR394		osa-miR159f		osa-miR169i-3p		osa-miR1867		osa-miR166b-5p		osa-miR535-5p		osa-miR1432		osa-miR1871
osa-miR5150-3p	osa-miR390-3p		osa-miR398b		osa-miR2877		osa-miR159f		osa-miR1423a-5p		osa-miR5794		osa-miR444d.3		osa-miR1871		osa-miR1423a-5p		osa-miR5794		osa-miR5150-3p		osa-miR1423b		osa-miR156b-3p		osa-miR390-5p		osa-miR444f
osa-miR1878	osa-miR1862e		osa-miR444f		osa-miR169i-5p.2		osa-miR2880		osa-miR444d.3		osa-miR5072		osa-miR531a		osa-miR1432		osa-miR5794		osa-miR159f		osa-miR160e-5p		osa-miR396c-5p		osa-miR444f		osa-miR166n-5p		osa-miR160e-5p
osa-miR159f	osa-miR5827		osa-miR159f		osa-miR1867		osa-miR1871		osa-miR169i-3p		osa-miR1867		osa-miR535-5p		osa-miR169i-3p		osa-miR169i-3p		osa-miR390-5p		osa-miR535-5p		osa-miR169e		osa-miR1867		osa-miR159f		osa-miR169i-3p
osa-miR390-5p	osa-miR160e-5p		osa-miR1871		osa-miR535-5p		osa-miR390-5p		osa-miR5827		osa-miR1423a-5p		osa-miR1423a-5p		osa-miR167h-3p		osa-miR166d-5p		osa-miR1432		osa-miR444f		osa-miR5150-3p		osa-miR166d-5p		osa-miR399j		osa-miR159f
osa-miR394	osa-miR5794		osa-miR5827		osa-miR394		osa-miR169e		osa-miR1432		osa-miR1871		osa-miR1423b		osa-miR164d		osa-miR1862e		osa-miR444f		osa-miR444d.3		osa-miR1878		osa-miR1862e		osa-miR5072		osa-miR1423b
osa-miR2871a-5p	osa-miR1432		osa-miR5150-3p		osa-miR393b-5p		osa-miR444f		osa-miR166b-5p		osa-miR444f		osa-miR166b-5p		osa-miR169e		osa-miR393b-5p		osa-miR444d.3		osa-miR5794		osa-miR167h-3p		osa-miR444d.3		osa-miR444f		osa-miR169e
osa-miR535-5p	osa-miR535-5p		osa-miR1878		osa-miR5794		osa-miR169i-3p		osa-miR390-3p		osa-miR1433		osa-miR167h-3p		osa-miR1423a-5p		osa-miR535-3p		osa-miR1878		osa-miR1871		osa-miR6249		osa-miR5794		osa-miR160f-5p		osa-miR535-5p
osa-miR167h-3p	osa-miR531a		osa-miR5794		osa-miR397a		osa-miR535-5p		osa-miR1871		osa-miR2871a-5p		osa-miR393b-5p		osa-miR162b		osa-miR535-5p		osa-miR1871		osa-miR159f		osa-miR390-5p		osa-miR169i-3p		osa-miR393b-5p		osa-miR812n-5p
osa-miR1423a-5p	osa-miR408-3p		osa-miR396c-5p		osa-miR166d-5p		osa-miR5150-3p		osa-miR531a		osa-miR169e		osa-miR390-3p		osa-miR160f-5p		osa-miR444d.3		osa-miR393b-5p		osa-miR1432		osa-miR1433		osa-miR394		osa-miR169i-3p		osa-miR166d-5p
osa-miR169i-3p	osa-miR2880		osa-miR393b-5p		osa-miR408-3p		osa-miR393b-5p		osa-miR444f		osa-miR535-5p		osa-miR444f		osa-miR2871a-5p		osa-miR444f		osa-miR398b		osa-miR394		osa-miR444f		osa-miR393b-5p		osa-miR1427		osa-miR1862e
osa-miR1433	osa-miR535-3p		osa-miR5072		osa-miR1423a-5p		osa-miR1423a-5p		osa-miR5072		osa-miR5150-3p		osa-miR5827		osa-miR166b-5p		osa-miR166b-5p		osa-miR1427		osa-miR5504		osa-miR1871		osa-miR1878		osa-miR167h-3p		osa-miR444d.3
osa-miR160f-5p	osa-miR166d-5p		osa-miR1862e		osa-miR529b		osa-miR1878		osa-miR166d-5p		osa-miR396c-5p		osa-miR1871		osa-miR1423b		osa-miR5150-5p		osa-miR6249		osa-miR535-3p		osa-miR169i-3p		osa-miR1423b		osa-miR408-3p		osa-miR164d
osa-miR5072	osa-miR397a		osa-miR5150-5p		osa-miR169i-3p		osa-miR1433		osa-miR408-3p		osa-miR167h-3p		osa-miR1867		osa-miR408-3p		osa-miR390-3p		osa-miR408-3p		osa-miR5144-5p		osa-miR535-5p		osa-miR5150-3p		osa-miR1878		osa-miR1432
osa-miR164d	osa-miR394		osa-miR444d.3		osa-miR390-5p		osa-miR396c-5p		osa-miR1423b		osa-miR1878		osa-miR5072		osa-miR535-5p		osa-miR169e		osa-miR1433		osa-miR1423b		osa-miR393b-5p		osa-miR535-3p		osa-miR396c-5p		osa-miR166e-3p
osa-miR1862e	osa-miR5150-3p		osa-miR160f-5p		osa-miR1878		osa-miR444d.3		osa-miR167h-3p		osa-miR393b-5p		osa-miR5814		osa-miR393b-5p		osa-miR1423b		osa-miR162b		osa-miR5072		osa-miR444d.3		osa-miR1432		osa-miR1433		osa-miR5794
osa-miR5814	osa-miR164d		osa-miR2871a-5p		osa-miR396e-3p		osa-miR5150-5p		osa-miR169e		osa-miR164d		osa-miR169e		osa-miR1433		osa-miR171h		osa-miR396c-5p		osa-miR1862e		osa-miR1427		osa-miR164d		osa-miR535-5p		osa-miR167h-3p
osa-miR444f	osa-miR812s		osa-miR169i-3p		osa-miR2878-5p		osa-miR166n-5p		osa-miR1878		osa-miR169i-3p		osa-miR1846e		osa-miR2878-5p		osa-miR394		osa-miR1859		osa-miR6249		osa-miR2871a-5p		osa-miR5504		osa-miR444d.3		osa-miR535-3p
osa-miR169e	osa-miR169i-3p		osa-miR535-5p		osa-miR390-3p		osa-miR5144-5p		osa-miR394		osa-miR390-3p		osa-miR1878		osa-miR444f		osa-miR169a		osa-miR5150-5p		osa-miR166b-5p		osa-miR1862e		osa-miR1871		osa-miR398b		osa-miR5814
osa-miR2878-5p	osa-miR167h-3p		osa-miR5144-5p		osa-miR5072		osa-miR2871a-5p		osa-miR393b-3p		osa-miR444d.3		osa-miR1850.1		osa-miR398b		osa-miR1863b		osa-miR399j		osa-miR167h-3p		osa-miR162b		osa-miR5072		osa-miR166b-5p		osa-miR5144-5p
osa-miR396c-5p	osa-miR1423b		osa-miR164d				osa-miR1862e		osa-miR2880		osa-miR5144-5p		osa-miR160e-5p		osa-miR396c-5p		osa-miR2871a-5p		osa-miR535-5p		osa-miR5083		osa-miR408-3p		osa-miR1870-5p		osa-miR5144-5p		osa-miR166b-5p
osa-miR1863b	osa-miR393b-3p		osa-miR166n-5p				osa-miR162b		osa-miR156l-5p		osa-miR160f-5p		osa-miR1432		osa-miR6249		osa-miR1432		osa-miR5144-5p		osa-miR166d-5p		osa-miR390-3p		osa-miR6249		osa-miR2871a-5p		osa-miR162b
osa-miR162b	osa-miR5144-5p		osa-miR5814				osa-miR164d		osa-miR1862e		osa-miR5814		osa-miR1863c		osa-miR390-3p		osa-miR5513		osa-miR5504		osa-miR162b		osa-miR169i-5p.2		osa-miR5082		osa-miR162b		osa-miR394
osa-miR393b-5p	osa-miR166e-3p		osa-miR6249				osa-miR167h-3p		osa-miR812s		osa-miR156b-3p		osa-miR5144-5p		osa-miR5150-5p		osa-miR164d		osa-miR164d		osa-miR1427		osa-miR5072		osa-miR169a		osa-miR164d		osa-miR6249
osa-miR166b-5p	osa-miR444f		osa-miR1433				osa-miR399j		osa-miR169f.2		osa-miR166b-5p		osa-miR169i-5p.2		osa-miR444d.3		osa-miR1320-3p		osa-miR5082		osa-miR5082		osa-miR1432		osa-miR167h-3p		osa-miR156b-3p		osa-miR1427
osa-miR5150-5p	osa-miR1863c		osa-miR169a				osa-miR2878-5p		osa-miR5144-5p		osa-miR1862e		osa-miR156l-5p		osa-miR156b-3p		osa-miR167h-3p		osa-miR1423b		osa-miR5513		osa-miR812n-5p		osa-miR5513		osa-miR390-3p		osa-miR390-3p
osa-miR1423b	osa-miR5814		osa-miR535-3p				osa-miR169a		osa-miR397a		osa-miR528-3p		osa-miR6249		osa-miR1862e		osa-miR812v		osa-miR5160		osa-miR164d		osa-miR5513		osa-miR812n-5p		osa-miR6249		osa-miR5150-5p
osa-miR444d.3	osa-miR5150-5p		osa-miR156b-3p				osa-miR156b-3p		osa-miR535-3p		osa-miR535-3p		osa-miR6246		osa-miR166h-5p		osa-miR2878-5p		osa-miR166b-5p		osa-miR5150-5p		osa-miR5788		osa-miR1427		osa-miR5542		osa-miR1320-3p
osa-miR535-3p	osa-miR1320-3p		osa-miR390-3p				osa-miR531a		osa-miR812n-5p		osa-miR1423b		osa-miR2863b		osa-miR1425-3p		osa-miR812n-5p		osa-miR166n-5p		osa-miR166e-3p		osa-miR5150-5p		osa-miR5150-5p		osa-miR1859		osa-miR2871a-5p
osa-miR5144-5p	osa-miR5145		osa-miR162b				osa-miR167a-3p		osa-miR171h		osa-miR166d-5p		osa-miR166e-3p		osa-miR169i-5p.2		osa-miR408-3p		osa-miR812n-5p		osa-miR390-3p		osa-miR166n-5p		osa-miR397a		osa-miR1423b		osa-miR1433
osa-miR812s	osa-miR2871a-5p		osa-miR396f-3p				osa-miR1431		osa-miR2876-3p		osa-miR531a		osa-miR2871a-5p		osa-miR535-3p		osa-miR1874-3p		osa-miR5083		osa-miR812n-5p		osa-miR156b-3p		osa-miR1868		osa-miR5814		osa-miR2878-5p
osa-miR156b-3p	osa-miR169f.2		osa-miR1423b				osa-miR2876-3p		osa-miR5150-3p		osa-miR528-5p		osa-miR169f.2		osa-miR5073		osa-miR5144-5p		osa-miR1862e		osa-miR5814		osa-miR398b		osa-miR159a.2		osa-miR2878-5p		osa-miR171h
osa-miR399j	osa-miR169e		osa-miR1870-3p				osa-miR166b-5p		osa-miR1863c		osa-miR167a-3p		osa-miR169i-3p		osa-miR5144-5p		osa-miR2863b		osa-miR2871a-5p		osa-miR812f		osa-miR166h-5p		osa-miR319a-3p		osa-miR535-3p		osa-miR408-3p
osa-miR1863c	osa-miR812n-5p		osa-miR2878-5p				osa-miR159a.2		osa-miR5814		osa-miR396f-3p		osa-miR397a		osa-miR166k-5p		osa-miR159a.2		osa-miR2878-5p		osa-miR169i-5p.2		osa-miR2878-5p		osa-miR408-3p		osa-miR5513		osa-miR2879
osa-miR812n-5p	osa-miR171h		osa-miR1863c				osa-miR812n-5p		osa-miR6249		osa-miR166e-3p		osa-miR535-3p		osa-miR166d-5p		osa-miR6249		osa-miR167h-3p		osa-miR1870-5p		osa-miR535-3p		osa-miR171h		osa-miR1862e		osa-miR1860-3p
osa-miR167d-3p	osa-miR1870-5p		osa-miR812n-5p				osa-miR535-3p		osa-miR166e-3p		osa-miR2878-5p		osa-miR394		osa-miR156l-5p		osa-miR1860-3p		osa-miR812s		osa-miR408-3p		osa-miR5144-5p		osa-miR1320-3p		osa-miR167d-3p		osa-miR5513
osa-miR6249	osa-miR1863b		osa-miR1863b				osa-miR5814		osa-miR5150-5p		osa-miR162b		osa-miR1862e		osa-miR167d-3p		osa-miR5145		osa-miR1425-3p		osa-miR2871a-5p		osa-miR159a.2		osa-miR1425-3p		osa-miR5150-5p		osa-miR440
osa-miR2879	osa-miR812v		osa-miR812v				osa-miR1425-3p		osa-miR1320-3p		osa-miR399j		osa-miR169a		osa-miR1863b		osa-miR1870-5p		osa-miR5513		osa-miR393b-3p		osa-miR1863b		osa-miR169i-5p.2		osa-miR2869		osa-miR1863b
osa-miR159a.2	osa-miR166b-5p		osa-miR1860-3p				osa-miR1863b		osa-miR159a.2		osa-miR167d-3p		osa-miR162b		osa-miR812s		osa-miR1868		osa-miR1863b		osa-miR398b		osa-miR812s		osa-miR5083		osa-miR166e-3p		osa-miR393b-3p
osa-miR812v	osa-miR169a		osa-miR166b-5p				osa-miR812s		osa-miR2863b		osa-miR1859		osa-miR5540		osa-miR399j		osa-miR166n-5p		osa-miR1870-3p		osa-miR6250		osa-miR5542		osa-miR440		osa-miR812n-5p		osa-miR1425-3p
osa-miR2118o	osa-miR5072		osa-miR166e-3p				osa-miR1423b		osa-miR1846e		osa-miR169a		osa-miR5145		osa-miR396f-3p		osa-miR393b-3p		osa-miR5814		osa-miR812v		osa-miR1870-5p		osa-miR393b-3p		osa-miR2879		osa-miR169a
osa-miR528-5p	osa-miR1868		osa-miR1425-3p				osa-miR1863c		osa-miR5082		osa-miR5513		osa-miR812s		osa-miR5542		osa-miR6248		osa-miR812f		osa-miR319a-3p		osa-miR166d-5p		osa-miR5144-5p		osa-miR156l-5p		osa-miR5083
osa-miR169a	osa-miR1433		osa-miR5540				osa-miR5145		osa-miR1868		osa-miR1863c		osa-miR2880		osa-miR5072		osa-miR166e-3p		osa-miR166e-3p		osa-miR156l-5p		osa-miR156l-5p		osa-miR5145		osa-miR1863b		osa-miR5072
osa-miR169i-5p.2	osa-miR2055		osa-miR167h-3p				osa-miR5540		osa-miR162b		osa-miR159a.2		osa-miR1846d-5p		osa-miR169a		osa-miR1850.1		osa-miR156b-3p		osa-miR397a		osa-miR1846e		osa-miR2871a-5p		osa-miR167a-3p		osa-miR812v
osa-miR166d-5p	osa-miR2863b		osa-miR440				osa-miR2863b		osa-miR812v		osa-miR166h-5p		osa-miR5513		osa-miR812n-5p		osa-miR169i-5p.2		osa-miR5542		osa-miR1846e		osa-miR1868		osa-miR812f		osa-miR5160		osa-miR812s
osa-miR1860-3p	osa-miR5513		osa-miR2876-3p				osa-miR812v		osa-miR1433		osa-miR166k-5p		osa-miR5082		osa-miR5513		osa-miR2275d		osa-miR535-3p		osa-miR171h		osa-miR812v		osa-miR2055		osa-miR1425-3p		osa-miR5156
osa-miR167a-3p	osa-miR2873b		osa-miR5162				osa-miR5513		osa-miR5540		osa-miR1425-3p		osa-miR5150-3p		osa-miR1849		osa-miR440		osa-miR5508		osa-miR440		osa-miR169a		osa-miR162b		osa-miR812v		osa-miR397a
osa-miR166k-5p	osa-miR812f		osa-miR396c-3p				osa-miR2879		osa-miR169a		osa-miR396c-3p		osa-miR164e		osa-miR159a.2		osa-miR2120		osa-miR1879		osa-miR1879		osa-miR1860-3p		osa-miR1433		osa-miR812s		osa-miR1846e
osa-miR166e-3p	osa-miR1860-3p		osa-miR397a				osa-miR396f-3p		osa-miR528-3p		osa-miR6249		osa-miR2275c		osa-miR396c-3p		osa-miR162b		osa-miR1868		osa-miR1868		osa-miR1859		osa-miR812s		osa-miR1863a		osa-miR396e-3p
osa-miR1425-3p	osa-miR5156		osa-miR167a-3p				osa-miR166e-3p		osa-miR1870-5p		osa-miR812n-5p		osa-miR159a.2		osa-miR812v		osa-miR1433		osa-miR167a-3p		osa-miR1859		osa-miR6251		osa-miR5505		osa-miR1860-3p		osa-miR1870-3p
osa-miR1859	osa-miR166g-5p		osa-miR2869				osa-miR6249		osa-miR2120		osa-miR812v		osa-miR414		osa-miR1846d-5p		osa-miR169f.2		osa-miR6250		osa-miR1848		osa-miR166c-5p		osa-miR1857-3p		osa-miR169a		osa-miR159a.2
osa-miR1880	osa-miR398b		osa-miR812s				osa-miR156l-5p		osa-miR2871a-5p		osa-miR812s		osa-miR5160		osa-miR2863b		osa-miR5082		osa-miR1860-3p		osa-miR1320-3p		osa-miR167d-3p		osa-miR171f-5p		osa-miR5083		osa-miR6251
osa-miR1870-3p	osa-miR2878-5p		osa-miR1431				osa-miR2863c		osa-miR812f		osa-miR5150-5p		osa-miR393b-3p		osa-miR2873b		osa-miR167d-3p		osa-miR440		osa-miR2873b		osa-miR2869		osa-miR812v		osa-miR1870-3p		osa-miR812f
osa-miR1431	osa-miR167d-3p		osa-miR166k-5p				osa-miR528-3p		osa-miR5145		osa-miR2873b		osa-miR166g-5p		osa-miR528-5p		osa-miR1879		osa-miR2120		osa-miR6253		osa-miR396f-3p		osa-miR6248		osa-miR166k-5p		osa-miR1865-3p
osa-miR5513	osa-miR1863a		osa-miR528-5p				osa-miR390-3p		osa-miR528-5p		osa-miR2876-3p		osa-miR1870-3p		osa-miR1846e		osa-miR2869		osa-miR1849		osa-miR812s		osa-miR5814		osa-miR166g-5p		osa-miR396f-3p		osa-miR166g-5p
osa-miR166h-5p	osa-miR1320-5p		osa-miR1846e				osa-miR528-5p		osa-miR398b		osa-miR1880		osa-miR171h		osa-miR1868		osa-miR812s		osa-miR159a.2		osa-miR2106		osa-miR1865-3p		osa-miR1846e		osa-miR169i-5p.2		osa-miR528-3p
osa-miR2876-3p	osa-miR396e-3p		osa-miR1880				osa-miR169i-5p.2		osa-miR169i-5p.2		osa-miR1870-3p		osa-miR1860-3p		osa-miR1880		osa-miR5146		osa-miR1846d-5p		osa-miR1860-3p		osa-miR166k-5p		osa-miR396e-3p		osa-miR1849		osa-miR171a
osa-miR1857-3p	osa-miR1870-3p		osa-miR1859				osa-miR2873b		osa-miR408-5p		osa-miR2879		osa-miR5150-5p		osa-miR1859		osa-miR397a		osa-miR2055		osa-miR1847.1		osa-miR528-3p		osa-miR2120		osa-miR1846d-5p		osa-miR2878-3p
osa-miR2873b	osa-miR166n-5p		osa-miR2879				osa-miR1860-3p		osa-miR1863b		osa-miR156l-5p		osa-miR2863c		osa-miR2118p		osa-miR5083		osa-miR5540		osa-miR2863b		osa-miR5504		osa-miR812o-3p		osa-miR1865-3p		osa-miR1881
osa-miR396f-3p	osa-miR2879		osa-miR2055				osa-miR156k		osa-miR1857-3p		osa-miR5540		osa-miR2863a		osa-miR166e-3p		osa-miR5508		osa-miR396c-3p		osa-miR2863a		osa-miR812f		osa-miR167a-3p		osa-miR1870-5p		osa-miR5077
osa-miR1846d-5p	osa-miR1857-3p		osa-miR169i-5p.2				osa-miR1870-3p		osa-miR1860-3p		osa-miR1860-3p		osa-miR440		osa-miR528-3p		osa-miR5505		osa-miR169a		osa-miR167d-3p		osa-miR166e-3p		osa-miR2873b		osa-miR159a.2		osa-miR5505
osa-miR169f.2	osa-miR159a.2		osa-miR5083				osa-miR812p		osa-miR2055		osa-miR1846e		osa-miR408-5p		osa-miR5814		osa-miR437		osa-miR169i-5p.2		osa-miR5144-3p		osa-miR5082		osa-miR2878-5p		osa-miR5540		osa-miR5504
osa-miR156l-5p	osa-miR162b		osa-miR167d-3p				osa-miR166h-5p		osa-miR166h-5p		osa-miR1863b		osa-miR1847.1		osa-miR812f		osa-miR1863c		osa-miR1880		osa-miR5508		osa-miR1880		osa-miR5508		osa-miR396c-3p		osa-miR1870-5p
osa-miR397a	osa-miR1431		osa-miR166d-5p				osa-miR2874		osa-miR167d-3p		osa-miR2118o				osa-miR1870-3p		osa-miR396e-3p		osa-miR1870-5p		osa-miR437		osa-miR5508		osa-miR166n-5p		osa-miR396e-3p		osa-miR1879
osa-miR1863a	osa-miR6249		osa-miR1868				osa-miR2118o		osa-miR5144-3p		osa-miR3979-5p				osa-miR2879		osa-miR171f-5p		osa-miR1863a		osa-miR1874-3p		osa-miR1879		osa-miR5814		osa-miR2055		osa-miR1869
osa-miR1870-5p	osa-miR5801		osa-miR2874				osa-miR2055		osa-miR5505		osa-miR2869				osa-miR1427		osa-miR396f-3p		osa-miR1857-3p		osa-miR435		osa-miR1870-3p		osa-miR166e-3p		osa-miR5504		osa-miR1868
osa-miR390-3p	osa-miR1425-3p		osa-miR159a.2				osa-miR397a		osa-miR5504		osa-miR1431				osa-miR1865-3p		osa-miR319a-3p		osa-miR1848		osa-miR1863b		osa-miR2879		osa-miR1860-3p		osa-miR166d-5p		osa-miR1320-5p
osa-miR5540	osa-miR528-5p		osa-miR2873b				osa-miR435		osa-miR1879		osa-miR444a-5p				osa-miR171e-5p		osa-miR5816		osa-miR6253		osa-miR396e-3p		osa-miR1849		osa-miR169f.2		osa-miR2863a		osa-miR1859
osa-miR528-3p	osa-miR2863c		osa-miR444a-5p				osa-miR1868		osa-miR435		osa-miR169i-5p.2				osa-miR435		osa-miR5814		osa-miR396f-3p		osa-miR171f-5p		osa-miR2873b		osa-miR156l-5p		osa-miR1846e		osa-miR166n-5p
osa-miR435	osa-miR528-3p		osa-miR5493				osa-miR408-5p		osa-miR164e		osa-miR169f.2				osa-miR171d-5p		osa-miR812f		osa-miR2106		osa-miR164e		osa-miR444a-5p		osa-miR3982-3p		osa-miR166h-5p		osa-miR2120
osa-miR2874	osa-miR1846e		osa-miR5513				osa-miR1859		osa-miR2879		osa-miR2863b				osa-miR1870-5p		osa-miR6246		osa-miR6248		osa-miR2120		osa-miR2055		osa-miR164e		osa-miR5073		osa-miR1849
osa-miR2055	osa-miR5082		osa-miR1879				osa-miR1857-3p		osa-miR2874		osa-miR5145				osa-miR2869		osa-miR1846d-5p		osa-miR5156		osa-miR2879		osa-miR5160		osa-miR396f-3p		osa-miR440		osa-miR5823
osa-miR5145	osa-miR1881		osa-miR1870-5p				osa-miR810b.1		osa-miR167a-3p		osa-miR166g-5p				osa-miR1860-3p		osa-miR1427		osa-miR390-3p		osa-miR2870		osa-miR5145		osa-miR5816		osa-miR1857-3p		osa-miR2869
osa-miR531a	osa-miR440		osa-miR1846d-5p				osa-miR1880		osa-miR5788		osa-miR166c-5p				osa-miR5145		osa-miR5802		osa-miR5145		osa-miR1857-3p		osa-miR528-5p		osa-miR167d-3p		osa-miR397a		osa-miR6250
osa-miR1846e	osa-miR5508		osa-miR5156				osa-miR1879		osa-miR2873b		osa-miR397a				osa-miR2878-3p		osa-miR2055		osa-miR528-5p		osa-miR812o-3p		osa-miR396c-3p		osa-miR1879		osa-miR1879		osa-miR5816
osa-miR2878-3p	osa-miR5505		osa-miR399j				osa-miR1870-5p		osa-miR6253		osa-miR408-5p				osa-miR440		osa-miR1865-3p		osa-miR5538		osa-miR159a.2		osa-miR440		osa-miR437		osa-miR1868		osa-miR5802
osa-miR1868	osa-miR408-5p		osa-miR528-3p				osa-miR166d-5p		osa-miR812p		osa-miR1863a				osa-miR5508		osa-miR1425-3p		osa-miR1847.1		osa-miR2873c		osa-miR2867-3p		osa-miR1870-3p		osa-miR2870		osa-miR5801
osa-miR156k	osa-miR1879		osa-miR5082				osa-miR444a-5p		osa-miR5813		osa-miR396e-3p				osa-miR812o-3p		osa-miR1846e		osa-miR2863b		osa-miR2873a		osa-miR1863a		osa-miR1849		osa-miR2873b		osa-miR171c-5p
osa-miR2863b	osa-miR1874-3p		osa-miR166h-5p				osa-miR399d		osa-miR1431		osa-miR1846d-5p				osa-miR6251		osa-miR2878-3p		osa-miR397a		osa-miR812p		osa-miR812o-3p		osa-miR1318-3p		osa-miR6251		osa-miR156l-5p
osa-miR5156	osa-miR1319b		osa-miR5079				osa-miR1846e		osa-miR2118o		osa-miR171e-5p				osa-miR812p		osa-miR5504		osa-miR166h-5p		osa-miR396f-3p		osa-miR1437		osa-miR6253		osa-miR6248		osa-miR5160
osa-miR2863c	osa-miR171f-5p		osa-miR5505				osa-miR5083		osa-miR5803		osa-miR1857-3p				osa-miR6246		osa-miR408-5p		osa-miR5079		osa-miR1437		osa-miR6248		osa-miR812p		osa-miR399i		osa-miR399j
osa-miR2867-5p	osa-miR164c		osa-miR5504				osa-miR440		osa-miR171c-5p		osa-miR5162				osa-miR399k		osa-miR1873		osa-miR171i-3p		osa-miR1433		osa-miR6246		osa-miR2106		osa-miR5145		osa-miR528-5p
osa-miR2275c	osa-miR396f-5p		osa-miR408-5p				osa-miR5508		osa-miR5162		osa-miR5538				osa-miR396f-5p		osa-miR1863a		osa-miR5073		osa-miR1846d-5p		osa-miR1846d-5p		osa-miR5802		osa-miR1880		osa-miR167c-3p
osa-miR396e-3p	osa-miR2120		osa-miR435				osa-miR1863a		osa-miR5151		osa-miR5508				osa-miR1857-3p		osa-miR1320-5p		osa-miR1875		osa-miR2055		osa-miR2118p		osa-miR5146		osa-miR437		osa-miR398b
osa-miR3979-5p	osa-miR2874		osa-miR396e-3p				osa-miR396e-3p		osa-miR1425-3p		osa-miR435				osa-miR156k		osa-miR1870-3p		osa-miR437		osa-miR5162		osa-miR5802		osa-miR167c-3p		osa-miR1320-5p		osa-miR5493
osa-miR1856	osa-miR812o-3p		osa-miR164e				osa-miR2870		osa-miR5146		osa-miR1868				osa-miR2863a		osa-miR1859		osa-miR166d-5p		osa-miR5160		osa-miR1425-3p		osa-miR166c-5p		osa-miR2120		osa-miR2867-5p
osa-miR5825	osa-miR2873c		osa-miR396f-5p				osa-miR2869		osa-miR2878-5p		osa-miR5825				osa-miR5504		osa-miR2879		osa-miR396e-3p		osa-miR5156		osa-miR399j		osa-miR5077		osa-miR444a-5p		osa-miR2863b
osa-miR2905	osa-miR2873a		osa-miR1857-3p				osa-miR3979-3p		osa-miR2863c		osa-miR3979-3p				osa-miR1879		osa-miR1849		osa-miR2879		osa-miR5151		osa-miR166g-5p		osa-miR435		osa-miR1850.3		osa-miR2863a
osa-miR2869	osa-miR6250		osa-miR5825				osa-miR1846d-5p		osa-miR2867-5p		osa-miR5813				osa-miR1863c		osa-miR1857-3p		osa-miR812o-3p		osa-miR1425-3p		osa-miR2863b		osa-miR164c		osa-miR5151		osa-miR169i-5p.2
osa-miR6251	osa-miR812p		osa-miR2873c				osa-miR5802		osa-miR2863a		osa-miR2055				osa-miR396e-3p		osa-miR2866		osa-miR2869		osa-miR5540		osa-miR397a		osa-miR2872		osa-miR399k
osa-miR812p	osa-miR5816		osa-miR812p				osa-miR169f.2				osa-miR399d				osa-miR167a-3p		osa-miR6250		osa-miR812v		osa-miR5145		osa-miR2275c		osa-miR1848		osa-miR399d
osa-miR812f	osa-miR5813		osa-miR3982-3p				osa-miR166k-5p				osa-miR5493				osa-miR6248		osa-miR812p		osa-miR812p		osa-miR166g-5p		osa-miR171h		osa-miR2869		osa-miR1863b.2
osa-miR2118p	osa-miR6246		osa-miR5145				osa-miR1874-5p				osa-miR2863a				osa-miR1850.3		osa-miR5815		osa-miR1439		osa-miR5538		osa-miR171e-5p		osa-miR5815		osa-miR1847.1
osa-miR396c-3p	osa-miR2118o		osa-miR5144-3p				osa-miR5082				osa-miR5083				osa-miR5160		osa-miR5813		osa-miR5813		osa-miR2878-5p		osa-miR5076		osa-miR1436		osa-miR2863b
osa-miR171d-5p	osa-miR5802		osa-miR5503				osa-miR2878-3p				osa-miR5079				osa-miR166l-5p		osa-miR5810		osa-miR156l-5p		osa-miR169a		osa-miR5505		osa-miR2118p		osa-miR2878-3p
osa-miR810b.1	osa-miR3982-3p		osa-miR437				osa-miR171e-5p				osa-miR5076				osa-miR2863c		osa-miR2118p		osa-miR3982-3p				osa-miR408-5p		osa-miR5801		osa-miR171e-5p
osa-miR5083	osa-miR1846d-3p		osa-miR1869				osa-miR1881				osa-miR5073				osa-miR2867-5p		osa-miR156l-5p		osa-miR1865-3p				osa-miR437		osa-miR156k		osa-miR5508
osa-miR2867-3p	osa-miR399j		osa-miR812o-5p				osa-miR5504				osa-miR440				osa-miR397a		osa-miR3982-3p		osa-miR5162				osa-miR1857-5p		osa-miR1850.1		osa-miR2867-3p
osa-miR396f-5p	osa-miR5540		osa-miR1863a				osa-miR437				osa-miR5505				osa-miR2275d		osa-miR810a		osa-miR399i				osa-miR396f-5p		osa-miR5162		osa-miR435
osa-miR5799	osa-miR5146		osa-miR2120				osa-miR164e				osa-miR5504				osa-miR5083		osa-miR1846d-3p		osa-miR171d-5p				osa-miR2875		osa-miR5153		osa-miR3979-5p
osa-miR1320-3p	osa-miR810b.1		osa-miR1860-5p				osa-miR1860-5p				osa-miR437				osa-miR2867-3p		osa-miR5153		osa-miR5523				osa-miR5792		osa-miR5540		osa-miR5799
osa-miR1437	osa-miR169i-5p.2		osa-miR2905				osa-miR2905				osa-miR6251				osa-miR408-5p		osa-miR166g-5p						osa-miR812p		osa-miR1863b.2		osa-miR1848
osa-miR172d-5p	osa-miR2275d		osa-miR5788				osa-miR5816				osa-miR1437				osa-miR437		osa-miR528-5p						osa-miR5804		osa-miR528-5p		osa-miR2866
osa-miR5804			osa-miR2866				osa-miR1437				osa-miR812f				osa-miR1319b		osa-miR5493						osa-miR169f.2		osa-miR1847.2		osa-miR6250
osa-miR5162			osa-miR3979-3p				osa-miR5162				osa-miR3982-3p				osa-miR1320-5p		osa-miR2863c						osa-miR3982-3p		osa-miR1847.1		osa-miR812p
osa-miR399d			osa-miR6251				osa-miR5161				osa-miR5151				osa-miR1852		osa-miR5523						osa-miR1850.1		osa-miR2275c		osa-miR5813
osa-miR2863a			osa-miR5816				osa-miR5156				osa-miR160c-3p				osa-miR2120		osa-miR2863a						osa-miR5162		osa-miR166h-5p		osa-miR5162
osa-miR2275d			osa-miR5813				osa-miR166g-5p				osa-miR171d-5p				osa-miR1860-5p								osa-miR810a		osa-miR2878-3p		osa-miR530-5p
osa-miR171e-5p			osa-miR812f				osa-miR396c-3p				osa-miR1847.1				osa-miR5788								osa-miR2096-5p		osa-miR5144-3p		osa-miR5146
osa-miR5079			osa-miR5812				osa-miR171d-5p				osa-miR2863c				osa-miR2866								osa-miR2863c		osa-miR1873		osa-miR5493
osa-miR5504			osa-miR5810				osa-miR5493				osa-miR2275c				osa-miR160f-3p										osa-miR1872		osa-miR2867-5p
osa-miR437			osa-miR169f.2				osa-miR167d-3p				osa-miR2867-3p				osa-miR5813										osa-miR1857-5p		osa-miR166c-5p
osa-miR1317-3p			osa-miR156k				osa-miR5144-3p				osa-miR1879				osa-miR5802										osa-miR1869		osa-miR528-3p
osa-miR1857-5p			osa-miR1429-3p				osa-miR5076				osa-miR1320-5p				osa-miR169f.2										osa-miR812o-5p		osa-miR171h
osa-miR5788			osa-miR156l-5p				osa-miR171i-3p				osa-miR2874				osa-miR171c-5p										osa-miR1863a		osa-miR5144-3p
osa-miR2866			osa-miR1850.3				osa-miR5501				osa-miR812o-3p				osa-miR5540										osa-miR396f-5p		osa-miR1863c
osa-miR5816			osa-miR166g-5p				osa-miR1875				osa-miR1320-3p				osa-miR5146										osa-miR5799		osa-miR396f-5p
osa-miR5813			osa-miR167c-3p				osa-miR812o-5p				osa-miR2905				osa-miR5339										osa-miR2879		osa-miR5827
osa-miR444a-5p			osa-miR2863c				osa-miR3979-5p				osa-miR1318-3p				osa-miR166c-5p										osa-miR1860-5p		osa-miR1320-3p
osa-miR6246			osa-miR2863b				osa-miR2120				osa-miR156k				osa-miR2275c										osa-miR3981-3p		osa-miR1860-5p
osa-miR5538			osa-miR166c-5p				osa-miR1849				osa-miR5161				osa-miR171h										osa-miR6250		osa-miR5825
osa-miR5073							osa-miR5825				osa-miR5156				osa-miR5144-3p										osa-miR5812		osa-miR2905
osa-miR440							osa-miR1318-3p				osa-miR399k				osa-miR5077										osa-miR5810		osa-miR3979-3p
osa-miR5508							osa-miR5788				osa-miR810b.1				osa-miR5502										osa-miR6246		osa-miR5816
osa-miR408-5p							osa-miR2876-5p				osa-miR2867-5p				osa-miR395a										osa-miR2118g		osa-miR6246
osa-miR1879							osa-miR6251				osa-miR160d-3p				osa-miR1875										osa-miR171c-5p		osa-miR156k
osa-miR1875							osa-miR6250				osa-miR5510				osa-miR1874-3p										osa-miR5161		osa-miR3982-3p
osa-miR1874-3p							osa-miR319a-3p				osa-miR171i-3p				osa-miR1863a										osa-miR810a		osa-miR1846d-3p
osa-miR812o-5p							osa-miR1436				osa-miR2864.1				osa-miR164e										osa-miR399d		osa-miR5156
osa-miR1864							osa-miR812f				osa-miR1875				osa-miR3979-5p										osa-miR398b		osa-miR528-5p
osa-miR1320-5p							osa-miR5813				osa-miR1319b				osa-miR5799										osa-miR5493		osa-miR810b.1
osa-miR812o-3p							osa-miR6246				osa-miR1857-5p				osa-miR2870										osa-miR810b.1		osa-miR2863c
osa-miR1860-5p							osa-miR172d-5p				osa-miR1864				osa-miR1320-3p										osa-miR2863a		osa-miR2275d
osa-miR1318-3p							osa-miR171c-5p				osa-miR396f-5p				osa-miR5823										osa-miR5484
osa-miR2873c							osa-miR1429-3p				osa-miR414				osa-miR812r										osa-miR2275d
osa-miR3979-3p							osa-miR3982-3p				osa-miR2870				osa-miR5816
osa-miR812r							osa-miR1850.3				osa-miR5788				osa-miR5815
osa-miR5812							osa-miR5160				osa-miR2873c				osa-miR1437
osa-miR5811							osa-miR1846d-3p				osa-miR6253				osa-miR5810
osa-miR5810							osa-miR5158				osa-miR160f-3p				osa-miR172d-5p
osa-miR6248							osa-miR5151				osa-miR812p				osa-miR5809
osa-miR5809							osa-miR5146				osa-miR2118p				osa-miR5801
osa-miR5803							osa-miR166l-5p				osa-miR5809				osa-miR2055
osa-miR3982-3p							osa-miR5525				osa-miR5804				osa-miR3982-3p
osa-miR1850.3							osa-miR2867-5p				osa-miR5802				osa-miR5162
osa-miR1846d-3p							osa-miR166c-5p				osa-miR171c-5p				osa-miR5158
osa-miR5151							osa-miR2275d				osa-miR1846d-3p				osa-miR5156
osa-miR5146											osa-miR5158				osa-miR5155
osa-miR172b											osa-miR5146				osa-miR166g-5p
osa-miR5525											osa-miR5339				osa-miR5538
osa-miR5523											osa-miR166l-5p				osa-miR5537
											osa-miR171i-5p				osa-miR1847.1
															osa-miR810b.2
															osa-miR172b

## Sheet: Vandana-CS
Read Sequence	Read Count	Number Matches	miR Name
GAAATGATCTTGGACGTAATCTAG	2	1	osa-miR1317-3p
CAGGTGTCATCTCCCCTGAAC	1	1	osa-miR1318-3p
TGTAAAATTCATTCGTTCCAT	2	1	osa-miR1320-3p
TGTAAAATTCATTCGTTCCAA	1	1	osa-miR1320-3p
TGGAACGGAGGAATTTTATAG	1	1	osa-miR1320-5p
AGGCAACTACACGTTGGGCGC	4	1	osa-miR1423a-5p
GGCAACTACACGTTGGGCGCTCG	1	1	osa-miR1423a-5p
AGGCAACTACACGTTGGGCGCT	17	1	osa-miR1423a-5p
GGCAACTACACGTTGGGCGC	2	1	osa-miR1423a-5p
GGCAACTACACGTTGGGCGCT	6	1	osa-miR1423a-5p
AGGCAACTACACGTTGGGCGCTCG	52	1	osa-miR1423a-5p
AGGCAACTACACGTTGGGC	1	1	osa-miR1423a-5p
GCAACTACACGTTGGGCGCTCG	15	1	osa-miR1423a-5p
AGGCAACTACACGTTGGGCGCTC	2	1	osa-miR1423a-5p
AACTACACGTTGGGCGCTCGA	3	1	osa-miR1423b
CAACTACACGTTGGGCGCTCGT	1	1	osa-miR1423b
CAACTACACGTTGGGCGCTCGG	1	1	osa-miR1423b
CAACTACACGTTGGGCGCTCGA	47	1	osa-miR1423b
CAGCAAGAACTGGATCTTTCT	2	1	osa-miR1425-3p
CAGCAAGAACTGGATCTTAAT	13	1	osa-miR1425-3p
AGCAAGAACTGGATCTTAT	1	1	osa-miR1425-3p
AGCAAGAACTGGATCTTAAT	2	1	osa-miR1425-3p
GATTCAATCCTTGCTGCT	1	1	osa-miR1425-5p
TAGGATTCAATCCTTGCTT	1	1	osa-miR1425-5p
TAGGATTCAATCCTTGC	1	1	osa-miR1425-5p
TAGGATTCAATCCTTGCTTTT	2	1	osa-miR1425-5p
TAGGATTCAATCCTTGCTTCT	1	1	osa-miR1425-5p
TAGGATTCAATCCTTGCTGTC	1	1	osa-miR1425-5p
TAGGATTCAATCCTTGCTGCT	16270	1	osa-miR1425-5p
TAGGATTCAATCCTTGCTGCG	34	1	osa-miR1425-5p
TAGGATTCAATCCTTGCTGCC	8	1	osa-miR1425-5p
TAGGATTCAATCCTTGCTGCA	17	1	osa-miR1425-5p
TAGGATTCAATCCTTGCTGAT	3	1	osa-miR1425-5p
TAGGATTCAATCCTTGCTCTT	1	1	osa-miR1425-5p
TAGGATTCAATCCTTGCTCTC	1	1	osa-miR1425-5p
TAGGATTCAATCCTTGCTCCT	1	1	osa-miR1425-5p
TAGGATTCAATCCTTGCTACT	1	1	osa-miR1425-5p
TAGGATTCAATCCTTGCAGCT	2	1	osa-miR1425-5p
TAGGATTCAATCCTTGCTGT	1	1	osa-miR1425-5p
TAGGATTCAATCCTTGCTGC	110	1	osa-miR1425-5p
TAGGATTCAATCCTTGCTAT	1	1	osa-miR1425-5p
TAGGATTCAATCCTTGCT	2	1	osa-miR1425-5p
TTTGCGAGTTGGCCCGCTTGC	15	1	osa-miR1431
ATCAGGAGAGATGACACCGA	2	1	osa-miR1432
ATCAGGAGAGATGACACCGAT	1	1	osa-miR1432
ATCAGGAGAGATGACACCGAC	329	1	osa-miR1432
ATCAGGAGAGATGACACT	1	1	osa-miR1432
ATCAGGAGAGATGACACC	1	1	osa-miR1432
TGGCAAGTCTCCTCGGCTACC	83	1	osa-miR1433
TCCGGCGCCGCACTAGGCACT	1	1	osa-miR1437
TCCGGCGCCGCACTAGGCA	1	1	osa-miR1437
CGGCGCCGCACTAGGCACTG	1	1	osa-miR1437
GCTCACTCTCTATCTGTCAGC	39	1	osa-miR156b-3p
TGACAGAAGAGAGAGAGCAC	6	1	osa-miR156k
GACAGAAGAGAGTGAGCACA	3	1	osa-miR156l-5p
ACAGAAGAGAGTGAGCACT	3	1	osa-miR156l-5p
ACAGAAGAGAGTGAGCACA	3	1	osa-miR156l-5p
CGACAGAAGAGAGTGAGCACT	1	1	osa-miR156l-5p
TTGCATGCCCCAGGAGCTGCA	1	1	osa-miR159a.2
TTGCATGCCCCAGGAGCTGC	21	1	osa-miR159a.2
TTGCATGCCCCAGGAGCTG	3	1	osa-miR159a.2
CTTGGATTGAAGGGAGCTC	1	1	osa-miR159f
TGGATTGAAGGGAGCTCTG	2	1	osa-miR159f
TTGGATTGAAGGGAGCTCTG	57	1	osa-miR159f
CTTGGATTGAAGGGAGCTCT	87	1	osa-miR159f
CTTGGATTGAAGGGAGCT	3	1	osa-miR159f
CTTGGATTGAAGGGAGCTCTT	1	1	osa-miR159f
CTTGGATTGAAGGGAGCTCTG	1	1	osa-miR159f
TGCCTGGCTCCCTGTATGCCA	269	1	osa-miR160e-5p
TGCCTGGCTCCCTGAATGCCT	5	1	osa-miR160f-5p
TGCCTGGCTCCCTGAATGCCA	75	1	osa-miR160f-5p
CGATAAACCTCTGCATCCAG	2	1	osa-miR162a
TCGATAAACCTCTGCATTTTT	5	1	osa-miR162a
TCGATAAACCTCTGCATTTCT	1	1	osa-miR162a
TCGATAAACCTCTGCATTTAT	2	1	osa-miR162a
TCGATAAACCTCTGCATTCTT	1	1	osa-miR162a
TCGATAAACCTCTGCATTATT	1	1	osa-miR162a
TCGATAAACCTCTGCATCTTA	1	1	osa-miR162a
TCGATAAACCTCTGCATCTAG	1	1	osa-miR162a
TCGATAAACCTCTGCATCCGG	3	1	osa-miR162a
TCGATAAACCTCTGCATCCAT	1	1	osa-miR162a
TCGATAAACCTCTGCATCCAG	1399	1	osa-miR162a
TCGATAAACCTCTGCATCCAC	1	1	osa-miR162a
TCGATAAACCTCTGCATCCAA	2	1	osa-miR162a
TCGATAAACCTCTGCATAATT	1	1	osa-miR162a
TCGATAAACCTCTGCATT	3	1	osa-miR162a
TCGATAAACCTCTGCATC	3	1	osa-miR162a
TCGATAAACCTCTGCATTTT	4	1	osa-miR162a
TCGATAAACCTCTGCATCTC	1	1	osa-miR162a
TCGATAAACCTCTGCATCCT	4	1	osa-miR162a
TCGATAAACCTCTGCATCCA	3	1	osa-miR162a
TCGATAAACCTCTGCATTT	2	1	osa-miR162a
TCGATAAACCTCTGCATCT	1	1	osa-miR162a
TCGATAAACCTCTGCATCC	6	1	osa-miR162a
TCGATAAGCCTCTGCATT	1	1	osa-miR162b
TCGATAAGCCTCTGCATCCAG	55	1	osa-miR162b
TGGAGAAGCAGGGCACGTGCA	74	1	osa-miR164d
GGAATGTTGTCTGGCTCGGGT	1	1	osa-miR166b-5p
GGAATGTTGTCTGGCTCGGGC	1	1	osa-miR166b-5p
GGAATGTTGTCTGGCTCGAGG	48	1	osa-miR166b-5p
GGAATGTTGTCTGGCTCGA	2	1	osa-miR166b-5p
GGAATGTTGTCTGGCTCGAG	1	1	osa-miR166b-5p
GGAATGTTGTCTGGCTCGGGG	18	1	osa-miR166d-5p
GGAATGTTGTCTGGCTCGGG	3	1	osa-miR166d-5p
TCGAACCAGGCTTCATTCCTC	1	1	osa-miR166e-3p
TCGAACCAGGCTTCATTCCCC	17	1	osa-miR166e-3p
GAATGTTGGCTGGCTCGAGG	3	1	osa-miR166h-5p
GGAATGTTGGCTGGCTCGAGG	9	1	osa-miR166h-5p
GGTTTGTTGTCTGGCTCGAGG	19	1	osa-miR166k-5p
GGACCAGGCTTCATTCCCC	2	1	osa-miR166m
TCGGACCAGGCTTCATTCCCC	236201	1	osa-miR166m
CGGACCAGGCTTCATTCCCC	12	1	osa-miR166m
AATGACGTCCGGTCTGAAGA	4	1	osa-miR166n-5p
GAATGACGTCCGGTCTGAAGA	503	1	osa-miR166n-5p
GAATGACGTCCGGTCTGAAG	1	1	osa-miR166n-5p
ATCATGCATGACAGCCTCATT	16	1	osa-miR167a-3p
ATCATGCATGACAGCCTCATG	1	1	osa-miR167a-3p
TCATGCATGACAGCCTCATT	2	1	osa-miR167a-3p
ATCATGCTGTGCAGTTTCATC	5	1	osa-miR167d-3p
GATCATGCTGTGCAGTTTCATC	21	1	osa-miR167d-3p
TCATGCTGTGCAGTTTCATC	1	1	osa-miR167d-3p
AGGTCATGCTGTAGTTTCAT	1	1	osa-miR167h-3p
AGGTCATGCTGTAGTTTCATG	1	1	osa-miR167h-3p
AGGTCATGCTGTAGTTTCATC	108	1	osa-miR167h-3p
AGGTCATGCTGTAGTTTCA	2	1	osa-miR167h-3p
TCCCGCCTTGCACCAAGTGAA	1	1	osa-miR168a-3p
GATCCCGCCTTGCACCAAGTGAA	6	1	osa-miR168a-3p
CCCGCCTTGCACCAAGTGTT	1	1	osa-miR168a-3p
CCCGCCTTGCACCAAGTGTA	1	1	osa-miR168a-3p
CCCGCCTTGCACCAAGTGAT	13	1	osa-miR168a-3p
CCCGCCTTGCACCAAGTGAA	319	1	osa-miR168a-3p
CCCGCCTTGCACCAAGTGA	16	1	osa-miR168a-3p
GATCCCGCCTTGCACCAAG	1	1	osa-miR168a-3p
GATCCCGCCTTGCACCAAGTGAAT	236	1	osa-miR168a-3p
GATCCCGCCTTGCACCAAGTGAAA	3	1	osa-miR168a-3p
ATCCCGCCTTGCACCAAGTGA	1	1	osa-miR168a-3p
CCCGCCTTGCACCAAGTGTAT	1	1	osa-miR168a-3p
CCCGCCTTGCACCAAGTGGAT	2	1	osa-miR168a-3p
CCCGCCTTGCACCAAGTGATT	5	1	osa-miR168a-3p
CCCGCCTTGCACCAAGTGATA	3	1	osa-miR168a-3p
CCCGCCTTGCACCAAGTGAGT	3	1	osa-miR168a-3p
CCCGCCTTGCACCAAGTGAAT	15948	1	osa-miR168a-3p
CCCGCCTTGCACCAAGTGAAG	8	1	osa-miR168a-3p
CCCGCCTTGCACCAAGTGAAC	9	1	osa-miR168a-3p
CCCGCCTTGCACCAAGTGAAA	81	1	osa-miR168a-3p
CCCGCCTTGCACCAAGTCAAT	2	1	osa-miR168a-3p
CCCGCCTTGCACCAAGTAAAT	6	1	osa-miR168a-3p
TCCCGCCTTGCACCAAGTGAAT	63	1	osa-miR168a-3p
TCCCGCCTTGCACCAAGTGAAA	1	1	osa-miR168a-3p
ATCCCGCCTTGCACCAAGTGAAT	4	1	osa-miR168a-3p
CCGCCTTGCACCAAGTGAAT	11	1	osa-miR168a-3p
TCGCTTGGTGCAGATCGTT	2	1	osa-miR168a-5p
TCGCTTGGTGCAGATCGGT	1	1	osa-miR168a-5p
TCGCTTGGTGCAGATCGGG	4	1	osa-miR168a-5p
CTTGGTGCAGATCGGGAC	1	1	osa-miR168a-5p
GCTTGGTGCAGATCGGGAC	6	1	osa-miR168a-5p
CGCTTGGTGCAGATCGGGA	2	1	osa-miR168a-5p
TCGCTTGGTGCAGATCGTCT	2	1	osa-miR168a-5p
TCGCTTGGTGCAGATCGGGT	2	1	osa-miR168a-5p
TCGCTTGGTGCAGATCGGGA	286	1	osa-miR168a-5p
TCGCTTGGTGCAGATCGTTTT	2	1	osa-miR168a-5p
TCGCTTGGTGCAGATCGTTTC	2	1	osa-miR168a-5p
TCGCTTGGTGCAGATCGTGAC	1	1	osa-miR168a-5p
TCGCTTGGTGCAGATCGGGTC	2	1	osa-miR168a-5p
TCGCTTGGTGCAGATCGGGGC	6	1	osa-miR168a-5p
TCGCTTGGTGCAGATCGGGGA	1	1	osa-miR168a-5p
TCGCTTGGTGCAGATCGGGCT	1	1	osa-miR168a-5p
TCGCTTGGTGCAGATCGGGCC	3	1	osa-miR168a-5p
TCGCTTGGTGCAGATCGGGCA	1	1	osa-miR168a-5p
TCGCTTGGTGCAGATCGGGAT	446	1	osa-miR168a-5p
TCGCTTGGTGCAGATCGGGAG	19	1	osa-miR168a-5p
TCGCTTGGTGCAGATCGGGAC	20282	1	osa-miR168a-5p
TCGCTTGGTGCAGATCGGGAA	25	1	osa-miR168a-5p
TCGCTTGGTGCAGATCGGAAC	2	1	osa-miR168a-5p
TCGCTTGGTGCAGATCGT	1	1	osa-miR168a-5p
TCGCTTGGTGCAGATCGAGAC	2	1	osa-miR168a-5p
CGCTTGGTGCAGATCGGGAC	5	1	osa-miR168a-5p
CAGCCAAGGATGACTTGCCGG	23	1	osa-miR169a
TAGCCAAGGATGACTTGCCT	61	1	osa-miR169e
TGAGGACAAGAGCTGATTCGG	8	1	osa-miR169f.2
TGAGGACAAGAGCTGATTT	1	1	osa-miR169f.2
TGAGGACAAGAGCTGAT	1	1	osa-miR169f.2
TGAGTCGCTCTTATCACTCATT	11	1	osa-miR169i-3p
TGAGTCGCTCTTATCACTCATG	41	1	osa-miR169i-3p
TGAGTCGCTCTTATCACTCACT	3	1	osa-miR169i-3p
TGAGTCGCTCTTATCACTACTT	1	1	osa-miR169i-3p
TGAGTCGCTCTTATCACTCT	4	1	osa-miR169i-3p
TGAGTCGCTCTTATCACTCA	19	1	osa-miR169i-3p
TGAGTCGCTCTTATCACT	1	1	osa-miR169i-3p
TGAGTCGCTCTTATCACTC	9	1	osa-miR169i-3p
TGAGTCGCTCTTATCACTTTT	1	1	osa-miR169i-3p
TGAGTCGCTCTTATCACTCTT	1	1	osa-miR169i-3p
TGAGTCGCTCTTATCACTCAT	7	1	osa-miR169i-3p
TGGTGATAAGGGTGTAGCTCTG	4	1	osa-miR169i-5p.2
TGGTGATAAGGGTGTAGCTCT	6	1	osa-miR169i-5p.2
TGGTGATAAGGGTGTAGCT	12	1	osa-miR169i-5p.2
TGTTGGCCCGGCTCACTCAGA	4	1	osa-miR171d-5p
TGTTGGCTCGGCTCACTCAGA	2	1	osa-miR171e-5p
GGAATCTTGATGATGCTGCAT	1	1	osa-miR172b
GCAGCACCATCAAGATTCAC	3	1	osa-miR172d-5p
TATCCGGCGCCGCAGGGAGT	1	1	osa-miR1846d-3p
TCCCACCGAGCAGCCGGATCTT	3	1	osa-miR1846d-5p
TCCCACCGAGCAGCCGGATCTG	2	1	osa-miR1846d-5p
TCCCACCGAGCAGCCGGATCTC	4	1	osa-miR1846d-5p
TCCCACCGAGCAGCCGGATCT	1	1	osa-miR1846d-5p
AACGAGGAGGCCGGGACCA	5	1	osa-miR1846e
AACGAGGAGGCCGGGAC	1	1	osa-miR1846e
CTGTTTAGTTCACATCAATCTT	1	1	osa-miR1850.3
TATGCGTAAGACGGATTCGTA	4	1	osa-miR1856
TCATGCTCCAAGAAAACCAGG	10	1	osa-miR1857-3p
TGGTTTTTTTGGAGCATGAGG	2	1	osa-miR1857-5p
TTTCCTATGACGTCCATTC	2	1	osa-miR1859
TTTCCTATGACGTCCATTCTT	1	1	osa-miR1859
TTTCCTATGACGTCCATTCT	3	1	osa-miR1859
TTTCCTATGACGTCCATTCC	5	1	osa-miR1859
TTTCCTATGACGTCCATTCCAT	1	1	osa-miR1859
TTTCCTATGACGTCCATTCCAA	5	1	osa-miR1859
ATCTGGAAGCTAGGTTTTCTCT	10	1	osa-miR1860-3p
TCTGGAAGCTAGGTTTTCTCT	1	1	osa-miR1860-3p
ATCTGGAAGCTAGGTTTTCTC	9	1	osa-miR1860-3p
AGAAAACCAGCTTCCAGATCT	1	1	osa-miR1860-5p
CTAGGTTTGTTTATTTTGGGAT	1	1	osa-miR1862d
CTAGGTTTGTTTATTTTGGGAC	1	1	osa-miR1862d
CTAGGTTTGTTTATTTTGGGACT	1	1	osa-miR1862d
ACTAGGTTTGTTTATTTTGGGATC	1	1	osa-miR1862d
ACTAGGTTTGTTTATTTTGGGAGT	1	1	osa-miR1862d
ACTAGGTTTGTTTATTTTGGGACT	604	1	osa-miR1862d
ACTAGGTTTGTTTATTTTGGGACG	986	1	osa-miR1862d
ACTAGGTTTGTTTATTTTGGGACC	21	1	osa-miR1862d
ACTAGGTTTGTTTATTTTGGGACA	5	1	osa-miR1862d
ACTAGGTTTGTTTATTTTGGGAAT	2	1	osa-miR1862d
ACTAGGTTTGTTTATTTTGGGAC	46	1	osa-miR1862d
ACTAGGTTTGTTTATTTTGAAAA	1	1	osa-miR1862d
TAGGTTTGTTTATTTTGGT	1	1	osa-miR1862d
ACTAGGTTTGTTTATTTTGGGA	24	1	osa-miR1862d
ACTAGGTTTGTTTATTTT	1	1	osa-miR1862d
ACTAGGTTTGTTTATTT	3	1	osa-miR1862d
TAGGTTTGTTTATTTTGATTTT	3	1	osa-miR1862d
ACTAGGTTTGTTTATTTTGGG	1	1	osa-miR1862d
TAGGTTTGTTTATTTTGTTT	2	1	osa-miR1862d
TAGGTTTGTTTATTTTGGGACT	1	1	osa-miR1862d
TAGGTTTGTTTATTTTGGGACG	1	1	osa-miR1862d
TAGGTTTGTTTATTTTGGGACC	1	1	osa-miR1862d
TAGATTTGTTTATTTTGGGAC	3	1	osa-miR1862e
CTAGATTTGTTTATTTTGGGA	2	1	osa-miR1862e
CTAGATTTGTTTATTTTGGGACGG	62	1	osa-miR1862e
AGATTTGTTTATTTTGGGAC	2	1	osa-miR1862e
TAGATTTGTTTATTTTGGGACT	1	1	osa-miR1862e
AGCTCTGATACCATGTTAACTGTT	9	1	osa-miR1863a
AGCTCTGATACCATGTTAGATTAG	56	1	osa-miR1863b
TAGAAACTTGGCTGATGCATTAC	4	1	osa-miR1863c
TAGAAACTTGGCTGATGTTTT	1	1	osa-miR1863c
TAGAAACTTGGCTGATGCATTACT	24	1	osa-miR1863c
TAGAAACTTGGCTGATGCATTACA	1	1	osa-miR1863c
TTGTAGTAACGTGATGGTCAATGT	1	1	osa-miR1864
TTTTTCTAGGACAGAGGTTTC	1	1	osa-miR1867
TTTTTCTAGGACAGAGGGAGT	8	1	osa-miR1867
TTTTTTTTCTAGGACAGT	1	1	osa-miR1867
TTTTTTTTCTAGGACAGAGGGAGT	292	1	osa-miR1867
TTTTTTTTCTAGGACAGAGGGAGA	1	1	osa-miR1867
TTTTTTTCTAGGACAGAGGGAGT	24	1	osa-miR1867
TTTTTTTTCTAGGACAGTTTTCT	1	1	osa-miR1867
TTTTTTCTAGGACAGAGGGAGT	1	1	osa-miR1867
TTTTTTTTCTAGGACAGTTTTTTC	1	1	osa-miR1867
TTTTTTTTCTAGGACAGTTATTT	1	1	osa-miR1867
TTTTTTTTCTAGGACAGAGGGAT	1	1	osa-miR1867
TTTTTTTTCTAGGACAGAGGGA	2	1	osa-miR1867
TTTTTTTCTAGGACAGAGGGAG	1	1	osa-miR1867
ACGGAAAACGAGGGAGCAGCC	1	1	osa-miR1868
CACGGAAAACGAGGGAGTATTTT	1	1	osa-miR1868
TCACGGAAAACGAGGGAGCAGCCA	1	1	osa-miR1868
TCACGGAAAACGAGGGATATTC	1	1	osa-miR1868
ACGGAAAACGAGGGAGCAGCCT	1	1	osa-miR1868
CACGGAAAACGAGGGAGCAGCC	1	1	osa-miR1868
TAGGGCTAATTCAGCATGAACT	1	1	osa-miR1870-3p
TTAGGGCTAATTCAGCATTATC	1	1	osa-miR1870-3p
TTTAGGGCTAATTCAGCATGAACT	1	1	osa-miR1870-3p
TTTAGGGCTAATTCAGCATGAACA	4	1	osa-miR1870-3p
TTAGGGCTAATTCAGCATGAACT	6	1	osa-miR1870-3p
TTAGGGCTAATTCAGCATGAACA	1	1	osa-miR1870-3p
TTAGGGCTAATTCAGCATT	2	1	osa-miR1870-3p
TGCTGAATTAGACCTAGTTC	1	1	osa-miR1870-5p
TGCTGAATTAGACCTAGTGGGC	2	1	osa-miR1870-5p
ATTAGACCTAGTGGGCAT	1	1	osa-miR1870-5p
TGCTGAATTAGACCTAGTGGGCAT	2	1	osa-miR1870-5p
TGCTGAATTAGACCTAGTGGTTT	1	1	osa-miR1870-5p
TGCTGAATTAGACCTAGTGGGTT	1	1	osa-miR1870-5p
ATGGCTCTGATATCATGTTGGT	4	1	osa-miR1871
ATGGCTCTGATATCATGTTGG	6	1	osa-miR1871
ATGGCTCTGATATCATGTTGGTTT	359	1	osa-miR1871
ATGGCTCTGATATCATGTTGGTCT	1	1	osa-miR1871
ATGGCTCTGATATCATGTTGGTAT	1	1	osa-miR1871
ATGGCTCTGATATCATGTTGGTT	20	1	osa-miR1871
ATGGCTCTGATATCATGTTGGTA	1	1	osa-miR1871
ATGGCTCTGATATCATGTTGAAA	1	1	osa-miR1871
ATGGCTCTGATATCATGT	1	1	osa-miR1871
TATGGATGGAGGTGTAACCCGATG	1	1	osa-miR1874-3p
ACAATGGAGTGAAGTGCAACA	1	1	osa-miR1875
ATAAGTGGGTTTGTGGGCTGGCC	1	1	osa-miR1876
ATAAGTGGGTTTGTGGGCTGGCGC	2	1	osa-miR1876
ATAAGTGGGTTTGTGGGCTGGCCT	5	1	osa-miR1876
ATAAGTGGGTTTGTGGGCTGGCCC	1388	1	osa-miR1876
ATAAGTGGGTTTGTGGGCTGGCCA	16	1	osa-miR1876
ATAAGTGGGTTTGTGGGCTGACCC	2	1	osa-miR1876
ACTTAATCTGGACACTATAAAAG	108	1	osa-miR1878
ACTTAATCTGGACACTACAAAAGA	1	1	osa-miR1878
ACTTAATCTGGACACTATAAAAGA	61	1	osa-miR1878
GTGTTTGGTTTAGGGATGAGGTGG	1	1	osa-miR1879
TTCCAAGCGGGCCACTTAAGC	1	1	osa-miR1880
TTCCAAGCGGGCCACTTAAGCATT	15	1	osa-miR1880
TTTCCTTGGGAAGGTGGTTTC	7	1	osa-miR2055
CTCCTGATGCCTCCCAAGCCTA	25	1	osa-miR2118o
TTCCCGATGCCTCCCATTCCTA	4	1	osa-miR2118p
AGAATTGGAGGAAAACAAACT	4	1	osa-miR2275c
CTTGTTTTTCTCCAATATTTT	1	1	osa-miR2275d
CTTGTTTTTCTCCAATATCTCA	2	1	osa-miR2275d
TTGTCCCATTCTAGTTTAGCT	3	1	osa-miR2863a
TCGTTTATTTGGACTAGAGT	1	1	osa-miR2863b
TTCGTTTATTTGGACTAGAGT	5	1	osa-miR2863b
TTAGTAGGACTAGAATGTTTTC	1	1	osa-miR2863c
TTAGTAGGACTAGAATGGGCCAAA	1	1	osa-miR2863c
TTAGTAGGACTAGAATGGGCC	1	1	osa-miR2863c
TTAGTAGGACTAGAATGTTTC	1	1	osa-miR2863c
TTAGTAGGACTAGAATGGTTTC	1	1	osa-miR2863c
TCTAGTTTGTGTTCAGCATC	2	1	osa-miR2866
AGGACGTGTGGGATGGCA	2	1	osa-miR2867-3p
CCAGGACGTGTGGGATGGCA	1	1	osa-miR2867-3p
TGTGCCATCCCACACATCCCG	5	1	osa-miR2867-5p
TCCCGACATTAAATTCTGGGC	4	1	osa-miR2869
GACCGTAGAAACTAGCATAGT	1	1	osa-miR2871a-5p
GACCGTAGAAACTAGCATAGA	61	1	osa-miR2871a-5p
GACCGTAGAAACTAGCATAG	3	1	osa-miR2871a-5p
GACCGTAGAAACTAGCATAGAAAA	20	1	osa-miR2871a-5p
GACCGTAGAAACTAGCATAGAT	1	1	osa-miR2871a-5p
GACCGTAGAAACTAGCATAGAG	1	1	osa-miR2871a-5p
GACCGTAGAAACTAGCATAGAA	2	1	osa-miR2871a-5p
ACCGTAGAAACTAGCATAGAAT	1	1	osa-miR2871a-5p
ACCGTAGAAACTAGCATAGAA	22	1	osa-miR2871a-5p
GACCGTAGAAACTAGCATAGAAA	3	1	osa-miR2871a-5p
CCGTAGAAACTAGCATAGAAA	3	1	osa-miR2871a-5p
GACCGTAGAAACTAGCATT	1	1	osa-miR2871a-5p
AAGTTTGGACTTAAATTTGGTAA	15	1	osa-miR2873a
GTTTGGACTTAAATTTGGTA	2	1	osa-miR2873a
AAGTTTGGACTTAAATTTGGGAAC	1	1	osa-miR2873a
AAGTTTGGACTTAAATT	3	1	osa-miR2873a
AGTTTGGACTTAAATTTGGT	1	1	osa-miR2873a
AGTTTGGACTTAAATTTGGTA	29	1	osa-miR2873a
TTTGGACTTAAATTTGGTC	2	1	osa-miR2873a
TTTGGACTTAAATTTGGTA	3	1	osa-miR2873a
TTTGGACTTAAATTTGGTATT	3	1	osa-miR2873a
TTTGGACTTAAATTTGGTATC	1	1	osa-miR2873a
TTTGGACTTAAATTTGGTAAT	1	1	osa-miR2873a
TTTGGACTTAAATTTGGTAAC	48	1	osa-miR2873a
TTTGGACTTAAATTTGGTTC	1	1	osa-miR2873a
TTTGGACTTAAATTTGGTAA	8	1	osa-miR2873a
AAGTTTGGACTTAAATTTGGTAAT	1	1	osa-miR2873a
AAGTTTGGACTTAAATTTGGTAAC	503	1	osa-miR2873a
GTTTGGACTTAAATTTGGTAT	1	1	osa-miR2873a
AAGTTTGGACTTAAATTTGGT	8	1	osa-miR2873a
AAGTTTGGACTTAAATTTGGTA	5	1	osa-miR2873a
GTTTGGACTTAAATTTGGT	1	1	osa-miR2873a
TTTGGACTTAAATTTGGT	1	1	osa-miR2873a
AGTTTGGACTTAAATTTGGTGAC	1	1	osa-miR2873a
AGTTTGGACTTAAATTTGGTAAC	100	1	osa-miR2873a
TTGGACTTGAGATTTGGTA	2	1	osa-miR2873b
TTGGACTTGAGATTTGGTATG	8	1	osa-miR2873b
CAAATGAAGTTGAGTTTGGAC	1	1	osa-miR2873c
ATGTGAACAGTGTCAAACAGTGTC	7	1	osa-miR2874
TTCCTATATGAACACTGTTG	1	1	osa-miR2876-3p
TTCCTATATGAACACTGTCT	1	1	osa-miR2876-3p
TTCCTATATGAACACTGT	1	1	osa-miR2876-3p
TTCCTATATGAACACTGTTTT	3	1	osa-miR2876-3p
TTCCTATATGAACACTGTTTA	1	1	osa-miR2876-3p
TTCCTATATGAACACTGTTGC	4	1	osa-miR2876-3p
TTCCTATATGAACACTGTA	1	1	osa-miR2876-3p
CAGGATTTTATACATGTAAAGAA	1	1	osa-miR2878-3p
CAGGATTTTATACATGTAAAGAAT	5	1	osa-miR2878-3p
TACATGTATAAAATTCTGA	1	1	osa-miR2878-5p
TACATGTATAAAATTCTGAG	1	1	osa-miR2878-5p
TACATGTATAAAATTCTGAGGTTT	1	1	osa-miR2878-5p
TACATGTATAAAATTCTGAGGATT	2	1	osa-miR2878-5p
TACATGTATAAAATTCTGAGGATG	30	1	osa-miR2878-5p
TACATGTATAAAATTCTGAGGA	3	1	osa-miR2878-5p
TACATGTATAAAATTCTGAGGAT	19	1	osa-miR2878-5p
TACATGTATAAAATTCTGATT	1	1	osa-miR2878-5p
TACATGTATAAAATTCTGAGG	1	1	osa-miR2878-5p
GCCAGATGTGTTAAAATAATGACG	1	1	osa-miR2879
GCCAGATGTGTTAAAATAATGACC	23	1	osa-miR2879
GCCAGATGTGTTAAAATAATGAC	1	1	osa-miR2879
ACGGTATCCCGTTCGGACAGGATG	332	1	osa-miR2880
ACGGTATCCCGTTCGGACAGGACG	1	1	osa-miR2880
ACGGTATCCCGTTCGGACAGGAT	1	1	osa-miR2880
ACGGTATCCCGTTCGGATAGGATG	1	1	osa-miR2880
TACATGTCAGTGACAAAGGCT	2	1	osa-miR2905
TACATGTCAGTGACAAAGGCC	1	1	osa-miR2905
TACATGTCAGTGACAAAGGCA	1	1	osa-miR2905
CGCTATCTATCCTGAGCTCT	1	1	osa-miR390-3p
CGCTATCTATCCTGAGCTCC	7	1	osa-miR390-3p
AGCTCAGGAGGGATAGCGCC	1	1	osa-miR390-5p
AAGCTCAGGAGGGATAGCGCT	2	1	osa-miR390-5p
AAGCTCAGGAGGGATAGCGCC	149	1	osa-miR390-5p
TCAGTGCAATCCCTTTGGAAT	293	1	osa-miR393b-3p
TCCAAAGGGATCGCATTGATTT	42	1	osa-miR393b-5p
TCCAAAGGGATCGCATTGATCT	8	1	osa-miR393b-5p
TCCAAAGGGATCGCATTGATCA	2	1	osa-miR393b-5p
TCCAAAGGGATCGCATTGACTT	1	1	osa-miR393b-5p
TCCAAAGGGATCGCATTGAATT	1	1	osa-miR393b-5p
TCCAAAGGGATCGCATTTATTC	1	1	osa-miR393b-5p
TTGGCATTCTGTCCACCTCC	145	1	osa-miR394
TTGGCATTCTGTCCACCTC	1	1	osa-miR394
TTGGCATTCTGTCCACCCT	1	1	osa-miR394
TTGGCATTCTGTCCACC	2	1	osa-miR394
TTGGCATTCTGTCCACCT	2	1	osa-miR394
GTCAAGAAAGCTGTGGGAAG	1	1	osa-miR396c-3p
GGTCAAGAAAGCTGTGGGAAG	3	1	osa-miR396c-3p
CACAGCTTTCTTGAACTG	2	1	osa-miR396c-5p
ACAGCTTTCTTGAACTT	1	1	osa-miR396c-5p
TTCCACAGCTTTCTTGAACTG	55	1	osa-miR396c-5p
GTTCAAGAAAGCCCATGGAAA	1	1	osa-miR396e-3p
ATGGTTCAAGAAAGCCCATT	1	1	osa-miR396e-3p
ATGGTTCAAGAAAGCCCATGGAAA	2	1	osa-miR396e-3p
ATAGTTCAAGAAAGTCCTTG	2	1	osa-miR396f-3p
TTCAAGAAAGTCCTTGGAAA	3	1	osa-miR396f-3p
ATAGTTCAAGAAAGTCCTTGT	1	1	osa-miR396f-3p
ATAGTTCAAGAAAGTCCTTGG	2	1	osa-miR396f-3p
GTTCAAGAAAGTCCTTGGAAA	1	1	osa-miR396f-3p
ATAGTTCAAGAAAGTCCTTGGAAA	1	1	osa-miR396f-3p
TCTCCACAGGCTTTCTTGAACT	2	1	osa-miR396f-5p
CTCCACAGGCTTTCTTGAACT	1	1	osa-miR396f-5p
CTTCGGGGGAGGAGAGAAGC	1	1	osa-miR3979-3p
TCTCTCTCTCCCTTGAAGGC	4	1	osa-miR3979-5p
TCATTGAGTGCAGCGTTGATG	10	1	osa-miR397a
AGTTGCCTACATGGAGCGCCA	1	1	osa-miR3982-3p
TGTGTTCTCAGGTCGCCT	1	1	osa-miR398b
TGTGTTCTCAGGTCGCCA	1	1	osa-miR398b
TGTGTTCTCAGGTCGCCCC	4	1	osa-miR398b
TGTGTTCTCAGGTCGCCCCTG	486	1	osa-miR398b
TGTGTTCTCAGGTCGCCCCGG	2	1	osa-miR398b
TGTGTTCTCAGGTCGCCCCAG	1	1	osa-miR398b
TGCCAAAGGAGAGTTGCCCTA	3	1	osa-miR399d
TGCCAAAGGAGAGTTGCCCTG	35	1	osa-miR399j
CTGCACTGCCTCTTCCCTGGC	289	1	osa-miR408-3p
CTGCACTGCCTCTTCCCTGAC	1	1	osa-miR408-3p
CTGCACTGCCTCTTCCCTGG	1	1	osa-miR408-3p
CTGCACTGCCTCTTCCCCGGC	1	1	osa-miR408-3p
CTGCACTGCCTCTTCCC	2	1	osa-miR408-3p
TGCACTGCCTCTTCCCT	2	1	osa-miR408-3p
CTGCACTGCCTCTTCCCCT	1	1	osa-miR408-3p
TGCACTGCCTCTTCCCTTTC	1	1	osa-miR408-3p
TGCACTGCCTCTTCCCTTCT	1	1	osa-miR408-3p
TGCACTGCCTCTTCCCTGGC	28	1	osa-miR408-3p
TGCACTGCCTCTTCCCTATT	1	1	osa-miR408-3p
TGCACTGCCTCTTCCCTTT	1	1	osa-miR408-3p
TGCACTGCCTCTTCCCTCT	1	1	osa-miR408-3p
CAGGGATGAGGCAGAGCATGG	1	1	osa-miR408-5p
TTATCCGGTATTGGAGT	1	1	osa-miR435
TTATCCGGTATTGGAGTTGA	5	1	osa-miR435
TTATCCGGTATTGGAGTTAT	1	1	osa-miR435
AAAGTTAGAGAAGTTTGACT	1	1	osa-miR437
AAAGTTAGAGAAGTTTGAC	1	1	osa-miR437
TGTCTCCTGATGATCGGGACA	1	1	osa-miR440
GCTAGAGGTGGCAACTGCATA	2	1	osa-miR444a-5p
TTGTGGCTTTCTTGCAATC	1	1	osa-miR444d.3
TTGTGGCTTTCTTGCAAGTTG	49	1	osa-miR444d.3
TGTGGCTTTCTTGCAAGTTG	1	1	osa-miR444d.3
TTGTGGCTTTCTTGCAAGTT	1	1	osa-miR444d.3
TGCAGTTGTTGCCTCAAGCT	1	1	osa-miR444f
TGCAGTTGTTGCCTCAAGCTT	63	1	osa-miR444f
TCCCCAGCGGAGTCGCC	2	1	osa-miR5072
CCCCAGCGGAGTCGCCA	18	1	osa-miR5072
TTCCCCAGCGGAGTCGCCA	8	1	osa-miR5072
TCCCCAGCGGAGTCGCCA	46	1	osa-miR5072
TTTGGTGAATCGGAAACT	1	1	osa-miR5073
TTTGGATCTGTTATTTTGGTA	2	1	osa-miR5079
AGACTACAATTATCTGATC	3	1	osa-miR5083
TTCTTGTGCTGCTGAAGAGAC	42	1	osa-miR5144-5p
TTCTTGTGCTGCTGAAGAGA	2	1	osa-miR5144-5p
ACCTGTTTGGATTCTTGAGAGCT	1	1	osa-miR5145
ACCTGTTTGGATTCTTGAGGGCTT	1	1	osa-miR5145
ACCTGTTTGGATTCTTGAGGGCTA	4	1	osa-miR5145
CCTGTTTGGATTCTTGAAGGCT	1	1	osa-miR5145
TTTAACTAATGAACCGGCACCTA	1	1	osa-miR5146
AGAAGCTGCAGCTGTCAGAAGC	1	1	osa-miR5150-3p
GAAGCTGCAGCTGTCAGAAGCT	1	1	osa-miR5150-3p
AGAAGCTGCAGCTGTCAGAAGCTC	189	1	osa-miR5150-3p
AGAAGCTGCAGCTGTCAACTG	1	1	osa-miR5150-3p
GAAGCTGCAGCTGTCAGAAGCTC	2	1	osa-miR5150-3p
AGCTGCAGCTGTCAGAAGCTC	1	1	osa-miR5150-3p
CTTCTGACAGCTGCAGTTTCT	1	1	osa-miR5150-5p
AGCTTCTGACAGCTGCAGTTTCTC	50	1	osa-miR5150-5p
TTCTGACAGCTGCAGTTTCTC	1	1	osa-miR5150-5p
TTCTGACAGCTGCAGTTTCTA	1	1	osa-miR5150-5p
AATGATGTGGGTACGAATGAA	1	1	osa-miR5151
AGCCTGTAAAACTGCAAAAAGGAA	5	1	osa-miR5156
AATGACCAAAATACCCCCGAATT	1	1	osa-miR5162
AAATGACCAAAATACCCCTGGGA	1	1	osa-miR5162
AATGACCAAAATACCCCTGGG	1	1	osa-miR5162
CCTGTGCTTGCCTCTTCCAT	1	1	osa-miR528-3p
CCTGTGCTTGCCTCTTCCATT	6	1	osa-miR528-3p
TGGAAGGGGCATGCAGAGGAG	23	1	osa-miR528-5p
GGAAGGGGCATGCAGAGGAG	1	1	osa-miR528-5p
AGAAGAGAGAGAGTACAG	1	1	osa-miR529b
AGAAGAGAGAGAGTACAGCC	9	1	osa-miR529b
AGAAGAGAGAGAGTACAGCTT	1	1	osa-miR529b
AGAAGAGAGAGAGTACAGCCT	2630	1	osa-miR529b
AGAAGAGAGAGAGTACAGCCG	9	1	osa-miR529b
AGAAGAGAGAGAGTACAGCCC	7	1	osa-miR529b
AGAAGAGAGAGAGTACAGCCA	17	1	osa-miR529b
GAAGAGAGAGAGTACAGCCT	1	1	osa-miR529b
AAGAGAGAGAGTACAGCCT	1	1	osa-miR529b
CTCGCCGGGGCTGCGTGCCGC	2	1	osa-miR531a
CTCGCCGGGGCTGCGTGCCGCCA	2	1	osa-miR531a
CTCGCCGGGGCTGCGTGCCGCC	3	1	osa-miR531a
GTGCTTTCTCCCGTTGTCACT	50	1	osa-miR535-3p
GTGCTTTCTCCCGTTGTCAC	1	1	osa-miR535-3p
TGACAACGAGAGAGAGCACGT	2	1	osa-miR535-5p
TGACAACGAGAGAGAGCACGC	112	1	osa-miR535-5p
TGACAACGAGAGAGAGCTT	1	1	osa-miR535-5p
TGACAACGAGAGAGAGCACG	3	1	osa-miR535-5p
AGTGACGGGAGGACTGCAAA	2	1	osa-miR5504
TAGATGGCTGATCTGGTGTGG	1	1	osa-miR5508
TAACAAAGGACAACAGACTTT	1	1	osa-miR5513
TAACAAAGGACAACAGACTGT	4	1	osa-miR5513
TAACAAAGGACAACAGACTGA	4	1	osa-miR5513
TAACAAAGGACAACAGACTT	3	1	osa-miR5513
TAACAAAGGACAACAGACTG	1	1	osa-miR5513
TGAGGAGGAACATATTTACT	1	1	osa-miR5523
TGAACCTTGGGAGCGATCTGAA	1	1	osa-miR5525
ACTGAACTCAATCACTTGCT	1	1	osa-miR5538
CTGAACTCAATCACTTGCTGC	1	1	osa-miR5538
TTGTGCGAGATCGACGGTTTC	1	1	osa-miR5540
TTGTGCGAGATCGACGGTATA	7	1	osa-miR5540
TGGATGTGACATACTCTAGTA	2	1	osa-miR5788
TGAGGAATCACTAGTAGTC	15	1	osa-miR5794
TGAGGAATCACTAGTAGTCT	3	1	osa-miR5794
TGAGGAATCACTAGTAGTCG	13	1	osa-miR5794
TGAGGAATCACTAGTAGTTTT	3	1	osa-miR5794
TGAGGAATCACTAGTAGTTTC	1	1	osa-miR5794
TGAGGAATCACTAGTAGTTTA	1	1	osa-miR5794
TGAGGAATCACTAGTAGTCGT	322	1	osa-miR5794
TGAGGAATCACTAGTAGTCGG	1	1	osa-miR5794
AAGACGAATAATCAAACATTGGAC	3	1	osa-miR5799
ACCACTGTAGACGCTACGTGTGAG	1	1	osa-miR5803
TGCGAAGTAGAGATGCCGACT	3	1	osa-miR5804
TCGTCGCCGGCGACCACAGC	1	1	osa-miR5809
ACGGAACCCTAATGGCGATGACAT	1	1	osa-miR5810
TAACCTAGGAGTTCGATGGGAC	1	1	osa-miR5811
AGCAACGATTTTAAGATTGTGGCA	1	1	osa-miR5812
AAGCAGCGACTCTGGTCATGGC	1	1	osa-miR5813
AAGCAGCGACTCTGGTCATGGA	1	1	osa-miR5813
AATCAAGTTAGGAACCATGCAAGT	66	1	osa-miR5814
AATCAAGTTAGGAACCATGCAAGG	1	1	osa-miR5814
AATCAAGTTAGGAACCATGCAAG	1	1	osa-miR5814
TAGGAGTGTTTGTAGGATT	1	1	osa-miR5816
GAGTGTTTGTAGGAGCGCCT	1	1	osa-miR5816
AAAACATCTGATAACCTGAAACGG	4	1	osa-miR5825
TTTGTTGCAATTTGGACTACC	265	1	osa-miR5827
TTTGTTGCAATTTGGACT	1	1	osa-miR5827
TTGTTGCAATTTGGACTACC	6	1	osa-miR5827
TTGGGGATTTCCTGCCGGAGT	1	1	osa-miR6246
TTGGGGATTTCCTGCCGGAGA	1	1	osa-miR6246
TATTTGAGGATGGAGGTAGTA	1	1	osa-miR6248
CGTGAAGAGCTCGCCGGCGGC	25	1	osa-miR6249
CGTGAAGAGCTCGCCGGC	1	1	osa-miR6249
TGAAGAGCTCGCCGGCGGC	1	1	osa-miR6249
TGTGTAGCCACATTGTAAGGG	4	1	osa-miR6251
TGAACACCGATATGCGTCATC	4	1	osa-miR810b.1
ACGGATGATTAAAGTTGGACACGA	2	1	osa-miR812f
ACGGATGATTAAAGTTGGGCGCT	1	1	osa-miR812f
ACGGATGATTAAAGTTGGACAC	1	1	osa-miR812f
AAGTGCAGCCATGAGTTTCCGTGC	29	1	osa-miR812n-5p
GAACGGTCAAATGTTAGAC	1	1	osa-miR812o-3p
CGTGTTCAACGTTTGACCGT	1	1	osa-miR812o-5p
GACGGACGATTAAAGTTAGGCGCT	1	1	osa-miR812p
GACGGACGATTAAAGTTGGACATG	2	1	osa-miR812p
GACGGACGATTAAAGTTGGGCACG	1	1	osa-miR812p
ACGTTAGACACGAATTTCCACGGC	1	1	osa-miR812r
AAGACGGACAATCAAACCTTGGA	1	1	osa-miR812s
AAGACGGACAATCAAACATTGGC	1	1	osa-miR812s
AAGACGGACAATCAAACATTGTAC	2	1	osa-miR812s
AAGACGGACAATCAAACATTGGCA	2	1	osa-miR812s
AAGACGGACAATCAAACATTGGAC	3	1	osa-miR812s
AAGACGGACAATCAAACATTGAAC	2	1	osa-miR812s
AAGACGGACAATCAAACACAGGTT	3	1	osa-miR812s
AAGACGGACAATCAAACAGTAGAT	15	1	osa-miR812s
AAGACGGACAATCAAACCTTGGAT	11	1	osa-miR812s
AAGACGGACAATCAAACGTTGGAC	1	1	osa-miR812s
AAGACGGACAATCAAACTTGGACA	1	1	osa-miR812s
TGGCTGCACTTAAAATGGGAC	10	1	osa-miR812v
ATGGCTGCACTTAAAATAGGACT	1	1	osa-miR812v
ATGGCTGCACTTAAAATAAGACGG	1	1	osa-miR812v
ATGGCTGCACTTAAAATAGAACGG	1	1	osa-miR812v
ATGGCTGCACTTAAAATGGGGATT	1	1	osa-miR812v
ATGGCTGCACTTAAAATGGGACGG	8	1	osa-miR812v
TGCACTTAAAATGGGACT	1	1	osa-miR812v
ATGGCTGCACTTAAAATGGGACT	1	1	osa-miR812v
CTGCACTTAAAATGGGACC	1	1	osa-miR812v

## Sheet: Vandana-CR
Read Sequence	Read Count	Number Matches	miR Name
TTTAATATATTATAGGTGTCGT	1	1	osa-miR1319b
TGTAAAATTCATTCGTTCCAA	9	1	osa-miR1320-3p
TGGAACGGAGGAATTTTATAG	2	1	osa-miR1320-5p
AGGCAACTACACGTTGGGCGCTC	3	1	osa-miR1423a-5p
GCAACTACACGTTGGGCGCTC	1	1	osa-miR1423a-5p
AGGCAACTACACGTTGGGCGC	4	1	osa-miR1423a-5p
GGCAACTACACGTTGGGCGCTCG	1	1	osa-miR1423a-5p
AGGCAACTACACGTTGGGCGCT	12	1	osa-miR1423a-5p
AGGCAACTACACGTTGGGCGCG	1	1	osa-miR1423a-5p
GGCAACTACACGTTGGGCGCT	2	1	osa-miR1423a-5p
GGCAACTACACGTTGGGCGCG	1	1	osa-miR1423a-5p
AGGCAACTACACGTTGGGCGCTCG	12	1	osa-miR1423a-5p
GCAACTACACGTTGGGCGCTCG	4	1	osa-miR1423a-5p
CAACTACACGTTGGGCGCTCGA	12	1	osa-miR1423b
ACTACACGTTGGGCGCTCGA	1	1	osa-miR1423b
CAGCAAGAACTGGATCTTAAT	2	1	osa-miR1425-3p
TAGGATTCAATCCTTGCTGCT	448	1	osa-miR1425-5p
TAGGATTCAATCCTTGCTGCG	2	1	osa-miR1425-5p
TAGGATTCAATCCTTGCTGCC	1	1	osa-miR1425-5p
TAGGATTCAATCCTTGCTGCA	1	1	osa-miR1425-5p
TAGGATTCAATCCTTGCTGC	3	1	osa-miR1425-5p
TTTGCGAGTTGGCCCGCTTGC	2	1	osa-miR1431
ATCAGGAGAGATGACACCGA	1	1	osa-miR1432
ATCAGGAGAGATGACACCGAC	28	1	osa-miR1432
TGGCAAGTCTCCTCGGCTACC	4	1	osa-miR1433
GCTCACTCTCTATCTGTCAGC	79	1	osa-miR156b-3p
TTGCATGCCCCAGGAGCTGC	2	1	osa-miR159a.2
TTGGATTGAAGGGAGCTCTG	3	1	osa-miR159f
CTTGGATTGAAGGGAGCTCT	37	1	osa-miR159f
CTTGGATTGAAGGGAGCTCTT	1	1	osa-miR159f
TGCCTGGCTCCCTGTATGCCA	29	1	osa-miR160e-5p
CGATAAACCTCTGCATCCAG	1	1	osa-miR162a
TCGATAAACCTCTGCATCCGG	1	1	osa-miR162a
TCGATAAACCTCTGCATCCAG	95	1	osa-miR162a
TCGATAAGCCTCTGCATCCAG	2	1	osa-miR162b
TGGAGAAGCAGGGTACGTGCA	1	1	osa-miR164c
TGGAGAAGCAGGGCACGTGCA	15	1	osa-miR164d
GGAATGTTGTCTGGCTCGAGG	5	1	osa-miR166b-5p
GGAATGTTGTCTGGCTCGGGG	19	1	osa-miR166d-5p
GGAATGTTGTCTGGCTCGG	1	1	osa-miR166d-5p
TCGAACCAGGCTTCATTCCCC	12	1	osa-miR166e-3p
AATGGAGGCTGATCCAAGATC	3	1	osa-miR166g-5p
CGGACCAGGCTTCATTCCCC	14	1	osa-miR166m
GGACCAGGCTTCATTCCCC	1	1	osa-miR166m
TCGGACCAGGCTTCATTCCCC	116623	1	osa-miR166m
GAATGACGTCCGGTCTGAAGA	2	1	osa-miR166n-5p
ATCATGCTGTGCAGTTTCATC	1	1	osa-miR167d-3p
GATCATGCTGTGCAGTTTCATC	1	1	osa-miR167d-3p
AGGTCATGCTGTAGTTTCATC	14	1	osa-miR167h-3p
CCCGCCTTGCACCAAGTGAA	13	1	osa-miR168a-3p
CCCGCCTTGCACCAAGTGA	2	1	osa-miR168a-3p
GATCCCGCCTTGCACCAAGTGAAT	32	1	osa-miR168a-3p
GATCCCGCCTTGCACCAAGTGAAA	2	1	osa-miR168a-3p
CCCGCCTTGCACCAAGTGAAT	945	1	osa-miR168a-3p
CCCGCCTTGCACCAAGTGAAC	1	1	osa-miR168a-3p
CCCGCCTTGCACCAAGTGAAA	2	1	osa-miR168a-3p
CCCGCCTTGCACCAAGTG	1	1	osa-miR168a-3p
TCCCGCCTTGCACCAAGTGAAT	8	1	osa-miR168a-3p
ATCCCGCCTTGCACCAAGTGAAT	2	1	osa-miR168a-3p
CCGCCTTGCACCAAGTGAAT	4	1	osa-miR168a-3p
TCGCTTGGTGCAGATCGGG	3	1	osa-miR168a-5p
TCGCTTGGTGCAGATCGGGA	73	1	osa-miR168a-5p
TCGCTTGGTGCAGATCGGGCC	2	1	osa-miR168a-5p
TCGCTTGGTGCAGATCGGGAT	32	1	osa-miR168a-5p
TCGCTTGGTGCAGATCGGGAG	2	1	osa-miR168a-5p
TCGCTTGGTGCAGATCGGGAC	1100	1	osa-miR168a-5p
TCGCTTGGTGCAGATCGGGAA	1	1	osa-miR168a-5p
TCGCTTGGTGCAGATCGG	1	1	osa-miR168a-5p
CGCTTGGTGCAGATCGGGAC	2	1	osa-miR168a-5p
CAGCCAAGGATGACTTGCCGG	5	1	osa-miR169a
TAGCCAAGGATGACTTGCCT	8	1	osa-miR169e
TGAGGACAAGAGCTGATTCGG	8	1	osa-miR169f.2
TGAGTCGCTCTTATCACTCATG	12	1	osa-miR169i-3p
TGAGTCGCTCTTATCACTCACT	2	1	osa-miR169i-3p
TGAGTCGCTCTTATCACTCT	1	1	osa-miR169i-3p
TGGTGATAAGGGTGTAGCTCT	1	1	osa-miR169i-5p.2
TGTTGGCATGGTTCAATCAAA	1	1	osa-miR171f-5p
TGAGCCGAACCAATATCACT	6	1	osa-miR171h
TATCCGGCGCCGCAGGGAGG	1	1	osa-miR1846d-3p
ACGAGGAGGCCGGGACC	1	1	osa-miR1846e
TCATGCTCCAAGAAAACCAGG	2	1	osa-miR1857-3p
ATCTGGAAGCTAGGTTTTCTC	1	1	osa-miR1860-3p
ATCTGGAAGCTAGGTTTTCTCT	2	1	osa-miR1860-3p
TAGGTTTGTTTATTTTGGGATT	1	1	osa-miR1862d
TAGGTTTGTTTATTTTGGGACT	3	1	osa-miR1862d
TAGGTTTGTTTATTTTGGGACG	1	1	osa-miR1862d
TAGGTTTGTTTATTTTGGGAC	1	1	osa-miR1862d
CTAGGTTTGTTTATTTTGGGAC	1	1	osa-miR1862d
ACTAGGTTTGTTTATTTTGGGATT	2	1	osa-miR1862d
ACTAGGTTTGTTTATTTTGGGATC	2	1	osa-miR1862d
ACTAGGTTTGTTTATTTTGGGAGG	1	1	osa-miR1862d
ACTAGGTTTGTTTATTTTGGGACT	160	1	osa-miR1862d
ACTAGGTTTGTTTATTTTGGGACG	254	1	osa-miR1862d
ACTAGGTTTGTTTATTTTGGGACC	7	1	osa-miR1862d
ACTAGGTTTGTTTATTTTGGGAG	2	1	osa-miR1862d
ACTAGGTTTGTTTATTTTGGGAC	23	1	osa-miR1862d
ACTAGGTTTGTTTATTTGGGACT	1	1	osa-miR1862d
ACTAGGTTTGTTTATTTTGGGA	3	1	osa-miR1862d
ACTAGGTTTGTTTATTTCGGGACT	1	1	osa-miR1862d
TAGATTTGTTTATTTTGGGAC	2	1	osa-miR1862e
CTAGATTTGTTTATTTTGGGAC	1	1	osa-miR1862e
CTAGATTTGTTTATTTTGGGA	1	1	osa-miR1862e
TAGATTTGTTTATTTTGAACT	1	1	osa-miR1862e
CTAGATTTGTTTATTTTGGGACGG	24	1	osa-miR1862e
AGATTTGTTTATTTTGGGAC	1	1	osa-miR1862e
CTAGATTTGTTTATTTTGGGACT	2	1	osa-miR1862e
CTAGATTTGTTTATTTTGGGACG	2	1	osa-miR1862e
TAGATTTGTTTATTTTGGGACT	1	1	osa-miR1862e
AGCTCTGATACCATGTTAACTGTT	1	1	osa-miR1863a
GCTCTGATACCATGTTAACTGT	1	1	osa-miR1863a
AGCTCTGATACCATGTTAGATTAG	5	1	osa-miR1863b
TAGAAACTTGGCTGATGCATTACT	10	1	osa-miR1863c
TTTTTCTAGGACAGAGGGAGT	1	1	osa-miR1867
TTTTTTTTCTAGGACAGTTCT	1	1	osa-miR1867
TTTTTTTTCTAGGACAGAGGGAGT	68	1	osa-miR1867
TTTTTTTCTAGGACAGAGGGAGT	8	1	osa-miR1867
TTTTTTTTCTAGGACAGAGGGAT	1	1	osa-miR1867
TTTTTTTTCTAGGACAGAGGGA	1	1	osa-miR1867
ACGGAAAACGAGGGAGCAGCC	1	1	osa-miR1868
TCACGGAAAACGAGGGAGCAGCCA	1	1	osa-miR1868
TCACGGAAAACGAGGGATTTTC	1	1	osa-miR1868
CGGAAAACGAGGGAGCAGCCA	1	1	osa-miR1868
TTTAGGGCTAATTCAGCATGAACA	1	1	osa-miR1870-3p
TTAGGGCTAATTCAGCATGAAC	1	1	osa-miR1870-3p
TGCTGAATTAGACCTAGTGGGC	1	1	osa-miR1870-5p
TGCTGAATTAGACCTAGTGGGCAT	2	1	osa-miR1870-5p
TGAATTAGACCTAGTGGGCAT	1	1	osa-miR1870-5p
TGCTGAATTAGACCTAGTGGGCT	1	1	osa-miR1870-5p
CTGAATTAGACCTAGTGGGC	1	1	osa-miR1870-5p
ATGGCTCTGATATCATGTTGGT	1	1	osa-miR1871
ATGGCTCTGATATCATGTTGGTTT	48	1	osa-miR1871
ATGGCTCTGATATCATGTTGGTT	5	1	osa-miR1871
TATGGATGGAGGTGTAACCCGATG	1	1	osa-miR1874-3p
AGTGGGTTTGTGGGCTGGCCC	1	1	osa-miR1876
ATAAGTGGGTTTGTGGGCTGGCCT	6	1	osa-miR1876
ATAAGTGGGTTTGTGGGCTGGCCC	312	1	osa-miR1876
ATAAGTGGGTTTGTGGGCTGGCCA	2	1	osa-miR1876
TTAATCTGGACACTATAAAAG	1	1	osa-miR1878
ACTTAATCTGGACACTATAAAAG	77	1	osa-miR1878
ACTTAATCTGGACACTATAAAAGC	2	1	osa-miR1878
ACTTAATCTGGACACTATAAAAGA	38	1	osa-miR1878
ACTTAATCTGGACACTATAAAAAA	1	1	osa-miR1878
GTGTTTGGTTTAGGGATGAGGTGG	1	1	osa-miR1879
AATGTTATTGTAGCGTGGTGGTGT	1	1	osa-miR1881
TTTCCTTGGGAAGGTGGTTTC	4	1	osa-miR2055
CTCCTGATGCCTCCCAAGCCTA	1	1	osa-miR2118o
AAAGATCTTTAGTCCCGGTTCATG	1	1	osa-miR2120
CTTGTTTTTCTCCAATATCTCA	1	1	osa-miR2275d
TCGTTTATTTGGACTAGAG	1	1	osa-miR2863b
TTCGTTTATTTGGACTAGAG	1	1	osa-miR2863b
TTCGTTTATTTGGACTAGAGT	2	1	osa-miR2863b
TTAGTAGGACTAGAATGGGCCAAA	2	1	osa-miR2863c
GACCGTAGAAACTAGCATAGA	3	1	osa-miR2871a-5p
GACCGTAGAAACTAGCATAGAAAA	4	1	osa-miR2871a-5p
ACCGTAGAAACTAGCATAGAA	1	1	osa-miR2871a-5p
AAGTTTGGACTTAAATTTGGTAAC	1	1	osa-miR2873a
TTGGACTTGAGATTTGGTTTT	1	1	osa-miR2873b
TTGGACTTGAGATTTGGTATG	2	1	osa-miR2873b
CAAATGAAGTTGAGTTTGGAC	1	1	osa-miR2873c
ATGTGAACAGTGTCAAACAGTGTC	1	1	osa-miR2874
TACATGTATAAAATTCTGAGGATG	2	1	osa-miR2878-5p
TACATGTATAAAATTCTGAGGAT	1	1	osa-miR2878-5p
GCCAGATGTGTTAAAATAATGACC	2	1	osa-miR2879
ACGGTATCCCGTTCGGACAGGATG	22	1	osa-miR2880
CGCTATCTATCCTGAGCTC	2	1	osa-miR390-3p
CGCTATCTATCCTGAGCTCT	2	1	osa-miR390-3p
CGCTATCTATCCTGAGCTCC	32	1	osa-miR390-3p
AAGCTCAGGAGGGATAGCGCC	138	1	osa-miR390-5p
TCAGTGCAATCCCTTTGGAAT	13	1	osa-miR393b-3p
TCCAAAGGGATCGCATTGATTT	27	1	osa-miR393b-5p
TCCAAAGGGATCGCATTGATCT	8	1	osa-miR393b-5p
TCCAAAGGGATCGCATTGATCC	3	1	osa-miR393b-5p
TCCAAAGGGATCGCATTGACTT	1	1	osa-miR393b-5p
TTGGCATTCTGTCCACCTCT	1	1	osa-miR394
TTGGCATTCTGTCCACCTCC	15	1	osa-miR394
TTGGCATTCTGTCCACC	1	1	osa-miR394
CACAGCTTTCTTGAACTG	1	1	osa-miR396c-5p
TTCCACAGCTTTCTTGAACTG	63	1	osa-miR396c-5p
GTTCAAGAAAGCCCATGGAAA	2	1	osa-miR396e-3p
CTCCACAGGCTTTCTTGAACC	1	1	osa-miR396f-5p
CTTCGGGGGAGGAGAGAA	3	1	osa-miR3979-3p
TTCGGGGGAGGAGAGAAGC	1	1	osa-miR3979-3p
CTTCGGGGGAGGAGAGAAG	16	1	osa-miR3979-3p
CTTCGGGGGAGGAGAGAAA	1	1	osa-miR3979-3p
CTTCGGGGGAGGAGAGAAGC	114	1	osa-miR3979-3p
CTCTCTCTCCCTTGAAGGC	1	1	osa-miR3979-5p
TCTCTCTCTCCCTTGAAGGC	73	1	osa-miR3979-5p
TCTCTCTCTCCCTTGAAGG	1	1	osa-miR3979-5p
TCATTGAGTGCAGCGTTGA	2	1	osa-miR397a
TCATTGAGTGCAGCGTTGATG	18	1	osa-miR397a
AGTTGCCTACATGGAGCGCC	1	1	osa-miR3982-3p
TGTGTTCTCAGGTCGCCCCTG	3	1	osa-miR398b
TGCCAAAGGAGAGTTGCCCTG	1	1	osa-miR399j
CTGCACTGCCTCTTCCCTGGC	22	1	osa-miR408-3p
TGCACTGCCTCTTCCCT	1	1	osa-miR408-3p
TGCACTGCCTCTTCCCTGGC	3	1	osa-miR408-3p
CAGGGATGAGGCAGAGCA	1	1	osa-miR408-5p
TGTCTCCTGATGATCGGGACA	1	1	osa-miR440
TTGTGGCTTTCTTGCAAGT	1	1	osa-miR444d.3
TTGTGGCTTTCTTGCAAGTTG	43	1	osa-miR444d.3
TGCAGTTGTTGCCTCAAGCTT	12	1	osa-miR444f
CCCCAGCGGAGTCGCCA	1	1	osa-miR5072
TCCCCAGCGGAGTCGCCA	3	1	osa-miR5072
GCGATGATGGCCGCGCGGGTTC	1	1	osa-miR5082
TTCTTGTGCTGCTGAAGAGAC	13	1	osa-miR5144-5p
ACCTGTTTGGATTCTTGAGCTCTA	5	1	osa-miR5145
ACCTGTTTGGATTCTTGAGAGCT	1	1	osa-miR5145
ACCTGTTTGGATTCTTGAGGACTA	1	1	osa-miR5145
CCTGTTTGGATTCTTGAGAGCTA	1	1	osa-miR5145
CTGTTTGGATTCTTGAGGGCTA	1	1	osa-miR5145
TTTAACTAATGAACCGGCACCTA	1	1	osa-miR5146
AGAAGCTGCAGCTGTCAGAAGCTC	13	1	osa-miR5150-3p
AGAAGCTGCAGCTGTCAGAAGCC	1	1	osa-miR5150-3p
GAAGCTGCAGCTGTCAGAAGCTC	3	1	osa-miR5150-3p
AGCTTCTGACAGCTGCAGTTTCTC	10	1	osa-miR5150-5p
GCCTGTAAAACTGCAAAAAGG	1	1	osa-miR5156
AGCCTGTAAAACTGCAAAAAGGAA	1	1	osa-miR5156
AGCCTGTAAAACTGCAAAAAGG	1	1	osa-miR5156
CCTGTGCTTGCCTCTTCCATT	1	1	osa-miR528-3p
TGGAAGGGGCATGCAGAGGAG	2	1	osa-miR528-5p
AGAAGAGAGAGAGTACAGCCT	390	1	osa-miR529b
AGAAGAGAGAGAGTACAGCCG	2	1	osa-miR529b
AGAAGAGAGAGAGTACAGCCC	2	1	osa-miR529b
AGAAGAGAGAGAGTACAGCCA	3	1	osa-miR529b
GAAGAGAGAGAGTACAGCC	1	1	osa-miR529b
CTCGCCGGGGCTGCGTGCCGC	1	1	osa-miR531a
CTCGCCGGGGCTGCGTGCCGCCT	1	1	osa-miR531a
CTCGCCGGGGCTGCGTGCCGCCA	6	1	osa-miR531a
CTCGCCGGGGCTGCGTGCCGCT	1	1	osa-miR531a
CTCGCCGGGGCTGCGTGCCGCC	18	1	osa-miR531a
GTGCTTTCTCCCGTTGTCACT	19	1	osa-miR535-3p
TGCTTTCTCCCGTTGTCACT	1	1	osa-miR535-3p
TGACAACGAGAGAGAGCACGC	27	1	osa-miR535-5p
GAGGATTCGGTATTGATCG	1	1	osa-miR5505
TAGATGGCTGATCTGGTGTGG	1	1	osa-miR5508
TAACAAAGGACAACAGACTTT	1	1	osa-miR5513
TAACAAAGGACAACAGACTGA	2	1	osa-miR5513
TTGTGCGAGATCGACGGTATA	1	1	osa-miR5540
TGAGGAATCACTAGTAGTCGT	29	1	osa-miR5794
ACCAAATCGTTTTCGATCGTTGTT	1	1	osa-miR5801
ACCAAATCGTTTTCGATCGTTGAA	1	1	osa-miR5801
ATGGACTGTACTTTGTAAAGCGGA	1	1	osa-miR5802
AAGCAGCGACTCTGGTCATGGA	1	1	osa-miR5813
AATCAAGTTAGGAACCATGCAAGT	10	1	osa-miR5814
TAGGAGTGTTTGTAGGAGTGACAG	1	1	osa-miR5816
TTTGTTGCAATTTGGACTACC	33	1	osa-miR5827
TTGGGGATTTCCTGCCGGAGTT	1	1	osa-miR6246
CGTGAAGAGCTCGCCGGTGGC	1	1	osa-miR6249
CGTGAAGAGCTCGCCGGCGGC	1	1	osa-miR6249
GGGGATAGATCGACGCGTC	1	1	osa-miR6250
TGAACACCGATATGCGTCATC	1	1	osa-miR810b.1
CGGATGATTAAAGTTGGTTTT	1	1	osa-miR812f
ACGGATGATTAAAGTTGAATACAG	1	1	osa-miR812f
CGGATGATTAAAGTTGGGCGC	1	1	osa-miR812f
AAGTGCAGCCATGAGTTTCCGTGC	5	1	osa-miR812n-5p
AAGTGCAGCCATGAGTTTTCGAGC	1	1	osa-miR812n-5p
GAACGGTCAAATGTTAGACATGAA	1	1	osa-miR812o-3p
GACGGACGATTAAAGTTGGACGCG	1	1	osa-miR812p
AAGACGGACAATCAAACATTGGCA	3	1	osa-miR812s
AAGACGGACAATCAAACATTGGAC	2	1	osa-miR812s
AAGACGGACAATCAAACAGTAGAT	5	1	osa-miR812s
AAGACGGACAATCAAACCTTGGAT	5	1	osa-miR812s
ATGGCTGCACTTAAAATGGAACGG	1	1	osa-miR812v
ATGGCTGCACTTAAAATGGGACGG	4	1	osa-miR812v

## Sheet: Vandana-LS
Read Sequence	Read Count	Number Matches	miR Name
AGGCAACTACACGTTGGGCGCTC	3	1	osa-miR1423a-5p
GGCAACTACACGTTGGGCGCTC	1	1	osa-miR1423a-5p
AGGCAACTACACGTTGGGCGCT	36	1	osa-miR1423a-5p
GGCAACTACACGTTGGGCGCT	1	1	osa-miR1423a-5p
AGGCAACTACACGTTGGGCGCTCG	21	1	osa-miR1423a-5p
GCAACTACACGTTGGGCGCTC	1	1	osa-miR1423a-5p
AGGCAACTACACGTTGGGCGC	2	1	osa-miR1423a-5p
GCAACTACACGTTGGGCGCTCG	30	1	osa-miR1423a-5p
GCAACTACACGTTGGGC	2	1	osa-miR1423a-5p
CAACTACACGTTGGGCGTTTTC	1	1	osa-miR1423b
CAACTACACGTTGGGCGCTCGA	11	1	osa-miR1423b
CAGCAAGAACTGGATCTTAAT	8	1	osa-miR1425-3p
TAGGATTCAATCCTTGCTT	1	1	osa-miR1425-5p
TAGGATTCAATCCTTGCTG	3	1	osa-miR1425-5p
TAGGATTCAATCCTTGCTC	1	1	osa-miR1425-5p
TAGGATTCAATCCTTGC	1	1	osa-miR1425-5p
TAGGATTCAATCCTTGCTTTT	4	1	osa-miR1425-5p
TAGGATTCAATCCTTGCTTTC	1	1	osa-miR1425-5p
TAGGATTCAATCCTTGCTGTT	2	1	osa-miR1425-5p
TAGGATTCAATCCTTGCTGTC	1	1	osa-miR1425-5p
TAGGATTCAATCCTTGCTGCT	6325	1	osa-miR1425-5p
TAGGATTCAATCCTTGCTGCG	14	1	osa-miR1425-5p
TAGGATTCAATCCTTGCTGCC	5	1	osa-miR1425-5p
TAGGATTCAATCCTTGCTGCA	4	1	osa-miR1425-5p
TAGGATTCAATCCTTGCTGAT	1	1	osa-miR1425-5p
TAGGATTCAATCCTTGCTACT	1	1	osa-miR1425-5p
TAGGATTCAATCCTTGCT	6	1	osa-miR1425-5p
TAGGATTCAATCCTTGCTTT	1	1	osa-miR1425-5p
TAGGATTCAATCCTTGCTTC	1	1	osa-miR1425-5p
TAGGATTCAATCCTTGCTGC	50	1	osa-miR1425-5p
TTGCACGGGTTTGTATGTTC	1	1	osa-miR1429-3p
TTTGCGAGTTGGCCCGCTTGC	6	1	osa-miR1431
ATCAGGAGAGATGACACCGA	1	1	osa-miR1432
ATCAGGAGAGATGACACCGAC	138	1	osa-miR1432
TGGCAAGTCTCCTCGGCTACC	19	1	osa-miR1433
GCTCACTCTCTATCTGTCAGC	16	1	osa-miR156b-3p
GCTCACTCTCTATCTGTCA	1	1	osa-miR156b-3p
TGACAGAAGAGAGAGAGCAC	1	1	osa-miR156k
CGACAGAAGAGAGTGAGCAC	1	1	osa-miR156l-5p
TTGCATGCCCCAGGAGCTGC	4	1	osa-miR159a.2
CTTGGATTGAAGGGAGCTC	1	1	osa-miR159f
TTGGATTGAAGGGAGCTCTG	21	1	osa-miR159f
CTTGGATTGAAGGGAGCTCT	52	1	osa-miR159f
CTTGGATTGAAGGGAGCT	2	1	osa-miR159f
CTTGGATTGAAGGGAGCTCTG	2	1	osa-miR159f
CTTGGATTGAAGGGAGCTCTA	2	1	osa-miR159f
TGGATTGAAGGGAGCTCTG	2	1	osa-miR159f
TGCCTGGCTCCCTGTATGCCA	297	1	osa-miR160e-5p
TGCCTGGCTCCCTGAATGCC	1	1	osa-miR160f-5p
TGCCTGGCTCCCTGAATGCCA	35	1	osa-miR160f-5p
TCGATAAACCTCTGCATTT	1	1	osa-miR162a
TCGATAAACCTCTGCATTC	1	1	osa-miR162a
TCGATAAACCTCTGCATCT	1	1	osa-miR162a
TCGATAAACCTCTGCATCC	6	1	osa-miR162a
TCGATAAACCTCTGCATTTTT	1	1	osa-miR162a
TCGATAAACCTCTGCATTTTC	1	1	osa-miR162a
TCGATAAACCTCTGCATCCAG	235	1	osa-miR162a
TCGATAAACCTCTGCATC	4	1	osa-miR162a
TCGATAAACCTCTGCATTTC	2	1	osa-miR162a
TCGATAAACCTCTGCATTCA	1	1	osa-miR162a
TCGATAAACCTCTGCATCCT	1	1	osa-miR162a
TCGATAAACCTCTGCATCCA	3	1	osa-miR162a
TCGATAAGCCTCTGCATCCAG	15	1	osa-miR162b
TGGAGAAGCAGGGCACGTGCA	26	1	osa-miR164d
TGGAGAAGCAGGGCACGTGC	2	1	osa-miR164e
GGAATGTTGTCTGGCTCGAGG	7	1	osa-miR166b-5p
GGAATGTTGTCTGGCTCGA	1	1	osa-miR166b-5p
GAATGTTGTCTGGCTCGAGG	1	1	osa-miR166b-5p
GGAATGTTGTCTGGTCCGA	1	1	osa-miR166c-5p
GGAATGTTGTCTGGCTCGGG	1	1	osa-miR166d-5p
GGAATGTTGTCTGGCTCGGGG	3	1	osa-miR166d-5p
TCGAACCAGGCTTCATTCTTT	1	1	osa-miR166e-3p
TCGAACCAGGCTTCATTCCCC	7	1	osa-miR166e-3p
AATGGAGGCTGATCCAAGATC	1	1	osa-miR166g-5p
GGAATGTTGGCTGGCTCGAGG	1	1	osa-miR166h-5p
GGAATGTTGGCTGGCTCGA	1	1	osa-miR166h-5p
GGTTTGTTGTCTGGCTCGAGG	6	1	osa-miR166k-5p
CGGACCAGGCTTCATTCCCC	7	1	osa-miR166m
TCGGACCAGGCTTCATTCCCC	61393	1	osa-miR166m
GAATGACGTCCGGTCTGAAGA	14	1	osa-miR166n-5p
AATGACGTCCGGTCTGAAGA	5	1	osa-miR166n-5p
ATGACGTCCGGTCTGAAGA	2	1	osa-miR166n-5p
ATCATGCATGACAGCCTCATT	4	1	osa-miR167a-3p
ATCATGCATGACAGCCTTTT	1	1	osa-miR167a-3p
ATCATGCATGACAGCCT	1	1	osa-miR167a-3p
GGTCATGCTGCGGCAGCCTCACT	1	1	osa-miR167c-3p
GATCATGCTGTGCAGTTTCATC	3	1	osa-miR167d-3p
GATCATGCTGTGCAGTT	1	1	osa-miR167d-3p
AGGTCATGCTGTAGTTTCATC	7	1	osa-miR167h-3p
AGGTCATGCTGTAGTTTCAT	1	1	osa-miR167h-3p
CCCGCCTTGCACCAAGTGGAT	2	1	osa-miR168a-3p
CCCGCCTTGCACCAAGTGATT	2	1	osa-miR168a-3p
CCCGCCTTGCACCAAGTGAGT	1	1	osa-miR168a-3p
CCCGCCTTGCACCAAGTGAAT	10953	1	osa-miR168a-3p
CCCGCCTTGCACCAAGTGAAG	8	1	osa-miR168a-3p
CCCGCCTTGCACCAAGTGAAC	9	1	osa-miR168a-3p
CCCGCCTTGCACCAAGTGAAA	51	1	osa-miR168a-3p
TCCCGCCTTGCACCAAGTGAA	2	1	osa-miR168a-3p
CCCGCCTTGCACCAAGTCAAT	1	1	osa-miR168a-3p
CCCGCCTTGCACCAAGTAAAT	6	1	osa-miR168a-3p
CCCGCCTTGCACCAAGT	2	1	osa-miR168a-3p
CCCGCCTTGCACCAAGTTAA	1	1	osa-miR168a-3p
CCCGCCTTGCACCAAGTGAT	12	1	osa-miR168a-3p
CCCGCCTTGCACCAAGTGAC	1	1	osa-miR168a-3p
CCCGCCTTGCACCAAGTGAA	430	1	osa-miR168a-3p
GATCCCGCCTTGCACCAAGTTAT	1	1	osa-miR168a-3p
ATCCCGCCTTGCACCAAGTGA	1	1	osa-miR168a-3p
CCCGCCTTGCACCAAGTGG	2	1	osa-miR168a-3p
CCCGCCTTGCACCAAGTGA	45	1	osa-miR168a-3p
GATCCCGCCTTGCACCAAGTGAT	2	1	osa-miR168a-3p
GATCCCGCCTTGCACCAAGTGAC	1	1	osa-miR168a-3p
GATCCCGCCTTGCACCAAGTGAA	6	1	osa-miR168a-3p
CCCGCCTTGCACCAAGTG	14	1	osa-miR168a-3p
TCCCGCCTTGCACCAAGTGA	1	1	osa-miR168a-3p
TCCCGCCTTGCACCAAGTGAGT	1	1	osa-miR168a-3p
TCCCGCCTTGCACCAAGTGAAT	54	1	osa-miR168a-3p
GATCCCGCCTTGCACCAAGCGTTT	1	1	osa-miR168a-3p
GATCCCGCCTTGCACCAAGTGATT	8	1	osa-miR168a-3p
GATCCCGCCTTGCACCAAGTGATC	1	1	osa-miR168a-3p
GATCCCGCCTTGCACCAAGTGATA	1	1	osa-miR168a-3p
GATCCCGCCTTGCACCAAGTGACT	1	1	osa-miR168a-3p
GATCCCGCCTTGCACCAAGTGAAT	133	1	osa-miR168a-3p
GATCCCGCCTTGCACCAAGTGAAA	12	1	osa-miR168a-3p
CCGCCTTGCACCAAGTGAAT	5	1	osa-miR168a-3p
CCCGCCTTGCACCAAGTTAAT	1	1	osa-miR168a-3p
GCTTGGTGCAGATCGGG	1	1	osa-miR168a-5p
TCGCTTGGTGCAGATCGTTTT	6	1	osa-miR168a-5p
TCGCTTGGTGCAGATCGTTTC	1	1	osa-miR168a-5p
TCGCTTGGTGCAGATCGTGAC	1	1	osa-miR168a-5p
TCGCTTGGTGCAGATCGTATC	1	1	osa-miR168a-5p
TCGCTTGGTGCAGATCGGTTC	1	1	osa-miR168a-5p
TCGCTTGGTGCAGATCGGGCC	4	1	osa-miR168a-5p
TCGCTTGGTGCAGATCGGGAT	71	1	osa-miR168a-5p
TCGCTTGGTGCAGATCGGGAG	4	1	osa-miR168a-5p
TCGCTTGGTGCAGATCGGGAC	5524	1	osa-miR168a-5p
TCGCTTGGTGCAGATCGGGAA	11	1	osa-miR168a-5p
TCGCTTGGTGCAGATCGGCAC	1	1	osa-miR168a-5p
TCGCTTGGTGCAGATCGG	1	1	osa-miR168a-5p
TCGCTTGGTGCAGATCGAGAC	3	1	osa-miR168a-5p
CGCTTGGTGCAGATCGGGAC	1	1	osa-miR168a-5p
TCGCTTGGTGCAGATCGTT	4	1	osa-miR168a-5p
TCGCTTGGTGCAGATCGTC	1	1	osa-miR168a-5p
TCGCTTGGTGCAGATCGGG	17	1	osa-miR168a-5p
TCGCTTGGTGCAGATCGGA	1	1	osa-miR168a-5p
CGCTTGGTGCAGATCGGGA	1	1	osa-miR168a-5p
TCGCTTGGTGCAGATCGTTT	1	1	osa-miR168a-5p
TCGCTTGGTGCAGATCGTTC	1	1	osa-miR168a-5p
TCGCTTGGTGCAGATCGGTC	1	1	osa-miR168a-5p
TCGCTTGGTGCAGATCGGGG	1	1	osa-miR168a-5p
TCGCTTGGTGCAGATCGGGA	120	1	osa-miR168a-5p
CAGCCAAGGATGACTTGCCGG	19	1	osa-miR169a
TAGCCAAGGATGACTTGCCT	95	1	osa-miR169e
TGAGGACAAGAGCTGATTCGG	1	1	osa-miR169f.2
TGAGTCGCTCTTATCACTCT	1	1	osa-miR169i-3p
TGAGTCGCTCTTATCACTCA	5	1	osa-miR169i-3p
TGAGTCGCTCTTATCACTTTTC	1	1	osa-miR169i-3p
TGAGTCGCTCTTATCACTCATG	17	1	osa-miR169i-3p
TGAGTCGCTCTTATCACT	2	1	osa-miR169i-3p
TGAGTCGCTCTTATCACTC	10	1	osa-miR169i-3p
TGGTGATAAGGGTGTAGCTCTG	4	1	osa-miR169i-5p.2
TGGTGATAAGGGTGTAGCT	1	1	osa-miR169i-5p.2
TCCCACCGAGCAGCCGGATC	1	1	osa-miR1846d-5p
TCCCACCGAGCAGCCGGATCT	1	1	osa-miR1846d-5p
TCCCACCGAGCAGCCGGATCTC	1	1	osa-miR1846d-5p
AACGAGGAGGCCGGGACTC	1	1	osa-miR1846e
AACGAGGAGGCCGGGACCA	1	1	osa-miR1846e
ACGAGGAGGCCGGGACCA	1	1	osa-miR1846e
ACGAGGAGGCCGGGACC	2	1	osa-miR1846e
CTGTTTAGTTCACATCAATCT	1	1	osa-miR1850.3
TCATGCTCCAAGAAAACCAGG	2	1	osa-miR1857-3p
TTTCCTATGACGTCCATTC	1	1	osa-miR1859
TTTCCTATGACGTCCATTCCC	1	1	osa-miR1859
TTTCCTATGACGTCCATTCT	1	1	osa-miR1859
TTTCCTATGACGTCCATTCC	1	1	osa-miR1859
TTTCCTATGACGTCCATTCCAA	1	1	osa-miR1859
ATCTGGAAGCTAGGTTTTCTC	2	1	osa-miR1860-3p
ATCTGGAAGCTAGGTTTTCTCT	6	1	osa-miR1860-3p
TCTGGAAGCTAGGTTTTCTTC	1	1	osa-miR1860-3p
AGAAAACCAGCTTCCAGATCT	1	1	osa-miR1860-5p
TAGGTTTGTTTATTTTGGGACT	7	1	osa-miR1862d
TAGGTTTGTTTATTTTGGGACG	4	1	osa-miR1862d
TAGGTTTGTTTATTTTGGGACC	2	1	osa-miR1862d
TAGGTTTGTTTATTTTGGGACA	2	1	osa-miR1862d
TAGGTTTGTTTATTTTGGGAC	2	1	osa-miR1862d
CTAGGTTTGTTTATTTTGGGAC	1	1	osa-miR1862d
CTAGGTTTGTTTATTTTGGGATT	1	1	osa-miR1862d
ACTAGGTTTGTTTATTTTGGGATT	8	1	osa-miR1862d
ACTAGGTTTGTTTATTTTGGGATC	1	1	osa-miR1862d
ACTAGGTTTGTTTATTTTGGGATA	1	1	osa-miR1862d
ACTAGGTTTGTTTATTTTGGGAGG	1	1	osa-miR1862d
ACTAGGTTTGTTTATTTTGGGACT	458	1	osa-miR1862d
ACTAGGTTTGTTTATTTTGGGACG	457	1	osa-miR1862d
ACTAGGTTTGTTTATTTTGGGACC	26	1	osa-miR1862d
ACTAGGTTTGTTTATTTTGGGACA	5	1	osa-miR1862d
ACTAGGTTTGTTTATTTTGGGAAT	5	1	osa-miR1862d
ACTAGGTTTGTTTATTTTGGGAAC	1	1	osa-miR1862d
ACTAGGTTTGTTTATTTTGGGAAA	3	1	osa-miR1862d
TAGGTTTGTTTATTTTG	1	1	osa-miR1862d
AGGTTTGTTTATTTTGGGACG	1	1	osa-miR1862d
ACTAGGTTTGTTTATTTTGGGA	4	1	osa-miR1862d
GGTTTGTTTATTTTGGGACT	1	1	osa-miR1862d
GGTTTGTTTATTTTGGGACA	1	1	osa-miR1862d
ACTAGGTTTGTTTATTTGGGACG	1	1	osa-miR1862d
ACTAGGTTTGTTTATTTTGGGCT	1	1	osa-miR1862d
ACTAGGTTTGTTTATTTTGGGAT	1	1	osa-miR1862d
ACTAGGTTTGTTTATTTTGGGAC	41	1	osa-miR1862d
ACTAGGTTTGTTTATTTTGGGAA	2	1	osa-miR1862d
ACTAGGTTTGTTTATTTTGGAGA	1	1	osa-miR1862d
TAGATTTGTTTATTTTGGGACT	1	1	osa-miR1862e
TAGATTTGTTTATTTTGGGAC	3	1	osa-miR1862e
CTAGATTTGTTTATTTTGGGAC	1	1	osa-miR1862e
CTAGATTTGTTTATTTTGGGACT	1	1	osa-miR1862e
CTAGATTTGTTTATTTTGGGACA	1	1	osa-miR1862e
CTAGATTTGTTTATTTTGGGACGG	35	1	osa-miR1862e
AGCTCTGATACCATGTTAACTGTT	1	1	osa-miR1863a
AGCTCTGATACCATGTTAGATTAG	8	1	osa-miR1863b
AGCTCTGATACCATGTTAAA	1	1	osa-miR1863b
TAGAAACTTGGCTGATGCATTAC	1	1	osa-miR1863c
TAGAAACTTGGCTGATGCATTACT	9	1	osa-miR1863c
TTTTTTCTAGGACAGAGGGAGT	5	1	osa-miR1867
TTTTTCTAGGACAGAGGGAGT	5	1	osa-miR1867
TTTTTCTAGGACAGAGGGAGA	1	1	osa-miR1867
TTTTCTAGGACAGAGGGAGT	1	1	osa-miR1867
TTTTTTTTCTAGGACAGAGGGAG	2	1	osa-miR1867
TTTTTTTTCTAGGACAGAGGGAGT	86	1	osa-miR1867
TTTTTTTTCTAGGACAGAGGGAGC	1	1	osa-miR1867
TTTTTTTTCTAGGACAGAGGGAAT	2	1	osa-miR1867
TTTTTTTTCTAGGACAGAGGGA	1	1	osa-miR1867
TTTTTTTCTAGGACAGAGGGAGT	20	1	osa-miR1867
TTTTTTTTCTAGGACAGAGGG	1	1	osa-miR1867
ACGGAAAACGAGGGAGCAGCC	3	1	osa-miR1868
TCACGGAAAACGAGGGAGCAGCCA	1	1	osa-miR1868
TGAGAACAATAGGCATGGGAGGTT	1	1	osa-miR1869
TTAGGGCTAATTCAGCATGAAT	1	1	osa-miR1870-3p
TTAGGGCTAATTCAGCATGAAC	1	1	osa-miR1870-3p
TTAGGGCTAATTCAGCATACT	1	1	osa-miR1870-3p
TTTAGGGCTAATTCAGCATGAACT	5	1	osa-miR1870-3p
TTTAGGGCTAATTCAGCATGAACA	2	1	osa-miR1870-3p
TTAGGGCTAATTCAGCATGA	1	1	osa-miR1870-3p
TGCTGAATTAGACCTAGTGGGCAT	1	1	osa-miR1870-5p
ATTAGACCTAGTGGGCA	2	1	osa-miR1870-5p
ATGGCTCTGATATCATGTTGG	1	1	osa-miR1871
ATGGCTCTGATATCATGTTGGTTT	65	1	osa-miR1871
ATGGCTCTGATATCATGTTGGTTC	1	1	osa-miR1871
ATGGCTCTGATATCATGTTGGTTA	1	1	osa-miR1871
ATGGCTCTGATATCATGTTGGTGA	2	1	osa-miR1871
ATGGCTCTGATATCATGTTGGTCT	1	1	osa-miR1871
ATGGCTCTGATATCATGTTGAAAA	1	1	osa-miR1871
ATGGCTCTGATATCATGATAAAT	1	1	osa-miR1871
ATGGCTCTGATATCATGTTGGTT	1	1	osa-miR1871
ATGGCTCTGATATCATGT	1	1	osa-miR1871
ATAAGTGGGTTTGTGGGCTGGCC	6	1	osa-miR1876
ATAAGTGGGTTTGTGGGTTGGCCC	1	1	osa-miR1876
ATAAGTGGGTTTGTGGGCTGGC	1	1	osa-miR1876
ATAAGTGGGTTTGTGGGCTGGCCT	12	1	osa-miR1876
ATAAGTGGGTTTGTGGGCTGGCCC	606	1	osa-miR1876
ATAAGTGGGTTTGTGGGCTGGCCA	4	1	osa-miR1876
ATAAGTGGGTTTGTGGGCTGACCC	1	1	osa-miR1876
ATAAGTGGGTTTGTGGGCTG	2	1	osa-miR1876
GTGGGTTTGTGGGCTGGCCC	1	1	osa-miR1876
ACTTAATCTGGACACTATAAA	1	1	osa-miR1878
ACTTAATCTGGACACTATAAAAGA	18	1	osa-miR1878
ACTTAATCTGGACACTATAAAAG	43	1	osa-miR1878
ACTTAATCTGGACACTATAAAG	1	1	osa-miR1878
ACTTAATCTGGACACTATAAAA	1	1	osa-miR1878
GTGTTTGGTTTAGGGATGAGGTGG	2	1	osa-miR1879
GTGTTTGGTTTAGGGATGAGG	1	1	osa-miR1879
TTCCAAGCGGGCCACTTAAGCATT	5	1	osa-miR1880
TTTCCTTGGGAAGGTGGTTTC	5	1	osa-miR2055
ATCTTTAGTCCCGGTTGGTG	1	1	osa-miR2120
TTCGTTTATTTGGACTAGAGT	1	1	osa-miR2863b
TTAGTAGGACTAGAATGGGCCAAA	1	1	osa-miR2863c
TCTAGTTTGTGTTCAGCATC	1	1	osa-miR2866
TCCCGACATTAAATTCTGGGC	6	1	osa-miR2869
GACCGTAGAAACTAGCAT	1	1	osa-miR2871a-5p
ACCGTAGAAACTAGCATAGAA	13	1	osa-miR2871a-5p
GACCGTAGAAACTAGCATAGA	8	1	osa-miR2871a-5p
GACCGTAGAAACTAGCATAGAA	1	1	osa-miR2871a-5p
GACCGTAGAAACTAGCATAGAAAT	1	1	osa-miR2871a-5p
GACCGTAGAAACTAGCATAGAAAA	11	1	osa-miR2871a-5p
GACCGTAGAAACTAGCATAGAAA	1	1	osa-miR2871a-5p
TTTGGACTTAAATTTGGTAAT	2	1	osa-miR2873a
TTTGGACTTAAATTTGGTAAC	34	1	osa-miR2873a
TTTGGACTTAAATTTGGT	1	1	osa-miR2873a
AGTTTGGACTTAAATTTGGTAAC	8	1	osa-miR2873a
AGTTTGGACTTAAATTTGGTAAA	1	1	osa-miR2873a
TTTGGACTTAAATTTGGTTC	2	1	osa-miR2873a
TTTGGACTTAAATTTGGTAT	1	1	osa-miR2873a
TTTGGACTTAAATTTGGTAA	3	1	osa-miR2873a
AAGTTTGGACTTAAATTTGGTATT	1	1	osa-miR2873a
AAGTTTGGACTTAAATTTGGTAAC	47	1	osa-miR2873a
AAGTTTGGACTTAAATTTGGTAA	5	1	osa-miR2873a
TTTGGACTTAAATTTGGTT	1	1	osa-miR2873a
TTTGGACTTAAATTTGGTA	4	1	osa-miR2873a
GTTTGGACTTAAATTTGGTAA	1	1	osa-miR2873a
AAGTTTGGACTTAAATTTGGT	2	1	osa-miR2873a
AAGTTTGGACTTAAATTTGGTA	6	1	osa-miR2873a
TTGGACTTGAGATTTGGTATT	1	1	osa-miR2873b
TTGGACTTGAGATTTGGTATG	2	1	osa-miR2873b
TTGGACTTGAGATTTGGTAT	1	1	osa-miR2873b
CAAATGAAGTTGAGTTTGGA	1	1	osa-miR2873c
AATGAAGTTGAGTTTGGAC	1	1	osa-miR2873c
ATGTGAACAGTGTCAAACAGTGTC	3	1	osa-miR2874
ATGTGAACAGTGTCAAACAGTGT	1	1	osa-miR2874
TTCCTATATGAACACTGTTT	1	1	osa-miR2876-3p
TTCCTATATGAACACTGTTTT	5	1	osa-miR2876-3p
TTCCTATATGAACACTGTTTC	1	1	osa-miR2876-3p
TACATGTATAAAATTCTGAGGATG	8	1	osa-miR2878-5p
TACATGTATAAAATTCTGAGTTT	1	1	osa-miR2878-5p
TACATGTATAAAATTCTGAGTT	1	1	osa-miR2878-5p
TACATGTATAAAATTCTGATT	1	1	osa-miR2878-5p
GCCAGATGTGTTAAAATAATGACC	5	1	osa-miR2879
ACGGTATCCCGTTCGGACAGGATG	147	1	osa-miR2880
ACGGTATCCCGTTCGGACAGGACG	1	1	osa-miR2880
TACATGTCAGTGACAAAGGCT	1	1	osa-miR2905
CGCTATCTATCCTGAGCTC	2	1	osa-miR390-3p
CGCTATCTATCCTGAGCTCT	1	1	osa-miR390-3p
CGCTATCTATCCTGAGCTCC	14	1	osa-miR390-3p
AAGCTCAGGAGGGATAGC	1	1	osa-miR390-5p
AAGCTCAGGAGGGATAGCGCC	159	1	osa-miR390-5p
AAGCTCAGGAGGGATAGCGC	2	1	osa-miR390-5p
TCAGGAGGGATAGCGCC	1	1	osa-miR390-5p
TCAGTGCAATCCCTTTGGAAT	163	1	osa-miR393b-3p
TCAGTGCAATCCCTTTGGAAC	1	1	osa-miR393b-3p
TCCAAAGGGATCGCATTGTTTT	1	1	osa-miR393b-5p
TCCAAAGGGATCGCATTGATTT	36	1	osa-miR393b-5p
TCCAAAGGGATCGCATTGATTC	1	1	osa-miR393b-5p
TCCAAAGGGATCGCATTGATCA	4	1	osa-miR393b-5p
TCCAAAGGGATCGCATTTTTTC	1	1	osa-miR393b-5p
TCCAAAGGGATCGCATTGACTT	1	1	osa-miR393b-5p
TTGGCATTCTGTCCACCT	4	1	osa-miR394
TTGGCATTCTGTCCACCTC	7	1	osa-miR394
TTGGCATTCTGTCCACCTCC	174	1	osa-miR394
TTGGCATTCTGTCCACC	4	1	osa-miR394
GGTCAAGAAAGCTGTGGGAAG	7	1	osa-miR396c-3p
TTCCACAGCTTTCTTGAACTG	51	1	osa-miR396c-5p
TTCAAGAAAGCCCATGGAAA	1	1	osa-miR396e-3p
ATGGTTCAAGAAAGCCCT	1	1	osa-miR396e-3p
ATAGTTCAAGAAAGTCCTTG	3	1	osa-miR396f-3p
GTTCAAGAAAGTCCTTGGAAA	1	1	osa-miR396f-3p
ATAGTTCAAGAAAGTCCTTGGAAA	1	1	osa-miR396f-3p
AGTTCAAGAAAGTCCTTG	1	1	osa-miR396f-3p
ATAGTTCAAGAAAGTCCTTGG	6	1	osa-miR396f-3p
ATAGTTCAAGAAAGTCCTTGGTA	1	1	osa-miR396f-3p
CTCCACAGGCTTTCTTGAACT	2	1	osa-miR396f-5p
CTTCGGGGGAGGAGAGAA	1	1	osa-miR3979-3p
TCATTGAGTGCAGCGTTGATG	7	1	osa-miR397a
AGTTGCCTACATGGAGCGCC	2	1	osa-miR3982-3p
TGTGTTCTCAGGTCGCCCC	2	1	osa-miR398b
TGTGTTCTCAGGTCGCCCTTG	1	1	osa-miR398b
TGTGTTCTCAGGTCGCCCCTG	83	1	osa-miR398b
TGTGTTCTCAGGTCGCCCCT	2	1	osa-miR398b
TGCCAAAGGAGAGTTGCCCTG	3	1	osa-miR399j
TGCACTGCCTCTTCCCT	3	1	osa-miR408-3p
TGCACTGCCTCTTCCCTGTC	1	1	osa-miR408-3p
TGCACTGCCTCTTCCCTGGC	24	1	osa-miR408-3p
TGCACTGCCTCTTCCCTC	1	1	osa-miR408-3p
CTGCACTGCCTCTTCCCTGGC	107	1	osa-miR408-3p
CTGCACTGCCTCTTCCCTTT	1	1	osa-miR408-3p
TGCACTGCCTCTTCCCTTT	1	1	osa-miR408-3p
CTGCACTGCCTCTTCCCT	1	1	osa-miR408-3p
CAGGGATGAGGCAGAGCATG	1	1	osa-miR408-5p
CAGGGATGAGGCAGAGCATGG	1	1	osa-miR408-5p
TTATCCGGTATTGGAGTC	1	1	osa-miR435
TTATCCGGTATTGGAGTTCT	1	1	osa-miR435
AAAGTTAGAGAAGTTTGACT	1	1	osa-miR437
AGTGTCTCCTGATGATCGGGAC	1	1	osa-miR440
AGTGTCTCCTGATGATCGGGACAA	2	1	osa-miR440
AGTGTCTCCTGATGATCGGGACA	4	1	osa-miR440
GCTAGAGGTGGCAACTGCATA	3	1	osa-miR444a-5p
GCTAGAGGTGGCAACTGC	1	1	osa-miR444a-5p
TTGTGGCTTTCTTGCAATT	1	1	osa-miR444d.3
TTGTGGCTTTCTTGCAAGTTG	40	1	osa-miR444d.3
TGCAGTTGTTGCCTCAAGCTT	85	1	osa-miR444f
TGCAGTTGTTGCCTCAAGCT	1	1	osa-miR444f
TCCCCAGCGGAGTCGCC	13	1	osa-miR5072
CCCCAGCGGAGTCGCCA	9	1	osa-miR5072
TTCCCCAGCGGAGTCGCCA	2	1	osa-miR5072
TCCCCAGCGGAGTCGCCA	18	1	osa-miR5072
TTTGGATCTGTTATTTTGGTA	1	1	osa-miR5079
TTTGGATCTGTTATTTTGG	1	1	osa-miR5079
TGCGATGATGGCCGCGCGGGTT	1	1	osa-miR5082
GCGATGATGGCCGCGCGGGTTC	1	1	osa-miR5082
AGACTACAATTATCTGATC	1	1	osa-miR5083
GACTACAATTATCTGATC	1	1	osa-miR5083
AGACTACAATTATCTGATCA	1	1	osa-miR5083
ACTACAATTATCTGATC	1	1	osa-miR5083
TCTCCTCAGCAGCACAAGAAG	1	1	osa-miR5144-3p
TTCTTGTGCTGCTGAAGAGAC	33	1	osa-miR5144-5p
ACCTGTTTGGATTCTTGAGGGCTA	2	1	osa-miR5145
GCTGCAGCTGTCAGAAGCTC	1	1	osa-miR5150-3p
GAAGCTGCAGCTGTCAGAAGCTC	3	1	osa-miR5150-3p
AGAAGCTGCAGCTGTCAGAAGCTC	60	1	osa-miR5150-3p
AGCTGCAGCTGTCAGAAGCTC	2	1	osa-miR5150-3p
TTCTGACAGCTGCAGTTTC	1	1	osa-miR5150-5p
TTCTGACAGCTGCAGTTTCTC	1	1	osa-miR5150-5p
TTCTGACAGCTGCAGTTCTCT	1	1	osa-miR5150-5p
AGCTTCTGACAGCTGCAGTTTCTC	39	1	osa-miR5150-5p
AGCCTGTAAAACTGCAAAAAGGA	3	1	osa-miR5156
AAATGACCAAAATACCCCTGGT	1	1	osa-miR5162
AATGACCAAAATACCCCTGGG	1	1	osa-miR5162
AATGACCAAAATACCCCTGGGC	1	1	osa-miR5162
AATGACCAAAATACCCCTGAGA	1	1	osa-miR5162
ATGACCAAAATACCCCTGGGA	1	1	osa-miR5162
ATGACCAAAATACCCCTGAGA	1	1	osa-miR5162
AAATGACCAAAATACCCCTT	1	1	osa-miR5162
CCTGTGCTTGCCTCTTCCAT	1	1	osa-miR528-3p
CCTGTGCTTGCCTCTTCCATT	1	1	osa-miR528-3p
TGGAAGGGGCATGCAGAGGAG	6	1	osa-miR528-5p
AGAAGAGAGAGAGTACAG	5	1	osa-miR529b
AGAAGAGAGAGAGTACAGCTT	1	1	osa-miR529b
AGAAGAGAGAGAGTACAGCCT	2496	1	osa-miR529b
AGAAGAGAGAGAGTACAGCCG	12	1	osa-miR529b
AGAAGAGAGAGAGTACAGCCC	4	1	osa-miR529b
AGAAGAGAGAGAGTACAGCCA	18	1	osa-miR529b
AGAAGAGAGAGAGTACAGCC	9	1	osa-miR529b
AGAAGAGAGAGAGTACATCCT	1	1	osa-miR529b
GAAGAGAGAGAGTACAGCCT	3	1	osa-miR529b
GAAGAGAGAGAGTACAGCCA	1	1	osa-miR529b
CTCGCCGGGGCTGCGTGCCGCCAT	3	1	osa-miR531a
CCGGGGCTGCGTGCCGCCA	1	1	osa-miR531a
TCGCCGGGGCTGCGTGCCGC	2	1	osa-miR531a
CCGGGGCTGCGTGCCGCC	3	1	osa-miR531a
CTCGCCGGGGCTGCGTGCCGC	7	1	osa-miR531a
TCGCCGGGGCTGCGTGCCGCC	2	1	osa-miR531a
TCGCCGGGGCTGCGTGCCGCCA	1	1	osa-miR531a
CTCGCCGGGGCTGCGTGCCGCCA	30	1	osa-miR531a
CTCGCCGGGGCTGCGTGCCGCC	70	1	osa-miR531a
GTGCTTTCTCCCGTTGTCACT	18	1	osa-miR535-3p
TGACAACGAGAGAGAGCACGC	33	1	osa-miR535-5p
TGACAACGAGAGAGAGCAC	1	1	osa-miR535-5p
AGCCGGGCTCGGTCGCG	1	1	osa-miR5493
AGCCGGGCTCGGTCGCGCGT	1	1	osa-miR5493
AGCCGGGCTCGGTCGCGCGC	1	1	osa-miR5493
AGCCGGGCTCGGTCGCGCGTG	1	1	osa-miR5493
TTCGGATCTTTCTAGAGGA	1	1	osa-miR5503
AGTGACGGGAGGACTGCA	1	1	osa-miR5504
AGTGACGGGAGGACTGCAA	1	1	osa-miR5504
GAGGATTCGGTATTGATCG	2	1	osa-miR5505
TAACAAAGGACAACAGACTGT	1	1	osa-miR5513
TAACAAAGGACAACAGACTGA	1	1	osa-miR5513
TAACAAAGGACAACAGAC	1	1	osa-miR5513
TTGTGCGAGATCGACGGTATA	7	1	osa-miR5540
TTGTGCGAGATCGACGGTAT	1	1	osa-miR5540
ATGTGACATACTCTAGTA	1	1	osa-miR5788
TGAGGAATCACTAGTAGTCG	1	1	osa-miR5794
TGAGGAATCACTAGTAGTCC	1	1	osa-miR5794
TGAGGAATCACTAGTAGT	2	1	osa-miR5794
TGAGGAATCACTAGTAGTC	4	1	osa-miR5794
TGAGGAATCACTAGTAGTTTC	2	1	osa-miR5794
TGAGGAATCACTAGTAGTTCT	1	1	osa-miR5794
TGAGGAATCACTAGTAGTCGT	43	1	osa-miR5794
TGAGGAATCACTAGTAGTCGG	1	1	osa-miR5794
TGAGGAATCACTAGTAGTCAT	1	1	osa-miR5794
ACGGAACCCTAATGGCGATGG	1	1	osa-miR5810
AGCAACGATTTTAAGATTGTGGCA	1	1	osa-miR5812
AAGCAGCGACTCTGGTCATGGA	1	1	osa-miR5813
AATCAAGTTAGGAACCATGCAAGT	21	1	osa-miR5814
TAGGAGTGTTTGTAGGAGCG	1	1	osa-miR5816
AAAACATCTGATAACCTGAAACGG	2	1	osa-miR5825
TTTGTTGCAATTTGGACT	3	1	osa-miR5827
TTTGTTGCAATTTGGACTACC	70	1	osa-miR5827
CGTGAAGAGCTCGCCGGTGGC	1	1	osa-miR6249
CGTGAAGAGCTCGCCGGCGG	1	1	osa-miR6249
CGTGAAGAGCTCGCCGGCGGC	18	1	osa-miR6249
CGTGAAGAGCTCGCCGG	1	1	osa-miR6249
TGTGTAGCCACATTGTAAGGG	1	1	osa-miR6251
ACGGATGATTAAAGTTGGACACGG	1	1	osa-miR812f
AAGTGCAGCCATGAGTTTCCGTGT	1	1	osa-miR812n-5p
AAGTGCAGCCATGAGTTTCCGTGC	8	1	osa-miR812n-5p
CGTGTTCAACGTTTGACCATC	1	1	osa-miR812o-5p
GACGGACGATTAAAGTTAGGCACG	1	1	osa-miR812p
GGACGATTAAAGTTGGGCGCC	1	1	osa-miR812p
AAGACGGACAATCAAACATTGTAT	1	1	osa-miR812s
AAGACGGACAATCAAACACAGGTT	1	1	osa-miR812s
AAGACGGACAATCAAACAGTAGAT	3	1	osa-miR812s
AAGACGGACAATCAAACCTTGGAT	1	1	osa-miR812s
TGGCTGCACTTAAAATGGGAC	1	1	osa-miR812v
ATGGCTGCACTTAAAATGGGACGG	8	1	osa-miR812v

## Sheet: Vandana-LR
Read Sequence	Read Count	Number Matches	miR Name
AGGCAACTACACGTTGGGCGC	2	1	osa-miR1423a-5p
TAGGATTCAATCCTTGCTGCT	8	1	osa-miR1425-5p
GCTCACTCTCTATCTGTCAGC	14	1	osa-miR156b-3p
TGACAGAAGAGAGTGAGCACT	8	1	osa-miR156k
TGACAGAAGAGAGTGAGCACC	10	1	osa-miR156k
TCGATAAACCTCTGCATCCAG	7	1	osa-miR162a
TCGATAAACCTCTGCATCC	1	1	osa-miR162a
GGAATGTTGTCTGGCTCGGGG	3	1	osa-miR166d-5p
TCGGACCAGGCTTCATTCCCC	3087	1	osa-miR166m
GATCCCGCCTTGCACCAAGTGATA	5	1	osa-miR168a-3p
GATCCCGCCTTGCACCAAGTGAAT	4	1	osa-miR168a-3p
CCCGCCTTGCACCAAGTGAT	3	1	osa-miR168a-3p
CCCGCCTTGCACCAAGTGAA	22	1	osa-miR168a-3p
CCCGCCTTGCACCAAGTGA	4	1	osa-miR168a-3p
CCCGCCTTGCACCAAGTGAAT	55	1	osa-miR168a-3p
TCGCTTGGTGCAGATCGGGAC	21	1	osa-miR168a-5p
TGAGTCGCTCTTATCACTCATG	2	1	osa-miR169i-3p
TGGTGATAAGGGTGTAGCTCT	4	1	osa-miR169i-5p.2
GGTGAAATTTGTAGATAT	13	1	osa-miR1854-5p
TGGTGAAATGTGTAGATAT	8	1	osa-miR1854-5p
AGGTGAAATTTGTAGATAT	37	1	osa-miR1854-5p
GGTGAAATTTGTAGATATT	32	1	osa-miR1854-5p
AGGTGAAATTTGTAGATTGGG	2	1	osa-miR1854-5p
AGGTGAAATTTGTAGATATT	64	1	osa-miR1854-5p
TGGTGAAATGTGTAGATATG	25	1	osa-miR1854-5p
ACTAGGTTTGTTTATTTTGGGACT	1	1	osa-miR1862d
ACTAGGTTTGTTTATTTTGGGACG	3	1	osa-miR1862d
ACTAGGTTTGTTTATTTTGGGACC	3	1	osa-miR1862d
TAGGTTTGTTTATTTTGGGACG	4	1	osa-miR1862d
TTTTTTTCTAGGACAGAGGGAGT	4	1	osa-miR1867
TCAACATGGTATCAGAAC	3	1	osa-miR1873
TCAACATGGTATCAGAACT	2	1	osa-miR1873
ATAAGTGGGTTTGTGGGCTGGCCC	11	1	osa-miR1876
ACTTAATCTGGACACTATAAAAGA	1	1	osa-miR1878
TTGCATCCTCTGCACATTGGGCCT	5	1	osa-miR2877
TATGTATAAAATTCTGACTTC	1	1	osa-miR2878-5p
CGCTATCTATCCTGAGCTCC	1	1	osa-miR390-3p
AAGCTCAGGAGGGATAGCGCC	1	1	osa-miR390-5p
TCCAAAGGGATCGCATTGATTT	1	1	osa-miR393b-5p
TCCAAAGGGATCGCATTTATTC	2	1	osa-miR393b-5p
TTGGCATTCTGTCCACCTCC	4	1	osa-miR394
TTCCACAGCTTTCTTGAACTG	8	1	osa-miR396c-5p
ATGGTTCAAGAAAGCCCA	1	1	osa-miR396e-3p
CTTCGGGGGAGGAGAGAAGC	9	1	osa-miR3979-3p
TCTCTCTCTCCCTTGAAGGC	5	1	osa-miR3979-5p
TCATTGAGTGCAGCGTTGATG	3	1	osa-miR397a
CTGCACTGCCTCTTCCC	3	1	osa-miR408-3p
TTGTGGCTTTCTTGCAAGT	3	1	osa-miR444d.3
TTGTGGCTTTCTTGCATTTCT	3	1	osa-miR444d.3
TTGTGGCTTTCTTGCAAGTTG	2	1	osa-miR444d.3
TCCCCAGCGGAGTCGCC	1	1	osa-miR5072
TTCACGTCGGGTTCACC	1	1	osa-miR5077
TTCACGTCGGGTTCACCA	7	1	osa-miR5077
TCACGTCGGGTTCACCA	9	1	osa-miR5077
TGCGATGATGGCCGCGCGGGTTCA	5	1	osa-miR5082
TGGAAGGGGCATGCAGAGTTT	3	1	osa-miR528-5p
TGGAAGGGGCATGCAGAGGAG	4	1	osa-miR528-5p
AGAAGAGAGAGAGTACAGCCT	2	1	osa-miR529b
GTGCTTTCTCCCGTTGTCACT	5	1	osa-miR535-3p
TGACAACGAGAGAGAGCACGC	4	1	osa-miR535-5p
TGAGGAATCACTAGTAGTCGT	3	1	osa-miR5794
TTTGTTGCAATTTGGACTACC	12	1	osa-miR5827
TTTGCTGCAATTTGGACTACC	1	1	osa-miR5827

## Sheet: Vandana-SS
Read Sequence	Read Count	Number Matches	miR Name
AGGTGTCATCTCCCCTGAAC	1	1	osa-miR1318-3p
AGGCAACTACACGTTGGGCG	1	1	osa-miR1423a-5p
GGCAACTACACGTTGGGCGCTCG	1	1	osa-miR1423a-5p
AGGCAACTACACGTTGGGCGCT	21	1	osa-miR1423a-5p
GGCAACTACACGTTGGGCGCT	1	1	osa-miR1423a-5p
AGGCAACTACACGTTGGGCGCTCG	25	1	osa-miR1423a-5p
GCAACTACACGTTGGGCGCTC	3	1	osa-miR1423a-5p
AGGCAACTACACGTTGGGCGC	5	1	osa-miR1423a-5p
GCAACTACACGTTGGGCGCTCG	20	1	osa-miR1423a-5p
AACTACACGTTGGGCGCTCGA	2	1	osa-miR1423b
CAACTACACGTTGGGCGCTCGA	17	1	osa-miR1423b
AGCAAGAACTGGATCTTAAT	2	1	osa-miR1425-3p
CAGCAAGAACTGGATCTTAA	1	1	osa-miR1425-3p
CAGCAAGAACTGGATCTTAAT	19	1	osa-miR1425-3p
ATTCAATCCTTGCTGCT	1	1	osa-miR1425-5p
TAGGATTCAATCCTTGCTTT	2	1	osa-miR1425-5p
TAGGATTCAATCCTTGCTTC	3	1	osa-miR1425-5p
TAGGATTCAATCCTTGCTGC	86	1	osa-miR1425-5p
TAGGATTCAATCCTTGCTAT	2	1	osa-miR1425-5p
TAGGATTCAATCCTTGCATA	1	1	osa-miR1425-5p
TAGGATTCAATCCTTGCTT	9	1	osa-miR1425-5p
TAGGATTCAATCCTTGCTG	6	1	osa-miR1425-5p
TAGGATTCAATCCTTGCTA	1	1	osa-miR1425-5p
TAGGATTCAATCCTTGC	6	1	osa-miR1425-5p
TAGGATTCAATCCTTGCTTTC	1	1	osa-miR1425-5p
TAGGATTCAATCCTTGCTTCT	1	1	osa-miR1425-5p
TAGGATTCAATCCTTGCTTAC	1	1	osa-miR1425-5p
TAGGATTCAATCCTTGCTGTT	4	1	osa-miR1425-5p
TAGGATTCAATCCTTGCTGTC	1	1	osa-miR1425-5p
TAGGATTCAATCCTTGCTGCT	11259	1	osa-miR1425-5p
TAGGATTCAATCCTTGCTGCG	34	1	osa-miR1425-5p
TAGGATTCAATCCTTGCTGCC	4	1	osa-miR1425-5p
TAGGATTCAATCCTTGCTGCA	11	1	osa-miR1425-5p
TAGGATTCAATCCTTGCTGAT	3	1	osa-miR1425-5p
TAGGATTCAATCCTTGCTATT	1	1	osa-miR1425-5p
TAGGATTCAATCCTTGCTATC	1	1	osa-miR1425-5p
TAGGATTCAATCCTTGCTACT	1	1	osa-miR1425-5p
GATTCAATCCTTGCTGC	1	1	osa-miR1425-5p
TAGGATTCAATCCTTGCGGCT	1	1	osa-miR1425-5p
TAGGATTCAATCCTTGCT	7	1	osa-miR1425-5p
TTGCACGGGTTTGTATGTTG	1	1	osa-miR1429-3p
TTTGCGAGTTGGCCCGCTTGC	24	1	osa-miR1431
ATCAGGAGAGATGACACC	1	1	osa-miR1432
ATCAGGAGAGATGACACCGT	1	1	osa-miR1432
ATCAGGAGAGATGACACCGA	4	1	osa-miR1432
ATCAGGAGAGATGACACCGAC	463	1	osa-miR1432
ATCAGGAGAGATGACACTC	1	1	osa-miR1432
TGGCAAGTCTCCTCGGCT	1	1	osa-miR1433
TGGCAAGTCTCCTCGGCTACC	55	1	osa-miR1433
ACATTATGGGACGGAGGGATT	1	1	osa-miR1436
CGGCGCCGCACTAGGCACTG	2	1	osa-miR1437
GCTCACTCTCTATCTGTCA	2	1	osa-miR156b-3p
GCTCACTCTCTATCTGTCAGT	1	1	osa-miR156b-3p
GCTCACTCTCTATCTGTCAGC	24	1	osa-miR156b-3p
GCTCACTCTCTATCTGTCAGA	1	1	osa-miR156b-3p
TGACAGAAGAGAGAGAGTT	1	1	osa-miR156k
TGACAGAAGAGAGAGAGCAC	8	1	osa-miR156k
GACAGAAGAGAGTGAGCACT	2	1	osa-miR156l-5p
GACAGAAGAGAGTGAGCACC	1	1	osa-miR156l-5p
GACAGAAGAGAGTGAGCACA	1	1	osa-miR156l-5p
ACAGAAGAGAGTGAGCACT	1	1	osa-miR156l-5p
ACAGAAGAGAGTGAGCACA	5	1	osa-miR156l-5p
CGACAGAAGAGAGTGAGCAT	1	1	osa-miR156l-5p
TTGCATGCCCCAGGAGCTGTA	1	1	osa-miR159a.2
TTGCATGCCCCAGGAGCTGCA	1	1	osa-miR159a.2
TGCATGCCCCAGGAGCTGC	1	1	osa-miR159a.2
TTGCATGCCCCAGGAGCTGC	20	1	osa-miR159a.2
TGGATTGAAGGGAGCTCTG	3	1	osa-miR159f
CTTGGATTGAAGGGAGCTC	2	1	osa-miR159f
TTGGATTGAAGGGAGCTCTG	56	1	osa-miR159f
CTTGGATTGAAGGGAGCTTC	1	1	osa-miR159f
CTTGGATTGAAGGGAGCTCT	118	1	osa-miR159f
CTTGGATTGAAGGGAGCT	1	1	osa-miR159f
CTTGGATTGAAGGGAGCTCTT	1	1	osa-miR159f
CTTGGATTGAAGGGAGCTCTG	2	1	osa-miR159f
CTTGGATTGAAGGGAGCTCTA	1	1	osa-miR159f
CTTGGATTGAAGGGAGC	1	1	osa-miR159f
TGCCTGGCTCCCTGTATGCCA	837	1	osa-miR160e-5p
TGCCTGGCTCCCTGAATGCCT	3	1	osa-miR160f-5p
TGCCTGGCTCCCTGAATGCCA	191	1	osa-miR160f-5p
TCGATAAACCTCTGCATTT	1	1	osa-miR162a
TCGATAAACCTCTGCATTC	1	1	osa-miR162a
TCGATAAACCTCTGCATCT	1	1	osa-miR162a
TCGATAAACCTCTGCATCC	19	1	osa-miR162a
TCGATAAACCTCTGCATCA	1	1	osa-miR162a
TCGATAAACCTCTGCATAT	1	1	osa-miR162a
TCGATAAACCTCTGCATTTTT	1	1	osa-miR162a
TCGATAAACCTCTGCATTTTA	1	1	osa-miR162a
TCGATAAACCTCTGCATCTTT	1	1	osa-miR162a
TCGATAAACCTCTGCATCCGG	1	1	osa-miR162a
TCGATAAACCTCTGCATCCAT	3	1	osa-miR162a
TCGATAAACCTCTGCATCCAG	575	1	osa-miR162a
TCGATAAACCTCTGCATT	1	1	osa-miR162a
TCGATAAACCTCTGCATC	9	1	osa-miR162a
TCGATAAACCTCTGCATA	1	1	osa-miR162a
TCGATAAACCTCTGCATTTT	2	1	osa-miR162a
TCGATAAACCTCTGCATTTC	1	1	osa-miR162a
TCGATAAACCTCTGCATCCT	11	1	osa-miR162a
TCGATAAACCTCTGCATCCA	10	1	osa-miR162a
TCGATAAGCCTCTGCATCC	1	1	osa-miR162b
TCGATAAGCCTCTGCATCCGG	1	1	osa-miR162b
TCGATAAGCCTCTGCATCCAG	36	1	osa-miR162b
TGGAGAAGCAGGGCACGTGCA	36	1	osa-miR164d
TGGAGAAGCAGGGCACGTGC	2	1	osa-miR164e
GGAATGTTGTCTGGCTCGAG	1	1	osa-miR166b-5p
GGAATGTTGTCTGGCTCGAGG	20	1	osa-miR166b-5p
GGAATGTTGTCTGGCTCGA	3	1	osa-miR166b-5p
GGAATGTTGTCTGGTCC	1	1	osa-miR166c-5p
GGAATGTTGTCTGGCTCGGG	1	1	osa-miR166d-5p
GGAATGTTGTCTGGCTCGGGG	1	1	osa-miR166d-5p
GGAATGTTGTCTGGCTCGAGC	1	1	osa-miR166d-5p
GGAATGTTGTCTGGCTCGG	1	1	osa-miR166d-5p
TCGAACCAGGCTTCATTCCCC	12	1	osa-miR166e-3p
AATGGAGGCTGATCCAAGATC	2	1	osa-miR166g-5p
GGAATGTTGGCTGGCTCGAGG	5	1	osa-miR166h-5p
GAATGTTGGCTGGCTCGAGG	2	1	osa-miR166h-5p
GGTTTGTTGTCTGGCTCGAGG	3	1	osa-miR166k-5p
GGATTGTTGTCTGGTTCA	1	1	osa-miR166l-5p
CGGACCAGGCTTCATTCCCC	9	1	osa-miR166m
GGACCAGGCTTCATTCCCC	3	1	osa-miR166m
TCGGACCAGGCTTCATTCCCC	103039	1	osa-miR166m
GAATGACGTCCGGTCTGAAGA	46	1	osa-miR166n-5p
AATGACGTCCGGTCTGAAGG	1	1	osa-miR166n-5p
AATGACGTCCGGTCTGAAGA	3	1	osa-miR166n-5p
ATCATGCATGACAGCCTCATTT	1	1	osa-miR167a-3p
ATCATGCATGACAGCCTCATT	25	1	osa-miR167a-3p
TCATGCATGACAGCCTCATT	1	1	osa-miR167a-3p
ATCATGCTGTGCAGTTTCATC	1	1	osa-miR167d-3p
AGGTCATGCTGTAGTTTCATC	36	1	osa-miR167h-3p
GATCCCGCCTTGCACCAAGTGATT	5	1	osa-miR168a-3p
GATCCCGCCTTGCACCAAGTGATC	4	1	osa-miR168a-3p
GATCCCGCCTTGCACCAAGTGATA	1	1	osa-miR168a-3p
GATCCCGCCTTGCACCAAGTGACT	1	1	osa-miR168a-3p
GATCCCGCCTTGCACCAAGTGAAT	299	1	osa-miR168a-3p
GATCCCGCCTTGCACCAAGTGAAA	7	1	osa-miR168a-3p
CCGCCTTGCACCAAGTGAAT	7	1	osa-miR168a-3p
CCCGCCTTGCACCAAGTGTAT	1	1	osa-miR168a-3p
CCCGCCTTGCACCAAGTGGAT	3	1	osa-miR168a-3p
CCCGCCTTGCACCAAGTGCAT	1	1	osa-miR168a-3p
CCCGCCTTGCACCAAGTGATT	34	1	osa-miR168a-3p
CCCGCCTTGCACCAAGTGATC	1	1	osa-miR168a-3p
CCCGCCTTGCACCAAGTGATA	2	1	osa-miR168a-3p
CCCGCCTTGCACCAAGTGAGT	3	1	osa-miR168a-3p
CCCGCCTTGCACCAAGTGAAT	42779	1	osa-miR168a-3p
CCCGCCTTGCACCAAGTGAAG	35	1	osa-miR168a-3p
CCCGCCTTGCACCAAGTGAAC	25	1	osa-miR168a-3p
CCCGCCTTGCACCAAGTGAAA	226	1	osa-miR168a-3p
TCCCGCCTTGCACCAAGTGAA	2	1	osa-miR168a-3p
CCCGCCTTGCACCAAGTCAAT	2	1	osa-miR168a-3p
CCCGCCTTGCACCAAGTAAAT	18	1	osa-miR168a-3p
CCCGCCTTGCACCAAGT	17	1	osa-miR168a-3p
CCCGCCTTGCACCAAGTGAT	58	1	osa-miR168a-3p
CCCGCCTTGCACCAAGTGAG	3	1	osa-miR168a-3p
CCCGCCTTGCACCAAGTGAC	15	1	osa-miR168a-3p
CCCGCCTTGCACCAAGTGAA	1938	1	osa-miR168a-3p
ATCCCGCCTTGCACCAAGTGA	1	1	osa-miR168a-3p
CCCGCCTTGCACCAAGTTT	1	1	osa-miR168a-3p
CCCGCCTTGCACCAAGTGG	7	1	osa-miR168a-3p
CCCGCCTTGCACCAAGTGA	71	1	osa-miR168a-3p
GATCCCGCCTTGCACCAAGTGAT	2	1	osa-miR168a-3p
GATCCCGCCTTGCACCAAGTGAA	16	1	osa-miR168a-3p
CCCGCCTTGCACCAAGTG	32	1	osa-miR168a-3p
TCCCGCCTTGCACCAAGTGAAT	113	1	osa-miR168a-3p
ATCCCGCCTTGCACCAAGTGAAT	3	1	osa-miR168a-3p
GATCCCGCCTTGCACCAAGTGTTT	1	1	osa-miR168a-3p
TCGCTTGGTGCAGATCGTTTT	1	1	osa-miR168a-5p
TCGCTTGGTGCAGATCGTTTC	1	1	osa-miR168a-5p
TCGCTTGGTGCAGATCGGTTC	1	1	osa-miR168a-5p
TCGCTTGGTGCAGATCGGTTA	1	1	osa-miR168a-5p
TCGCTTGGTGCAGATCGGTCT	1	1	osa-miR168a-5p
TCGCTTGGTGCAGATCGGTAC	1	1	osa-miR168a-5p
TCGCTTGGTGCAGATCGGGTT	1	1	osa-miR168a-5p
TCGCTTGGTGCAGATCGGGGC	2	1	osa-miR168a-5p
TCGCTTGGTGCAGATCGGGCC	5	1	osa-miR168a-5p
TCGCTTGGTGCAGATCGGGAT	227	1	osa-miR168a-5p
TCGCTTGGTGCAGATCGGGAG	5	1	osa-miR168a-5p
TCGCTTGGTGCAGATCGGGAC	11192	1	osa-miR168a-5p
TCGCTTGGTGCAGATCGGGAA	25	1	osa-miR168a-5p
TCGCTTGGTGCAGATCGGCCC	1	1	osa-miR168a-5p
TCGCTTGGTGCAGATCGGATC	1	1	osa-miR168a-5p
TCGCTTGGTGCAGATCGGAAC	2	1	osa-miR168a-5p
TCGCTTGGTGCAGATCGG	2	1	osa-miR168a-5p
CTTGGTGCAGATCGGGAC	1	1	osa-miR168a-5p
CGCTTGGTGCAGATCGGGAC	4	1	osa-miR168a-5p
TCGCTTGGTGCAGATCGTT	2	1	osa-miR168a-5p
TCGCTTGGTGCAGATCGGT	1	1	osa-miR168a-5p
TCGCTTGGTGCAGATCGGG	9	1	osa-miR168a-5p
TCGCTTGGTGCAGATCGGC	1	1	osa-miR168a-5p
TCGCTTGGTGCAGATCG	4	1	osa-miR168a-5p
TCGCTTGGTGCAGATCGTTT	3	1	osa-miR168a-5p
TCGCTTGGTGCAGATCGTTC	1	1	osa-miR168a-5p
TCGCTTGGTGCAGATCGTTA	1	1	osa-miR168a-5p
TCGCTTGGTGCAGATCGTCT	2	1	osa-miR168a-5p
TCGCTTGGTGCAGATCGGTT	1	1	osa-miR168a-5p
TCGCTTGGTGCAGATCGGTC	1	1	osa-miR168a-5p
TCGCTTGGTGCAGATCGGGG	3	1	osa-miR168a-5p
TCGCTTGGTGCAGATCGGGA	198	1	osa-miR168a-5p
CAGCCAAGGATGACTTGCCGG	28	1	osa-miR169a
AGCCAAGGATGACTTGCCGG	1	1	osa-miR169a
TAGCCAAGGATGACTTGCCT	140	1	osa-miR169e
TGAGGACAAGAGCTGATTCGG	3	1	osa-miR169f.2
TGAGTCGCTCTTATCACTTT	1	1	osa-miR169i-3p
TGAGTCGCTCTTATCACTCT	3	1	osa-miR169i-3p
TGAGTCGCTCTTATCACTCA	15	1	osa-miR169i-3p
TGAGTCGCTCTTATCACTTTT	1	1	osa-miR169i-3p
TGAGTCGCTCTTATCACTCAT	3	1	osa-miR169i-3p
TGAGTCGCTCTTATCACTCATT	2	1	osa-miR169i-3p
TGAGTCGCTCTTATCACTCATG	40	1	osa-miR169i-3p
TGAGTCGCTCTTATCACTCACT	5	1	osa-miR169i-3p
TGAGTCGCTCTTATCACT	4	1	osa-miR169i-3p
TGAGTCGCTCTTATCACTT	1	1	osa-miR169i-3p
TGAGTCGCTCTTATCACTC	32	1	osa-miR169i-3p
TGAGTCGCTCTTATCACCT	1	1	osa-miR169i-3p
TGGTGATAAGGGTGTAGCTCTG	4	1	osa-miR169i-5p.2
TGGTGATAAGGGTGTAGCT	5	1	osa-miR169i-5p.2
TGGTGATAAGGGTGTAGC	1	1	osa-miR169i-5p.2
GGATATTGGTGCGGTTCAATC	1	1	osa-miR171c-5p
TGTTGGCCCGGCTCACTCAGA	2	1	osa-miR171d-5p
TGTTGGCTCGGCTCACTCAGA	2	1	osa-miR171e-5p
TTGAGCCGCGTCAATAT	1	1	osa-miR171i-3p
GCAGCACCATCAAGATTCAC	1	1	osa-miR172d-5p
TATCCGGCGCCGCAGGGAGG	1	1	osa-miR1846d-3p
TCCCACCGAGCAGCCGGATCTT	1	1	osa-miR1846d-5p
TCCCACCGAGCAGCCGGATCTA	2	1	osa-miR1846d-5p
AACGAGGAGGCCGGGACC	1	1	osa-miR1846e
AACGAGGAGGCCGGGAC	1	1	osa-miR1846e
AACGAGGAGGCCGGGACCA	1	1	osa-miR1846e
TATCGTATCCTAGGTTGGTTT	1	1	osa-miR1849
CTGTTTAGTTCACATCAATCT	1	1	osa-miR1850.3
TCATGCTCCAAGAAAACCAGG	5	1	osa-miR1857-3p
TTTCCTATGACGTCCATTCCA	1	1	osa-miR1859
TTTCCTATGACGTCCATTCC	2	1	osa-miR1859
TTTCCTATGACGTCCATTCCAA	2	1	osa-miR1859
ATCTGGAAGCTAGGTTTTCTC	4	1	osa-miR1860-3p
ATCTGGAAGCTAGGTTTTCTCT	5	1	osa-miR1860-3p
AGAAAACCAGCTTCCAGATCT	2	1	osa-miR1860-5p
TAGGTTTGTTTATTTTGGGA	1	1	osa-miR1862d
TAGGTTTGTTTATTTTGGGACT	3	1	osa-miR1862d
TAGGTTTGTTTATTTTGGGACG	7	1	osa-miR1862d
TAGGTTTGTTTATTTTGGGACC	1	1	osa-miR1862d
TAGGTTTGTTTATTTTGGGAC	1	1	osa-miR1862d
CTAGGTTTGTTTATTTTGGGACT	1	1	osa-miR1862d
CTAGGTTTGTTTATTTTGGGACG	2	1	osa-miR1862d
ACTAGGTTTGTTTATTTTGGGATT	1	1	osa-miR1862d
ACTAGGTTTGTTTATTTTGGGATA	2	1	osa-miR1862d
ACTAGGTTTGTTTATTTTGGGAGT	1	1	osa-miR1862d
ACTAGGTTTGTTTATTTTGGGAGG	1	1	osa-miR1862d
ACTAGGTTTGTTTATTTTGGGACT	239	1	osa-miR1862d
ACTAGGTTTGTTTATTTTGGGACG	837	1	osa-miR1862d
ACTAGGTTTGTTTATTTTGGGACC	14	1	osa-miR1862d
ACTAGGTTTGTTTATTTTGGGACA	5	1	osa-miR1862d
ACTAGGTTTGTTTATTTTGGGAAT	3	1	osa-miR1862d
TAGGTTTGTTTATTTTG	1	1	osa-miR1862d
ACTAGGTTTGTTTATTTTGGGA	9	1	osa-miR1862d
ACTAGGTTTGTTTATTTTGCGACG	1	1	osa-miR1862d
ACTAGGTTTGTTTATTTGGGACG	1	1	osa-miR1862d
ACTAGGTTTGTTTATTTTGGGAT	1	1	osa-miR1862d
ACTAGGTTTGTTTATTTTGGGAC	35	1	osa-miR1862d
ACTAGGTTTGTTTATTTTGGGAA	2	1	osa-miR1862d
CTAGATTTGTTTATTTTGGGG	1	1	osa-miR1862e
CTAGATTTGTTTATTTTGGGACT	1	1	osa-miR1862e
CTAGATTTGTTTATTTTGGGACGG	38	1	osa-miR1862e
AGATTTGTTTATTTTGGGAC	2	1	osa-miR1862e
AGCTCTGATACCATGTTAACTGTT	2	1	osa-miR1863a
TCTGATACCATGTTAGATT	1	1	osa-miR1863a
AGCTCTGATACCATGTTAGATTAG	19	1	osa-miR1863b
AGCTCTGATACCATGTTAGATTA	1	1	osa-miR1863b
AGCTCTGATACCATGTTAAATAAT	1	1	osa-miR1863b
TAGAAACTTGGCTGATGCATTAC	1	1	osa-miR1863c
TAGAAACTTGGCTGATGCTC	1	1	osa-miR1863c
TAGAAACTTGGCTGATGCATTACT	14	1	osa-miR1863c
TAGAAACTTGGCTGATGCATTC	1	1	osa-miR1863c
TTTTTTTTCTAGGACAGAGTTTTT	1	1	osa-miR1867
TTTTTTTCTAGGACAGAGGGAGT	34	1	osa-miR1867
TTTTTCTAGGACAGAGGGAG	1	1	osa-miR1867
TTTTTTCTAGGACAGAGGGAGT	5	1	osa-miR1867
TTTTTTCTAGGACAGAGGGA	1	1	osa-miR1867
TTTTTCTAGGACAGAGGTTTC	1	1	osa-miR1867
TTTTTCTAGGACAGAGGGAGT	17	1	osa-miR1867
TTTTCTAGGACAGAGGGAGT	3	1	osa-miR1867
TTTTTTTTCTAGGACAGAGGGAG	3	1	osa-miR1867
TTTTTTTTCTAGGACAGAGGGAGT	162	1	osa-miR1867
TTTTTTTTCTAGGACAGAGGGAGG	1	1	osa-miR1867
TTTTTTTTCTAGGACAGAGGGAGA	1	1	osa-miR1867
TTTTTTTTCTAGGACAGAGGGA	1	1	osa-miR1867
TCACGGAAAACGAGGGACTTCT	1	1	osa-miR1868
GGAAAACGAGGGAGCAGCCA	1	1	osa-miR1868
TCACGGAAAACGAGGGAGTAT	1	1	osa-miR1868
TCACGGAAAACGAGGGAGCATCTT	1	1	osa-miR1868
TCACGGAAAACGAGGGAGCAGCCA	2	1	osa-miR1868
TTAGGGCTAATTCAGCAT	1	1	osa-miR1870-3p
TTTAGGGCTAATTCAGCATGAACA	3	1	osa-miR1870-3p
TTAGGGCTAATTCAGCA	1	1	osa-miR1870-3p
TTAGGGCTAATTCAGCATGAACT	2	1	osa-miR1870-3p
TAGGGCTAATTCAGCATGAACT	1	1	osa-miR1870-3p
TGCTGAATTAGACCTAGTTC	1	1	osa-miR1870-5p
TGCTGAATTAGACCTAGTGGGC	2	1	osa-miR1870-5p
AATTAGACCTAGTGGGC	1	1	osa-miR1870-5p
ATGGCTCTGATATCATGTAGAAAA	1	1	osa-miR1871
ATGGCTCTGATATCATGTTGG	7	1	osa-miR1871
ATGGCTCTGATATCATGTTGGT	3	1	osa-miR1871
ATGGCTCTGATATCATGTTGGTTT	117	1	osa-miR1871
ATGGCTCTGATATCATGTTGGTAT	1	1	osa-miR1871
ATGGCTCTGATATCATGTTGGTT	10	1	osa-miR1871
ATGGCTCTGATATCATGTTGGTC	3	1	osa-miR1871
ATGGCTCTGATATCATGTTGGTA	1	1	osa-miR1871
ATGGCTCTGATATCATGT	2	1	osa-miR1871
TAGGGCTACTACACCATCCATAAG	2	1	osa-miR1874-5p
ACAATGGAGTGAAGTGCAACT	1	1	osa-miR1875
ATAAGTGGGTTTGTGGGCGGGCCC	2	1	osa-miR1876
ATAAGTGGGTTTGTGGGCTAGCCC	1	1	osa-miR1876
AGTGGGTTTGTGGGCTGGCCC	2	1	osa-miR1876
ATAAGTGGGTTTGTGGGCTGGCTC	1	1	osa-miR1876
ATAAGTGGGTTTGTGGGCTGGCCT	6	1	osa-miR1876
ATAAGTGGGTTTGTGGGCTGGCCC	1294	1	osa-miR1876
ATAAGTGGGTTTGTGGGCTGGCCA	12	1	osa-miR1876
ACTTAATCTGGACACTATAAAAGA	22	1	osa-miR1878
ACTTAATCTGGACACTATAAAAG	40	1	osa-miR1878
GTGTTTGGTTTAGGGATGAGGTGG	2	1	osa-miR1879
GTGTTTGGTTTAGGGATGAGGTG	2	1	osa-miR1879
TTCCAAGCGGGCCACTTAAGCATT	4	1	osa-miR1880
AATGTTATTGTAGCGTGGTGGTGT	2	1	osa-miR1881
TTTCCTTGGGAAGGTGGTTTC	7	1	osa-miR2055
CTCCTGATGCCTCCCAAGCCTA	7	1	osa-miR2118o
AAAGATCTTTAGTCCCGGATTAGT	1	1	osa-miR2120
CTTGTTTTTCTCCAATATCTCA	1	1	osa-miR2275d
TTCGTTTATTTGGACTATTTT	1	1	osa-miR2863b
TTCGTTTATTTGGACTATTT	2	1	osa-miR2863b
TTCGTTTATTTGGACTAGATC	1	1	osa-miR2863b
TTCGTTTATTTGGACTAGAGT	9	1	osa-miR2863b
TCGTTTATTTGGACTAGA	1	1	osa-miR2863b
TTAGTAGGACTAGAATGGGCCA	1	1	osa-miR2863c
TTAGTAGGACTAGAATGTTATT	1	1	osa-miR2863c
TTAGTAGGACTAGAATGGGTC	2	1	osa-miR2863c
TTAGTAGGACTAGAATGGGCC	1	1	osa-miR2863c
TTAGTAGGACTAGAATG	1	1	osa-miR2863c
TTAGTAGGACTAGAATGTC	1	1	osa-miR2863c
TTAGTAGGACTAGAATGTTT	4	1	osa-miR2863c
TGTGCCATCCCACACATCCCG	1	1	osa-miR2867-5p
TCCCGACATTAAATTCTGGGC	3	1	osa-miR2869
TAATCAGTTTGGGGAGACAAA	3	1	osa-miR2870
GACCGTAGAAACTAGCATAG	1	1	osa-miR2871a-5p
GACCGTAGAAACTAGCAT	2	1	osa-miR2871a-5p
GACCGTAGAAACTAGCA	1	1	osa-miR2871a-5p
ACCGTAGAAACTAGCATAGAA	16	1	osa-miR2871a-5p
GACCGTAGAAACTAGCATAGT	2	1	osa-miR2871a-5p
GACCGTAGAAACTAGCATAGA	16	1	osa-miR2871a-5p
GACCGTAGAAACTAGCATAGAA	1	1	osa-miR2871a-5p
GACCGTAGAAACTAGCATAGAAAA	5	1	osa-miR2871a-5p
ACCGTAGAAACTAGCATAGA	1	1	osa-miR2871a-5p
AGTTTGGACTTAAATTTGGTA	10	1	osa-miR2873a
TTTGGACTTAAATTTGGTATT	1	1	osa-miR2873a
TTTGGACTTAAATTTGGTATC	1	1	osa-miR2873a
TTTGGACTTAAATTTGGTAAT	2	1	osa-miR2873a
TTTGGACTTAAATTTGGTAAC	40	1	osa-miR2873a
TTTGGACTTAAATTTGGT	1	1	osa-miR2873a
AGTTTGGACTTAAATTTGGTATC	1	1	osa-miR2873a
AGTTTGGACTTAAATTTGGTAAC	39	1	osa-miR2873a
TTTGGACTTAAATTTGGTTT	1	1	osa-miR2873a
TTTGGACTTAAATTTGGTTA	1	1	osa-miR2873a
TTTGGACTTAAATTTGGTAA	5	1	osa-miR2873a
AAGTTTGGACTTAAATTTGGTAAC	171	1	osa-miR2873a
AAGTTTGGACTTAAATTTGGTAA	5	1	osa-miR2873a
GTTTGGACTTAAATTTGGTA	1	1	osa-miR2873a
AAGTTTGGACTTAAATTTGGCAAC	1	1	osa-miR2873a
TTTGGACTTAAATTTGGTC	1	1	osa-miR2873a
TTTGGACTTAAATTTGGTA	5	1	osa-miR2873a
AGTTTGGACTTAAATTTGGTAA	1	1	osa-miR2873a
GTTTGGACTTAAATTTGGTAT	1	1	osa-miR2873a
GTTTGGACTTAAATTTGGTAA	3	1	osa-miR2873a
TTGGACTTAAATTTGGTAAC	1	1	osa-miR2873a
AAGTTTGGACTTAAATTTGGT	3	1	osa-miR2873a
AAGTTTGGACTTAAATTTGGTA	1	1	osa-miR2873a
AGTTTGGACTTAAATTTGGT	1	1	osa-miR2873a
TTGGACTTGAGATTTGGT	1	1	osa-miR2873b
TTGGACTTGAGATTTGGTA	1	1	osa-miR2873b
TTGGACTTGAGATTTGGTATT	1	1	osa-miR2873b
TTGGACTTGAGATTTGGTATG	6	1	osa-miR2873b
ATGTGAACAGTGTCAAACAGTGTC	7	1	osa-miR2874
TTCCTATATGAACACTG	1	1	osa-miR2876-3p
TTCCTATATGAACACTGTTT	1	1	osa-miR2876-3p
TTCCTATATGAACACTGTTC	3	1	osa-miR2876-3p
TTCCTATATGAACACTGTTA	1	1	osa-miR2876-3p
TTCCTATATGAACACTGTCT	1	1	osa-miR2876-3p
TTCCTATATGAACACTGTCA	1	1	osa-miR2876-3p
TTCCTATATGAACACTGATTT	1	1	osa-miR2876-3p
TTCCTATATGAACACTGTTTT	6	1	osa-miR2876-3p
TTCCTATATGAACACTGTTGT	1	1	osa-miR2876-3p
TTCCTATATGAACACTGTTGC	3	1	osa-miR2876-3p
TTCCTATATGAACACTGTTCT	1	1	osa-miR2876-3p
TTCCTATATGAACACTGTT	3	1	osa-miR2876-3p
TTCCTATATGAACACTGT	1	1	osa-miR2876-3p
AATTGCTGGCAGCACTGTTTA	1	1	osa-miR2876-5p
CAGGATTTTATACATGTAAAGAAT	2	1	osa-miR2878-3p
TACATGTATAAAATTCTGAGGATT	1	1	osa-miR2878-5p
TACATGTATAAAATTCTGAGGATG	22	1	osa-miR2878-5p
TACATGTATAAAATTCTGAGGAT	4	1	osa-miR2878-5p
TACATGTATAAAATTCT	1	1	osa-miR2878-5p
TACATGTATAAAATTCTGAGG	1	1	osa-miR2878-5p
TACATGTATAAAATTCTGAG	1	1	osa-miR2878-5p
GCCAGATGTGTTAAAATAATGACC	11	1	osa-miR2879
GATGTGTTAAAATAATGACC	1	1	osa-miR2879
ACGGTATCCCGTTCGGACAGGATG	152	1	osa-miR2880
TACATGTCAGTGACAAAGGCC	2	1	osa-miR2905
ACTGGATGACGCGGGAGCTAA	1	1	osa-miR319a-3p
CGCTATCTATCCTGAGCTCT	1	1	osa-miR390-3p
CGCTATCTATCCTGAGCTCC	8	1	osa-miR390-3p
CGCTATCTATCCTGAGCTC	1	1	osa-miR390-3p
AGCTCAGGAGGGATAGCGCC	2	1	osa-miR390-5p
AAGCTCAGGAGGGATAGC	1	1	osa-miR390-5p
AAGCTCAGGAGGGATAGCGCC	138	1	osa-miR390-5p
TCAGTGCAATCCCTTTGTT	1	1	osa-miR393b-3p
TCAGTGCAATCCCTTTGGT	1	1	osa-miR393b-3p
TCAGTGCAATCCCTTTGTTCC	1	1	osa-miR393b-3p
TCAGTGCAATCCCTTTGGAAT	231	1	osa-miR393b-3p
TCAGTGCAATCCCTTTGG	1	1	osa-miR393b-3p
TCCAAAGGGATCGCATTGTTTT	2	1	osa-miR393b-5p
TCCAAAGGGATCGCATTGTTCT	2	1	osa-miR393b-5p
TCCAAAGGGATCGCATTGATTT	57	1	osa-miR393b-5p
TCCAAAGGGATCGCATTGATTG	1	1	osa-miR393b-5p
TCCAAAGGGATCGCATTGATTC	4	1	osa-miR393b-5p
TCCAAAGGGATCGCATTGATCT	5	1	osa-miR393b-5p
TCCAAAGGGATCGCATTGATCA	5	1	osa-miR393b-5p
TCCAAAGGGATCGCATTGACTT	3	1	osa-miR393b-5p
TTGGCATTCTGTCCACCT	2	1	osa-miR394
TTGGCATTCTGTCCACCTT	1	1	osa-miR394
TTGGCATTCTGTCCACCTC	6	1	osa-miR394
TTGGCATTCTGTCCACCCT	1	1	osa-miR394
TTGGCATTCTGTCCACCTCT	2	1	osa-miR394
TTGGCATTCTGTCCACCTCC	294	1	osa-miR394
TTGGCATTCTGTCCACC	13	1	osa-miR394
GGTCAAGAAAGCTGTGGGAAG	1	1	osa-miR396c-3p
GTCAAGAAAGCTGTGGGAT	1	1	osa-miR396c-3p
CACAGCTTTCTTGAACTG	1	1	osa-miR396c-5p
ACAGCTTTCTTGAACTT	1	1	osa-miR396c-5p
TTCCACAGCTTTCTTGAACTG	53	1	osa-miR396c-5p
TTCAAGAAAGCCCATGGAAA	2	1	osa-miR396e-3p
GTTCAAGAAAGCCCATGGAAA	1	1	osa-miR396e-3p
ATAGTTCAAGAAAGTCCTTG	2	1	osa-miR396f-3p
ATAGTTCAAGAAAGTCCTTGGAAA	1	1	osa-miR396f-3p
TTCAAGAAAGTCCTTGGATT	1	1	osa-miR396f-3p
TTCAAGAAAGTCCTTGGATC	2	1	osa-miR396f-3p
ATAGTTCAAGAAAGTCCTTGTT	1	1	osa-miR396f-3p
ATAGTTCAAGAAAGTCCTTGGT	1	1	osa-miR396f-3p
ATAGTTCAAGAAAGTCCTTGGC	1	1	osa-miR396f-3p
ATAGTTCAAGAAAGTCCTTGT	1	1	osa-miR396f-3p
ATAGTTCAAGAAAGTCCTTGG	1	1	osa-miR396f-3p
TTCAAGAAAGTCCTTGG	1	1	osa-miR396f-3p
CTTCGGGGGAGGAGAGAAGC	3	1	osa-miR3979-3p
TCTCTCTCTCCCTTGAAGGC	1	1	osa-miR3979-5p
TCATTGAGTGCAGCGTTCTC	1	1	osa-miR397a
TCATTGAGTGCAGCGTTGATG	6	1	osa-miR397a
AGTTGCCTACATGGAGCGCCA	1	1	osa-miR3982-3p
TGTGTTCTCAGGTCGCCCCT	3	1	osa-miR398b
TGTGTTCTCAGGTCGCCCC	2	1	osa-miR398b
TGTGTTCTCAGGTCGCCTTTC	1	1	osa-miR398b
TGTGTTCTCAGGTCGCCCCTG	198	1	osa-miR398b
GTTCTCAGGTCGCCCCT	1	1	osa-miR398b
TGCCAAAGGAGAGTTGCCCTA	4	1	osa-miR399d
TGCCAAAGGAGAGTTGCCCTG	34	1	osa-miR399j
TGCACTGCCTCTTCCCT	6	1	osa-miR408-3p
TGCACTGCCTCTTCCCTTTT	1	1	osa-miR408-3p
TGCACTGCCTCTTCCCTTAT	1	1	osa-miR408-3p
TGCACTGCCTCTTCCCTGTC	1	1	osa-miR408-3p
TGCACTGCCTCTTCCCTGGC	33	1	osa-miR408-3p
TGCACTGCCTCTTCCCTT	1	1	osa-miR408-3p
CTGCACTGCCTCTTCCCTGGT	1	1	osa-miR408-3p
CTGCACTGCCTCTTCCCTGGC	197	1	osa-miR408-3p
TGCACTGCCTCTTCCCTTT	1	1	osa-miR408-3p
CTGCACTGCCTCTTCCCT	1	1	osa-miR408-3p
CAGGGATGAGGCAGAGCATGG	5	1	osa-miR408-5p
TTATCCGGTATTGGAGTTGA	5	1	osa-miR435
TTATCCGGTATTGGAGTTT	1	1	osa-miR435
AAAGTTAGAGAAGTTTGACT	2	1	osa-miR437
GTCTCCTGATGATCGGGACA	1	1	osa-miR440
AGTGTCTCCTGATGATCGGG	1	1	osa-miR440
AGTGTCTCCTGATGATCGGGACA	1	1	osa-miR440
GCTAGAGGTGGCAACTGCATA	4	1	osa-miR444a-5p
TTGTGGCTTTCTTGCAAG	1	1	osa-miR444d.3
TTGTGGCTTTCTTGCAAGA	1	1	osa-miR444d.3
TTGTGGCTTTCTTGCAATTTC	1	1	osa-miR444d.3
TTGTGGCTTTCTTGCAATACT	1	1	osa-miR444d.3
TTGTGGCTTTCTTGCAAGTTG	49	1	osa-miR444d.3
TGCAGTTGTTGCCTCAATTCT	1	1	osa-miR444f
TGCAGTTGTTGCCTCAAGCTT	109	1	osa-miR444f
TGCAGTTGTTGCCTCAAGCT	2	1	osa-miR444f
TCCCCAGCGGAGTCGCC	5	1	osa-miR5072
CCCCAGCGGAGTCGCCA	96	1	osa-miR5072
TTCCCCAGCGGAGTCGCCA	21	1	osa-miR5072
TCCCCAGCGGAGTCGCCA	95	1	osa-miR5072
GAAATGGGAGCAGAGCA	1	1	osa-miR5076
GATGATGGCCGCGCGGGTTC	1	1	osa-miR5082
TGCGATGATGGCCGCGCGGGTTC	1	1	osa-miR5082
ACTACAATTATCTGATC	1	1	osa-miR5083
AGACTACAATTATCTGATC	1	1	osa-miR5083
AGACTACAATTATCTGATCA	1	1	osa-miR5083
TCTCCTCAGCAGCACAAGAAG	1	1	osa-miR5144-3p
TTCTTGTGCTGCTGAAGATT	1	1	osa-miR5144-5p
TTCTTGTGCTGCTGAAGAGA	1	1	osa-miR5144-5p
TTCTTGTGCTGCTGAAGAT	1	1	osa-miR5144-5p
TTCTTGTGCTGCTGAAGAGAC	43	1	osa-miR5144-5p
TGTTTGGATTCTTGAGGGCTA	2	1	osa-miR5145
ACCTGTTTGGATTCTTGAGAGCTT	2	1	osa-miR5145
ACCTGTTTGGATTCTTGAGAGCTA	4	1	osa-miR5145
ACCTGTTTGGATTCTTGAGGGCTA	1	1	osa-miR5145
CCTGTTTGGATTCTTGAGGGC	1	1	osa-miR5145
ACCTGTTTGGATTCTTGAGCTCTA	5	1	osa-miR5145
ACCTGTTTGGATTCTTGAAGGCTA	1	1	osa-miR5145
TTTAACTAATGAACCGGCACCTAT	1	1	osa-miR5146
GCTGCAGCTGTCAGAAGCTG	1	1	osa-miR5150-3p
GAAGCTGCAGCTGTCAGAAGCTC	2	1	osa-miR5150-3p
AGAAGCTGCAGCTGTCAGAAGCTC	78	1	osa-miR5150-3p
TTCTGACAGCTGCAGTTTCT	2	1	osa-miR5150-5p
TTCTGACAGCTGCAGTTTCTT	1	1	osa-miR5150-5p
TTCTGACAGCTGCAGTTTCTC	3	1	osa-miR5150-5p
AGCTTCTGACAGCTGCAGTTTCTC	46	1	osa-miR5150-5p
AATGATGTGGGTACGAATGAA	1	1	osa-miR5151
AGCCTGTAAAACTGCAAAAAGG	1	1	osa-miR5156
AGCCTGTAAAACTGCAAAAAGGA	1	1	osa-miR5156
TGAGCCACTGGGATGAGGATGATT	1	1	osa-miR5158
CGAGATCGATGGTATATT	1	1	osa-miR5160
TCTGGATCAGAGGGAGTATA	2	1	osa-miR5161
ATGACCAAAATACCCCTGGGA	2	1	osa-miR5162
CCTGTGCTTGCCTCTTCCATT	10	1	osa-miR528-3p
TGGAAGGGGCATGCAGAGGAG	10	1	osa-miR528-5p
GAAGAGAGAGAGTACAGCCT	8	1	osa-miR529b
GAAGAGAGAGAGTACAGCC	1	1	osa-miR529b
AGAAGAGAGAGAGTACAGCTT	4	1	osa-miR529b
AGAAGAGAGAGAGTACAGCCT	2185	1	osa-miR529b
AGAAGAGAGAGAGTACAGCCG	10	1	osa-miR529b
AGAAGAGAGAGAGTACAGCCC	4	1	osa-miR529b
AGAAGAGAGAGAGTACAGCCA	16	1	osa-miR529b
AGAAGAGAGAGAGTACAGCT	1	1	osa-miR529b
AGAAGAGAGAGAGTACAGCC	8	1	osa-miR529b
AGAAGAGAGAGAGTACAGC	1	1	osa-miR529b
AGAAGAGAGAGAGTACA	1	1	osa-miR529b
CTCGCCGGGGCTGCGTGCCGCC	17	1	osa-miR531a
CTCGCCGGGGCTGCGTGCCGCCAT	1	1	osa-miR531a
CGGGGCTGCGTGCCGCC	1	1	osa-miR531a
CTCGCCGGGGCTGCGTGCCGG	1	1	osa-miR531a
CTCGCCGGGGCTGCGTGCCGC	2	1	osa-miR531a
TCGCCGGGGCTGCGTGCCGCC	1	1	osa-miR531a
CTCGCCGGGGCTGCGTGCCGCCT	2	1	osa-miR531a
CTCGCCGGGGCTGCGTGCCGCCA	3	1	osa-miR531a
GTGCTTTCTCCCGTTGTCACT	20	1	osa-miR535-3p
GTGCTTTCTCCCGTTGTCAC	1	1	osa-miR535-3p
GTGCTTTCTCCCGTTGTCA	1	1	osa-miR535-3p
TGACAACGAGAGAGAGCATTC	1	1	osa-miR535-5p
TGACAACGAGAGAGAGCACGT	1	1	osa-miR535-5p
TGACAACGAGAGAGAGCACGC	94	1	osa-miR535-5p
TGACAACGAGAGAGAGCTC	1	1	osa-miR535-5p
TGACAACGAGAGAGAGCAC	2	1	osa-miR535-5p
TGACAACGAGAGAGAGCA	1	1	osa-miR535-5p
TGACAACGAGAGAGAGCACG	1	1	osa-miR535-5p
AGCCGGGCTCGGTCGCGCG	2	1	osa-miR5493
TCTTGTGGCTAGAAGGGTGAG	1	1	osa-miR5501
GTGACGGGAGGACTGCAA	1	1	osa-miR5504
AGTGACGGGAGGACTGCAA	1	1	osa-miR5504
TAGATGGCTGATCTGGTGTGG	3	1	osa-miR5508
TAACAAAGGACAACAGACTGT	2	1	osa-miR5513
TAACAAAGGACAACAGACTGA	3	1	osa-miR5513
TAACAAAGGACAACAGACT	5	1	osa-miR5513
TAACAAAGGACAACAGACTT	1	1	osa-miR5513
TAACAAAGGACAACAGAC	1	1	osa-miR5513
TGAACCTTGGGAGCGATCTGAA	1	1	osa-miR5525
TTGTGCGAGATCGACGGTATA	15	1	osa-miR5540
GGATGTGACATACTCTAGT	1	1	osa-miR5788
TGAGGAATCACTAGTAGTTT	1	1	osa-miR5794
TGAGGAATCACTAGTAGTCT	3	1	osa-miR5794
TGAGGAATCACTAGTAGTCG	10	1	osa-miR5794
TGAGGAATCACTAGTAGTCC	1	1	osa-miR5794
TGAGGAATCACTAGTAGATT	1	1	osa-miR5794
TGAGGAATCACTAGTAGT	3	1	osa-miR5794
TGAGGAATCACTAGTAGTC	40	1	osa-miR5794
TGAGGAATCACTAGTAGTTTT	2	1	osa-miR5794
TGAGGAATCACTAGTAGTTTC	1	1	osa-miR5794
TGAGGAATCACTAGTAGTTCT	1	1	osa-miR5794
TGAGGAATCACTAGTAGTCTT	1	1	osa-miR5794
TGAGGAATCACTAGTAGTCTC	1	1	osa-miR5794
TGAGGAATCACTAGTAGTCTA	1	1	osa-miR5794
TGAGGAATCACTAGTAGTCGT	185	1	osa-miR5794
TGAGGAATCACTAGTAGTCGA	1	1	osa-miR5794
TGAGGAATCACTAGTAG	1	1	osa-miR5794
ATGGACTGTACTTTGTAATTAAAG	1	1	osa-miR5802
ATGGACTGTACTTTGTAATACGGG	2	1	osa-miR5802
AAGCAGCGACTCTGGTCATT	1	1	osa-miR5813
AATCAAGTTAGGAACCATGCAAGT	22	1	osa-miR5814
TAGGAGTGTTTGTAGGAACGCC	1	1	osa-miR5816
TAGGAGTGTTTGTAGGAGTACC	1	1	osa-miR5816
AAAACATCTGATAACCTGAAACGG	1	1	osa-miR5825
TTTGTTGCAATTTGGACTACC	208	1	osa-miR5827
TTTGTTGCAATTTGGACT	1	1	osa-miR5827
TTGTTGCAATTTGGACTACC	5	1	osa-miR5827
TTGGGGATTTCCTGCCGGAGA	1	1	osa-miR6246
CGTGAAGAGCTCGCCGGTGGC	1	1	osa-miR6249
CGTGAAGAGCTCGCCGGCGGC	8	1	osa-miR6249
CGTGAAGAGCTCGCCGGC	1	1	osa-miR6249
CGTGAAGAGCTCGCCGGCG	1	1	osa-miR6249
GGGGATAGATCGACGCG	1	1	osa-miR6250
TGTGTAGCCACATTGTAAGGG	1	1	osa-miR6251
TGAACACCGATATGCGTCATC	5	1	osa-miR810b.1
GATTAAAGTTGGACACGA	1	1	osa-miR812f
AGTGCAGCCATGAGTTTCCG	1	1	osa-miR812n-5p
AAGTGCAGCCATGAGTTTCCGTGT	1	1	osa-miR812n-5p
AAGTGCAGCCATGAGTTTCCGTGC	20	1	osa-miR812n-5p
CGTGTTCAACGTTTGACCGT	1	1	osa-miR812o-5p
GACGGACGATTAAAGTTGGGCACG	1	1	osa-miR812p
GACGGACGATTAAAGTT	1	1	osa-miR812p
CGGACGATTAAAGTTGGGCACG	1	1	osa-miR812p
GACGGACGATTAAAGTTGGACATG	3	1	osa-miR812p
GACGGACGATTAAAGTTGGACACG	1	1	osa-miR812p
CGGACGATTAAAGTTGGACATG	1	1	osa-miR812p
AAGACGGACAATCAAACATTGTA	1	1	osa-miR812s
AAGACGGACAATCAAACACAGGT	1	1	osa-miR812s
AAGACGGACAATCAAACATTGTAC	1	1	osa-miR812s
AAGACGGACAATCAAACATTGGCA	1	1	osa-miR812s
AAGACGGACAATCAAACATTGGAC	2	1	osa-miR812s
AAGACGGACAATCAAACATTGAAC	2	1	osa-miR812s
AAGACGGACAATCAAACACAGGTT	2	1	osa-miR812s
AAGACGGACAATCAAACAGTAGAT	7	1	osa-miR812s
AAGACGGACAATCAAACCTTGGTT	1	1	osa-miR812s
AAGACGGACAATCAAACCTTGGAT	3	1	osa-miR812s
TGGCTGCACTTAAAATGGGAC	3	1	osa-miR812v
ATGGCTGCACTTAAAATAGAACGG	1	1	osa-miR812v
ATGGCTGCACTTAAAATAAGACGG	1	1	osa-miR812v
ATGGCTGCACTTAAAATTGGACGG	1	1	osa-miR812v
ATGGCTGCACTTAAAATGGAACGG	1	1	osa-miR812v
ATGGCTGCACTTAAAATAGGATGG	1	1	osa-miR812v
ATGGCTGCACTTAAAATGGGACGG	5	1	osa-miR812v

## Sheet: Vandana-SR
Read Sequence	Read Count	Number Matches	miR Name
TGTAAAATTCATTCGTTCCAA	4	1	osa-miR1320-3p
TGTAAAATTCATTCGTTCCA	1	1	osa-miR1320-3p
GCAACTACACGTTGGGCGCTC	1	1	osa-miR1423a-5p
AGGCAACTACACGTTGGGCGC	3	1	osa-miR1423a-5p
AGGCAACTACACGTTGGGCGCT	8	1	osa-miR1423a-5p
AGGCAACTACACGTTGGGCG	1	1	osa-miR1423a-5p
AGGCAACTACACGTTGGGCGCTCG	2	1	osa-miR1423a-5p
GCAACTACACGTTGGGCGCTCG	16	1	osa-miR1423a-5p
AGGCAACTACACGTTGGGCGCTC	1	1	osa-miR1423a-5p
AACTACACGTTGGGCGCTCGA	4	1	osa-miR1423b
CAACTACACGTTGGGCGCTCGT	2	1	osa-miR1423b
CAACTACACGTTGGGCGCTCGA	11	1	osa-miR1423b
ACACGTTGGGCGCTCGA	1	1	osa-miR1423b
CAGCAAGAACTGGATCTTAAT	1	1	osa-miR1425-3p
TAGGATTCAATCCTTGCTT	1	1	osa-miR1425-5p
AGGATTCAATCCTTGCTG	1	1	osa-miR1425-5p
TAGGATTCAATCCTTGC	1	1	osa-miR1425-5p
TAGGATTCAATCCTTGCTTCT	1	1	osa-miR1425-5p
TAGGATTCAATCCTTGCTGCT	811	1	osa-miR1425-5p
TAGGATTCAATCCTTGCTGCC	1	1	osa-miR1425-5p
TAGGATTCAATCCTTGCTGC	11	1	osa-miR1425-5p
TTTGCGAGTTGGCCCGCTTGC	1	1	osa-miR1431
ATCAGGAGAGATGACACCGA	1	1	osa-miR1432
ATCAGGAGAGATGACACCGAC	23	1	osa-miR1432
TGGCAAGTCTCCTCGGCTACC	4	1	osa-miR1433
GCTCACTCTCTATCTGTCAG	1	1	osa-miR156b-3p
GCTCACTCTCTATCTGTCAGC	67	1	osa-miR156b-3p
CGACAGAAGAGAGTGAGCA	1	1	osa-miR156l-5p
ACAGAAGAGAGTGAGCACA	1	1	osa-miR156l-5p
CGACAGAAGAGAGTGAGCAT	9	1	osa-miR156l-5p
TTGCATGCCCCAGGAGCTGC	5	1	osa-miR159a.2
TGGATTGAAGGGAGCTCTG	5	1	osa-miR159f
TTGGATTGAAGGGAGCTCTG	1	1	osa-miR159f
CTTGGATTGAAGGGAGCTCT	29	1	osa-miR159f
CTTGGATTGAAGGGAGC	3	1	osa-miR159f
CTTGGATTGAAGGGAGCT	1	1	osa-miR159f
CTTGGATTGAAGGGAGCTC	3	1	osa-miR159f
TGCCTGGCTCCCTGTATGCCA	35	1	osa-miR160e-5p
TCGATAAACCTCTGCATCCAG	50	1	osa-miR162a
TCGATAAACCTCTGCATC	1	1	osa-miR162a
TCGATAAACCTCTGCATTTT	2	1	osa-miR162a
TCGATAAACCTCTGCATCCA	4	1	osa-miR162a
TCGATAAACCTCTGCATCC	4	1	osa-miR162a
TCGATAAGCCTCTGCATCCAG	4	1	osa-miR162b
TGGAGAAGCAGGGCACGTGCA	76	1	osa-miR164d
TGGAGAAGCAGGGCACGTGC	1	1	osa-miR164e
GGAATGTTGTCTGGCTCGGGT	1	1	osa-miR166b-5p
GGAATGTTGTCTGGCTCGAGG	22	1	osa-miR166b-5p
GGAATGTTGTCTGGCTCGAG	1	1	osa-miR166b-5p
GGAATGTTGTCTGGCTCGGGG	16	1	osa-miR166d-5p
GGAATGTTGTCTGGCTCGGG	3	1	osa-miR166d-5p
TCGAACCAGGCTTCATTC	1	1	osa-miR166e-3p
TCGAACCAGGCTTCATTCCCC	5	1	osa-miR166e-3p
GAATGTTGGCTGGCTCGAGG	1	1	osa-miR166h-5p
TCGGACCAGGCTTCATTCCCC	63843	1	osa-miR166m
CGGACCAGGCTTCATTCCCC	11	1	osa-miR166m
ATCATGCATGACAGCCTCATT	1	1	osa-miR167a-3p
TCATGCTGTGCAGTTTCATC	1	1	osa-miR167d-3p
AGGTCATGCTGTAGTTTCAT	1	1	osa-miR167h-3p
AGGTCATGCTGTAGTTTCATC	16	1	osa-miR167h-3p
GATCCCGCCTTGCACCAAGTGAA	4	1	osa-miR168a-3p
CCCGCCTTGCACCAAGTGAT	2	1	osa-miR168a-3p
CCCGCCTTGCACCAAGTGAA	132	1	osa-miR168a-3p
CCCGCCTTGCACCAAGTGG	3	1	osa-miR168a-3p
CCCGCCTTGCACCAAGTGA	41	1	osa-miR168a-3p
GATCCCGCCTTGCACCAAGTGATT	1	1	osa-miR168a-3p
GATCCCGCCTTGCACCAAGTGAAT	13	1	osa-miR168a-3p
CCCGCCTTGCACCAAGTGAAT	1009	1	osa-miR168a-3p
CCCGCCTTGCACCAAGTGAAG	2	1	osa-miR168a-3p
CCCGCCTTGCACCAAGTGAAA	2	1	osa-miR168a-3p
GATCCCGCCTTGCACCAA	1	1	osa-miR168a-3p
CCCGCCTTGCACCAAGT	2	1	osa-miR168a-3p
CCCGCCTTGCACCAAGTG	2	1	osa-miR168a-3p
TCCCGCCTTGCACCAAGTGAAT	8	1	osa-miR168a-3p
CCGCCTTGCACCAAGTGAAT	1	1	osa-miR168a-3p
TCGCTTGGTGCAGATCGGG	7	1	osa-miR168a-5p
GCTTGGTGCAGATCGGGA	1	1	osa-miR168a-5p
TCGCTTGGTGCAGATCGGGA	122	1	osa-miR168a-5p
TCGCTTGGTGCAGATCGTTTC	2	1	osa-miR168a-5p
TCGCTTGGTGCAGATCGTATC	1	1	osa-miR168a-5p
TCGCTTGGTGCAGATCGGGAT	13	1	osa-miR168a-5p
TCGCTTGGTGCAGATCGGGAC	313	1	osa-miR168a-5p
TCGCTTGGTGCAGATCGGGAA	6	1	osa-miR168a-5p
TCGCTTGGTGCAGATCGT	1	1	osa-miR168a-5p
TCGCTTGGTGCAGATCGG	3	1	osa-miR168a-5p
TCGCTTGGTGCAGATCGAGAC	1	1	osa-miR168a-5p
CAGCCAAGGATGACTTGCCGG	4	1	osa-miR169a
TAGCCAAGGATGACTTGCCT	16	1	osa-miR169e
TGAGGACAAGAGCTGATTCGG	9	1	osa-miR169f.2
TGAGTCGCTCTTATCACTCA	3	1	osa-miR169i-3p
TGAGTCGCTCTTATCACT	1	1	osa-miR169i-3p
TGAGTCGCTCTTATCACTC	1	1	osa-miR169i-3p
TGAGTCGCTCTTATCACTCAT	2	1	osa-miR169i-3p
TGAGTCGCTCTTATCACTCATT	2	1	osa-miR169i-3p
TGAGTCGCTCTTATCACTCATG	18	1	osa-miR169i-3p
TGGTGATAAGGGTGTAGCTCTG	1	1	osa-miR169i-5p.2
TGGTGATAAGGGTGTAGCTCT	2	1	osa-miR169i-5p.2
GGATATTGGTGCGGTTCAATC	1	1	osa-miR171c-5p
TGAGCCGAACCAATATCACT	7	1	osa-miR171h
AACGAGGAGGCCGGGAC	3	1	osa-miR1846e
ACGAGGAGGCCGGGACCA	1	1	osa-miR1846e
TCATGCTCCAAGAAAACCAGG	2	1	osa-miR1857-3p
ATCTGGAAGCTAGGTTTTCTCT	1	1	osa-miR1860-3p
ATCTGGAAGCTAGGTTTTCTC	1	1	osa-miR1860-3p
ACTAGGTTTGTTTATTTTGGGACT	23	1	osa-miR1862d
ACTAGGTTTGTTTATTTTGGGACG	104	1	osa-miR1862d
ACTAGGTTTGTTTATTTTGGGACC	2	1	osa-miR1862d
ACTAGGTTTGTTTATTTTGGGAC	4	1	osa-miR1862d
ACTAGGTTTGTTTATTTTGGGA	1	1	osa-miR1862d
ACTAGGTTTGTTTATTT	1	1	osa-miR1862d
TAGGTTTGTTTATTTTGGGATT	1	1	osa-miR1862d
TAGGTTTGTTTATTTTGGGACG	1	1	osa-miR1862d
TAGGTTTGTTTATTTTGGGAC	1	1	osa-miR1862d
CTAGATTTGTTTATTTTGGGACGG	9	1	osa-miR1862e
AGCTCTGATACCATGTTAGATTAG	2	1	osa-miR1863b
TAGAAACTTGGCTGATGTTC	2	1	osa-miR1863c
TAGAAACTTGGCTGATGC	1	1	osa-miR1863c
TAGAAACTTGGCTGATGCATTAC	1	1	osa-miR1863c
TAGAAACTTGGCTGATGCATTACT	2	1	osa-miR1863c
TTTTTCTAGGACAGAGGGAGT	1	1	osa-miR1867
TTTTTTTTCTAGGACAGAGGGAGT	27	1	osa-miR1867
TTTTTTTCTAGGACAGAGGGAGT	7	1	osa-miR1867
TCACGGAAAACGAGGGAGCAGCCA	1	1	osa-miR1868
TCACGGAAAACGAGGGACTCTCT	1	1	osa-miR1868
ACGGAAAACGAGGGAGCAGCCA	1	1	osa-miR1868
ACGGAAAACGAGGGAGCAGCC	1	1	osa-miR1868
TGCTGAATTAGACCTAGTGGGCA	1	1	osa-miR1870-5p
TGCTGAATTAGACCTAGTT	1	1	osa-miR1870-5p
TGCTGAATTAGACCTAGTGGGC	1	1	osa-miR1870-5p
ATGGCTCTGATATCATGTTGGT	1	1	osa-miR1871
ATGGCTCTGATATCATGTTGGTTT	18	1	osa-miR1871
ATGGCTCTGATATCATGTTGGTCT	1	1	osa-miR1871
ATGGCTCTGATATCATGTTGGTA	1	1	osa-miR1871
ATAAGTGGGTTTGTGGGTGTTG	1	1	osa-miR1876
ATAAGTGGGTTTGTGGGCTGGCCT	2	1	osa-miR1876
ATAAGTGGGTTTGTGGGCTGGCCC	97	1	osa-miR1876
ATAAGTGGGTTTGTGGGCTGGCCA	1	1	osa-miR1876
TTAATCTGGACACTATAAAAG	1	1	osa-miR1878
ACTTAATCTGGACACTATAAAAG	9	1	osa-miR1878
ACTTAATCTGGACACTATAAAAGA	4	1	osa-miR1878
GTGTTTGGTTTAGGGATGAGGTGG	1	1	osa-miR1879
TTTCCTTGGGAAGGTGGTTTC	2	1	osa-miR2055
CTCCTGATGCCTCCCAAGCCT	1	1	osa-miR2118o
ATCTTTAGTCCCGGTTGTTT	2	1	osa-miR2120
AAGATCTTTAGTCCCGGTTGGT	1	1	osa-miR2120
TTGTCCCATTCTAGTTTAGCT	1	1	osa-miR2863a
TCGTTTATTTGGACTAGAGT	2	1	osa-miR2863b
TTCGTTTATTTGGACTAGAGT	3	1	osa-miR2863b
TTAGTAGGACTAGAATGGGC	1	1	osa-miR2863c
GTGCCATCCCACACATCCCGA	1	1	osa-miR2867-5p
GACCGTAGAAACTAGCATAGA	1	1	osa-miR2871a-5p
GACCGTAGAAACTAGCATAG	2	1	osa-miR2871a-5p
TTGGACTTGAGATTTGGTATG	1	1	osa-miR2873b
ATGTGAACAGTGTCAAACAGTGTC	1	1	osa-miR2874
TTCCTATATGAACACTGTTTT	1	1	osa-miR2876-3p
TTCCTATATGAACACTGTTGC	3	1	osa-miR2876-3p
TTCCTATATGAACACTGTTAT	2	1	osa-miR2876-3p
TTCCTATATGAACACTGTA	1	1	osa-miR2876-3p
TACATGTATAAAATTCTGAGGATG	1	1	osa-miR2878-5p
GCCAGATGTGTTAAAATAATGACC	1	1	osa-miR2879
ACGGTATCCCGTTCGGACAGGATG	11	1	osa-miR2880
CGCTATCTATCCTGAGCTC	3	1	osa-miR390-3p
CGCTATCTATCCTGAGCTCT	2	1	osa-miR390-3p
CGCTATCTATCCTGAGCTCC	19	1	osa-miR390-3p
AAGCTCAGGAGGGATAGCGC	1	1	osa-miR390-5p
AAGCTCAGGAGGGATAGCGCC	83	1	osa-miR390-5p
TCAGTGCAATCCCTTTGTT	1	1	osa-miR393b-3p
TCAGTGCAATCCCTTTGGAAT	11	1	osa-miR393b-3p
TCCAAAGGGATCGCATTGATTT	27	1	osa-miR393b-5p
TCCAAAGGGATCGCATTGATTC	3	1	osa-miR393b-5p
TCCAAAGGGATCGCATTGATCT	3	1	osa-miR393b-5p
TCCAAAGGGATCGCATTGATCC	4	1	osa-miR393b-5p
TCCAAAGGGATCGCATTGATCA	2	1	osa-miR393b-5p
TCCAAAGGGATCGCATTTTTTT	1	1	osa-miR393b-5p
TCCAAAGGGATCGCATTGACTT	1	1	osa-miR393b-5p
TTGGCATTCTGTCCACCTCC	12	1	osa-miR394
TTGGCATTCTGTCCACC	1	1	osa-miR394
TTCCACAGCTTTCTTGAACTG	204	1	osa-miR396c-5p
CTTCGGGGGAGGAGAGAA	3	1	osa-miR3979-3p
TTCGGGGGAGGAGAGAAGC	1	1	osa-miR3979-3p
CTTCGGGGGAGGAGAGAAG	19	1	osa-miR3979-3p
CTTCGGGGGAGGAGAGAAGC	105	1	osa-miR3979-3p
TCTCTCTCTCCCTTGAAGGC	341	1	osa-miR3979-5p
TCTCTCTCTCCCTTGAAGG	3	1	osa-miR3979-5p
TCATTGAGTGCAGCGTTGATG	9	1	osa-miR397a
TGTGTTCTCAGGTCGCCCCTG	3	1	osa-miR398b
TGCACTGCCTCTTCCCT	1	1	osa-miR408-3p
TGCACTGCCTCTTCCCTGGC	5	1	osa-miR408-3p
CTGCACTGCCTCTTCCCTGGC	12	1	osa-miR408-3p
CAGGGATGAGGCAGAGCATGG	2	1	osa-miR408-5p
TTATCCGGTATTGGAGTTGT	1	1	osa-miR435
TTGTGGCTTTCTTGCAACT	1	1	osa-miR444d.3
TTGTGGCTTTCTTGCAAGTTG	29	1	osa-miR444d.3
TGCAGTTGTTGCCTCAAGCTT	21	1	osa-miR444f
CCCCAGCGGAGTCGCCA	6	1	osa-miR5072
TTCCCCAGCGGAGTCGCCA	1	1	osa-miR5072
TCCCCAGCGGAGTCGCCA	9	1	osa-miR5072
TCCCCAGCGGAGTCGCC	4	1	osa-miR5072
GCGATGATGGCCGCGCGGGTTC	3	1	osa-miR5082
GCGATGATGGCCGCGCGGGTTCA	1	1	osa-miR5082
TCTCCTCAGCAGCACAAGAAG	1	1	osa-miR5144-3p
TTCTTGTGCTGCTGAAGAGAC	9	1	osa-miR5144-5p
ACCTGTTTGGATTCTTGAGCTCTA	2	1	osa-miR5145
CCTGTTTGGATTCTTGAAGGCT	1	1	osa-miR5145
TTTAACTAATGAACCGGCACC	1	1	osa-miR5146
AGAAGCTGCAGCTGTCAGAAGCTC	7	1	osa-miR5150-3p
AGCTTCTGACAGCTGCAGTTTCTC	4	1	osa-miR5150-5p
TTCTGACAGCTGCAGTTTCTC	2	1	osa-miR5150-5p
AATGATGTGGGTACGAATGAA	1	1	osa-miR5151
AATGACCAAAATACCCCTGGG	1	1	osa-miR5162
CCTGTGCTTGCCTCTTCCATT	3	1	osa-miR528-3p
TGGAAGGGGCATGCAGAGGAG	3	1	osa-miR528-5p
AGAAGAGAGAGAGTACAGCC	1	1	osa-miR529b
AGAAGAGAGAGAGTACAGCCT	526	1	osa-miR529b
AGAAGAGAGAGAGTACAGCCG	1	1	osa-miR529b
GAAGAGAGAGAGTACAGCC	1	1	osa-miR529b
GAAGAGAGAGAGTACAGCCT	1	1	osa-miR529b
CGGGGCTGCGTGCCGCC	1	1	osa-miR531a
CTCGCCGGGGCTGCGTGCCGC	2	1	osa-miR531a
TCGCCGGGGCTGCGTGCCGCC	2	1	osa-miR531a
CTCGCCGGGGCTGCGTGCCGCCA	4	1	osa-miR531a
CTCGCCGGGGCTGCGTGCCGCC	12	1	osa-miR531a
GTGCTTTCTCCCGTTGTCACT	8	1	osa-miR535-3p
TGACAACGAGAGAGAGCACG	1	1	osa-miR535-5p
TGACAACGAGAGAGAGCACGT	1	1	osa-miR535-5p
TGACAACGAGAGAGAGCACGC	32	1	osa-miR535-5p
AGTGACGGGAGGACTGCAA	1	1	osa-miR5504
GAGGATTCGGTATTGATCG	1	1	osa-miR5505
TTGTGCGAGATCGACGGTATC	1	1	osa-miR5540
TTGTGCGAGATCGACGGTATA	1	1	osa-miR5540
TTGTGCGAGATCGACGGTAT	2	1	osa-miR5540
TGGATGTGACATACTCTAGTA	1	1	osa-miR5788
TGAGGAATCACTAGTAGTCT	1	1	osa-miR5794
TGAGGAATCACTAGTAGTTTC	1	1	osa-miR5794
TGAGGAATCACTAGTAGTCGT	54	1	osa-miR5794
TGAGGAATCACTAGTAGTC	1	1	osa-miR5794
ACCACTGTAGACGCTACGTGTGAG	1	1	osa-miR5803
AAGCAGCGACTCTGGTCATGG	1	1	osa-miR5813
AATCAAGTTAGGAACCATGCAAGT	6	1	osa-miR5814
TTTGTTGCAATTTGGACTACC	22	1	osa-miR5827
TTGTTGCAATTTGGACTACC	2	1	osa-miR5827
CGTGAAGAGCTCGCCGGCGGC	5	1	osa-miR6249
CGTGAAGAGCTCGCCGGTGGC	1	1	osa-miR6249
GAGGAAAGTGGGCAGTTGGG	1	1	osa-miR6253
ACGGATGATTAAAGTTGGACACGA	2	1	osa-miR812f
GATTAAAGTTGGACACGA	1	1	osa-miR812f
AAGTGCAGCCATGAGTTTCCGTGG	1	1	osa-miR812n-5p
AAGTGCAGCCATGAGTTTCCGTGC	5	1	osa-miR812n-5p
AAGTGCAGCCATGAGTTTCCGT	1	1	osa-miR812n-5p
GACGGACGATTAAAGTTATGCACG	1	1	osa-miR812p
AAGACGGACAATCAAACATTGGC	1	1	osa-miR812s
AAGACGGACAATCAAACATTGGCA	1	1	osa-miR812s
ACGGACAATCAAACGTTGGCC	1	1	osa-miR812s
AAGACGGACAATCAAACAGTAGAT	6	1	osa-miR812s
ATGGCTGCACTTAAAATGGAACGA	1	1	osa-miR812v
ATGGCTGCACTTAAAATGGGACGG	1	1	osa-miR812v
TGGCTGCACTTAAAATGGGAC	2	1	osa-miR812v

## Sheet: Vandana-RS
Read Sequence	Read Count	Number Matches	miR Name
GGTGTCATCTCCCCTGAAC	1	1	osa-miR1318-3p
CAGGTGTCATCTCCCCTGAAC	1	1	osa-miR1318-3p
TTTAATATATTATAGGTGTC	1	1	osa-miR1319b
TGTAAAATTCATTCGTTCCAT	1	1	osa-miR1320-3p
TGTAAAATTCATTCGTTCCAA	1	1	osa-miR1320-3p
GGAACGGAGGAATTTTA	2	1	osa-miR1320-5p
GCAACTACACGTTGGGCGAAAA	2	1	osa-miR1423a-5p
AGGCAACTACACGTTGGGCGCTT	1	1	osa-miR1423a-5p
AGGCAACTACACGTTGGGCGCTC	1	1	osa-miR1423a-5p
GGCAACTACACGTTGGGCG	1	1	osa-miR1423a-5p
GCAACTACACGTTGGGCGCT	1	1	osa-miR1423a-5p
AGGCAACTACACGTTGGGCGCT	87	1	osa-miR1423a-5p
GGCAACTACACGTTGGGCGCT	11	1	osa-miR1423a-5p
GGCAACTACACGTTGGGCGCA	1	1	osa-miR1423a-5p
AGGCAACTACACGTTGGGCGCTCG	49	1	osa-miR1423a-5p
AGGCAACTACACGTTGGGC	1	1	osa-miR1423a-5p
GGCAACTACACGTTGGGCGC	2	1	osa-miR1423a-5p
AGGCAACTACACGTTGGGCGC	7	1	osa-miR1423a-5p
GCAACTACACGTTGGGCGCTCG	66	1	osa-miR1423a-5p
AACTACACGTTGGGCGCTCGA	6	1	osa-miR1423b
CAACTACACGTTGGGCGCTCGT	1	1	osa-miR1423b
CAACTACACGTTGGGCGCTCGA	35	1	osa-miR1423b
CAGCAAGAACTGGATCTTAAT	19	1	osa-miR1425-3p
ATTCAATCCTTGCTGCT	3	1	osa-miR1425-5p
TAGGATTCAATCCTTGCTTT	1	1	osa-miR1425-5p
TAGGATTCAATCCTTGCTTC	2	1	osa-miR1425-5p
TAGGATTCAATCCTTGCTGT	1	1	osa-miR1425-5p
TAGGATTCAATCCTTGCTGC	119	1	osa-miR1425-5p
TAGGATTCAATCCTTGCTGA	1	1	osa-miR1425-5p
TAGGATTCAATCCTTGCTT	3	1	osa-miR1425-5p
TAGGATTCAATCCTTGCTG	2	1	osa-miR1425-5p
TAGGATTCAATCCTTGCTC	1	1	osa-miR1425-5p
TAGGATTCAATCCTTGCTA	1	1	osa-miR1425-5p
TAGGATTCAATCCTTGC	6	1	osa-miR1425-5p
TAGGATTCAATCCTTGCTTTT	3	1	osa-miR1425-5p
TAGGATTCAATCCTTGCTTTC	1	1	osa-miR1425-5p
TAGGATTCAATCCTTGCTGTT	2	1	osa-miR1425-5p
TAGGATTCAATCCTTGCTGCT	12501	1	osa-miR1425-5p
TAGGATTCAATCCTTGCTGCG	31	1	osa-miR1425-5p
TAGGATTCAATCCTTGCTGCC	4	1	osa-miR1425-5p
TAGGATTCAATCCTTGCTGCA	8	1	osa-miR1425-5p
TAGGATTCAATCCTTGCTGAT	1	1	osa-miR1425-5p
TAGGATTCAATCCTTGCTATC	2	1	osa-miR1425-5p
TAGGATTCAATCCTTGCTACT	1	1	osa-miR1425-5p
TAGGATTCAATCCTTGCCGCT	2	1	osa-miR1425-5p
TAGGATTCAATCCTTGCT	6	1	osa-miR1425-5p
TTTGCGAGTTGGCCCGCTTGC	9	1	osa-miR1431
ATCAGGAGAGATGACACT	2	1	osa-miR1432
ATCAGGAGAGATGACACC	4	1	osa-miR1432
ATCAGGAGAGATGACACCGA	1	1	osa-miR1432
ATCAGGAGAGATGACACCGAC	400	1	osa-miR1432
ATCAGGAGAGATGACACCGAA	1	1	osa-miR1432
ATCAGGAGAGATGACACTC	1	1	osa-miR1432
ATCAGGAGAGATGACACCG	3	1	osa-miR1432
ATCAGGAGAGATGACACAT	1	1	osa-miR1432
TGGCAAGTCTCCTCGGCT	1	1	osa-miR1433
GGCAAGTCTCCTCGGCT	2	1	osa-miR1433
TGGCAAGTCTCCTCGGCTACT	1	1	osa-miR1433
TGGCAAGTCTCCTCGGCTACC	123	1	osa-miR1433
CGCCGCACTAGGCACTG	1	1	osa-miR1437
TCCGGCGCCGCACTAGGCACT	1	1	osa-miR1437
TCCGGCGCCGCACTAGGCA	1	1	osa-miR1437
GCTCACTCTCTATCTGTCAG	2	1	osa-miR156b-3p
GCTCACTCTCTATCTGTCAGC	51	1	osa-miR156b-3p
TGACAGAAGAGAGAGAGCAC	2	1	osa-miR156k
GACAGAAGAGAGTGAGCACA	4	1	osa-miR156l-5p
ACAGAAGAGAGTGAGCACT	3	1	osa-miR156l-5p
ACAGAAGAGAGTGAGCACA	2	1	osa-miR156l-5p
CGACAGAAGAGAGTGAGCAT	1	1	osa-miR156l-5p
CGACAGAAGAGAGTGAGCAC	3	1	osa-miR156l-5p
TTGCATGCCCCAGGAGCTG	1	1	osa-miR159a.2
TTGCATGCCCCAGGAGCTGCA	1	1	osa-miR159a.2
TTGCATGCCCCAGGAGCTGC	15	1	osa-miR159a.2
TTGCATGCCCCAGGAGC	1	1	osa-miR159a.2
CATGCCCCAGGAGCTGC	3	1	osa-miR159a.2
TGGATTGAAGGGAGCTCTG	1	1	osa-miR159f
CTTGGATTGAAGGGAGCTC	8	1	osa-miR159f
TTGGATTGAAGGGAGCTCTG	34	1	osa-miR159f
CTTGGATTGAAGGGAGCTCT	252	1	osa-miR159f
CTTGGATTGAAGGGAGCT	4	1	osa-miR159f
CTTGGATTGAAGGGAGC	1	1	osa-miR159f
GCGTGCACGGAGCCAAGCATA	3	1	osa-miR160c-3p
GCGTGCGAGGAGCCAAGCATG	1	1	osa-miR160d-3p
TGCCTGGCTCCCTGTATGCCA	444	1	osa-miR160e-5p
GCATTGAGGGAGTCATGCAGG	1	1	osa-miR160f-3p
TGCCTGGCTCCCTGAATGCC	1	1	osa-miR160f-5p
TGCCTGGCTCCCTGAATGCCT	1	1	osa-miR160f-5p
TGCCTGGCTCCCTGAATGCCG	1	1	osa-miR160f-5p
TGCCTGGCTCCCTGAATGCCA	53	1	osa-miR160f-5p
TCGATAAACCTCTGCATTT	2	1	osa-miR162a
TCGATAAACCTCTGCATTC	1	1	osa-miR162a
TCGATAAACCTCTGCATCT	4	1	osa-miR162a
TCGATAAACCTCTGCATCC	3	1	osa-miR162a
TCGATAAACCTCTGCATCA	1	1	osa-miR162a
CGATAAACCTCTGCATCCAG	1	1	osa-miR162a
TCGATAAACCTCTGCATTTTT	1	1	osa-miR162a
TCGATAAACCTCTGCATTTAT	2	1	osa-miR162a
TCGATAAACCTCTGCATCTCT	1	1	osa-miR162a
TCGATAAACCTCTGCATCCTC	1	1	osa-miR162a
TCGATAAACCTCTGCATCCAG	602	1	osa-miR162a
TCGATAAACCTCTGCATCCAC	2	1	osa-miR162a
TCGATAAACCTCTGCATT	4	1	osa-miR162a
TCGATAAACCTCTGCATC	5	1	osa-miR162a
TCGATAAACCTCTGCATA	2	1	osa-miR162a
TCGATAAACCTCTGCATTTT	1	1	osa-miR162a
TCGATAAACCTCTGCATTAT	2	1	osa-miR162a
TCGATAAACCTCTGCATCTT	1	1	osa-miR162a
TCGATAAACCTCTGCATCCT	3	1	osa-miR162a
TCGATAAACCTCTGCATCCA	2	1	osa-miR162a
TCGATAAGCCTCTGCATCCAG	25	1	osa-miR162b
TGGAGAAGCAGGGCACGTGCA	65	1	osa-miR164d
GGAATGTTGTCTGGCTCGGT	1	1	osa-miR166b-5p
GGAATGTTGTCTGGCTCGAG	1	1	osa-miR166b-5p
GGAATGTTGTCTGGCTCGGGT	1	1	osa-miR166b-5p
GGAATGTTGTCTGGCTCGAGG	38	1	osa-miR166b-5p
GGAATGTTGTCTGGCTCGA	11	1	osa-miR166b-5p
GGAATGTTGTCTGGTCCGA	1	1	osa-miR166c-5p
GGAATGTTGTCTGGTCCT	1	1	osa-miR166c-5p
GAATGTTGTCTGGTCCGA	2	1	osa-miR166c-5p
GGAATGTTGTCTGGTCC	3	1	osa-miR166c-5p
GGAATGTTGTCTGGCTCGGG	1	1	osa-miR166d-5p
AATGTTGTCTGGCTCGAGG	1	1	osa-miR166d-5p
GGAATGTTGTCTGGCTCGGGG	32	1	osa-miR166d-5p
GGAATGTTGTCTGGCTCGATT	1	1	osa-miR166d-5p
GGAATGTTGTCTGGCTCGG	2	1	osa-miR166d-5p
TCGAACCAGGCTTCATTCCCC	26	1	osa-miR166e-3p
TCGAACCAGGCTTCATTCCC	1	1	osa-miR166e-3p
AATGGAGGCTGATCCAAGATC	6	1	osa-miR166g-5p
AATGGAGGCTGATCCAATATC	1	1	osa-miR166g-5p
GGAATGTTGGCTGGCTCGAGG	17	1	osa-miR166h-5p
GAATGTTGGCTGGCTCGAGG	3	1	osa-miR166h-5p
GGTTTGTTGTCTGGCTCGAGG	20	1	osa-miR166k-5p
GGATTGTTGTCTGGTTCAAGG	1	1	osa-miR166l-5p
CGGACCAGGCTTCATTCCCC	21	1	osa-miR166m
GGACCAGGCTTCATTCCCC	5	1	osa-miR166m
TCGGACCAGGCTTCATTCCCC	213942	1	osa-miR166m
GAATGACGTCCGGTCTGAAGA	385	1	osa-miR166n-5p
AATGACGTCCGGTCTGAAGA	5	1	osa-miR166n-5p
ATGACGTCCGGTCTGAAGA	2	1	osa-miR166n-5p
ATCATGCATGACAGCCTCATT	27	1	osa-miR167a-3p
ATCATGCATGACAGCCTCTT	1	1	osa-miR167a-3p
GATCATGCTGTGCAGTTTCATC	20	1	osa-miR167d-3p
ATCATGCTGTGCAGTTTCATC	2	1	osa-miR167d-3p
ATGCTGTGCAGTTTCATC	1	1	osa-miR167d-3p
AGGTCATGCTGTAGTTTCATC	75	1	osa-miR167h-3p
GATCCCGCCTTGCACCAAGTGATT	6	1	osa-miR168a-3p
GATCCCGCCTTGCACCAAGTGACT	1	1	osa-miR168a-3p
GATCCCGCCTTGCACCAAGTGAAT	164	1	osa-miR168a-3p
GATCCCGCCTTGCACCAAGTGAAA	6	1	osa-miR168a-3p
CCGCCTTGCACCAAGTGAAT	19	1	osa-miR168a-3p
CCCGCCTTGCACCAAGTTAAT	1	1	osa-miR168a-3p
CCCGCCTTGCACCAAGTGTAT	1	1	osa-miR168a-3p
CCCGCCTTGCACCAAGTGGAT	4	1	osa-miR168a-3p
CCCGCCTTGCACCAAGTGATT	7	1	osa-miR168a-3p
CCCGCCTTGCACCAAGTGATA	1	1	osa-miR168a-3p
CCCGCCTTGCACCAAGTGAGT	1	1	osa-miR168a-3p
CCCGCCTTGCACCAAGTGAAT	20041	1	osa-miR168a-3p
CCCGCCTTGCACCAAGTGAAG	15	1	osa-miR168a-3p
CCCGCCTTGCACCAAGTGAAC	7	1	osa-miR168a-3p
CCCGCCTTGCACCAAGTGAAA	73	1	osa-miR168a-3p
CCCGCCTTGCACCAAGTCAAT	1	1	osa-miR168a-3p
CCCGCCTTGCACCAAGTAAAT	9	1	osa-miR168a-3p
CGCCTTGCACCAAGTGAAT	1	1	osa-miR168a-3p
CCCGCCTTGCACCAAGT	4	1	osa-miR168a-3p
CCCGCCTTGCACCAAGTGTT	1	1	osa-miR168a-3p
CCCGCCTTGCACCAAGTGAT	12	1	osa-miR168a-3p
CCCGCCTTGCACCAAGTGAG	2	1	osa-miR168a-3p
CCCGCCTTGCACCAAGTGAC	2	1	osa-miR168a-3p
CCCGCCTTGCACCAAGTGAA	404	1	osa-miR168a-3p
CCCGCCTTGCACCAAGTGA	9	1	osa-miR168a-3p
GATCCCGCCTTGCACCAAGTGAA	6	1	osa-miR168a-3p
CCCGCCTTGCACCAAGTG	13	1	osa-miR168a-3p
TCCCGCCTTGCACCAAGTGATT	1	1	osa-miR168a-3p
TCCCGCCTTGCACCAAGTGAAT	65	1	osa-miR168a-3p
ATCCCGCCTTGCACCAAGTGAAT	1	1	osa-miR168a-3p
TCGCTTGGTGCAGATCGTTTT	1	1	osa-miR168a-5p
TCGCTTGGTGCAGATCGTTTC	2	1	osa-miR168a-5p
TCGCTTGGTGCAGATCGTGAC	1	1	osa-miR168a-5p
TCGCTTGGTGCAGATCGGTTC	1	1	osa-miR168a-5p
TCGCTTGGTGCAGATCGGTCT	1	1	osa-miR168a-5p
TCGCTTGGTGCAGATCGGGGC	3	1	osa-miR168a-5p
TCGCTTGGTGCAGATCGGGCC	3	1	osa-miR168a-5p
TCGCTTGGTGCAGATCGGGAT	406	1	osa-miR168a-5p
TCGCTTGGTGCAGATCGGGAG	13	1	osa-miR168a-5p
TCGCTTGGTGCAGATCGGGAC	21303	1	osa-miR168a-5p
TCGCTTGGTGCAGATCGGGAA	34	1	osa-miR168a-5p
TCGCTTGGTGCAGATCGGAAC	3	1	osa-miR168a-5p
TCGCTTGGTGCAGATCGG	4	1	osa-miR168a-5p
TCGCTTGGTGCAGATCGAGAC	1	1	osa-miR168a-5p
CGCTTGGTGCAGATCGGGAC	12	1	osa-miR168a-5p
TCGCTTGGTGCAGATCGTT	1	1	osa-miR168a-5p
TCGCTTGGTGCAGATCGGT	3	1	osa-miR168a-5p
TCGCTTGGTGCAGATCGGG	11	1	osa-miR168a-5p
TCGCTTGGTGCAGATCGGC	1	1	osa-miR168a-5p
TCGCTTGGTGCAGATCG	1	1	osa-miR168a-5p
TTGGTGCAGATCGGGAC	1	1	osa-miR168a-5p
CGCTTGGTGCAGATCGGG	1	1	osa-miR168a-5p
GCTTGGTGCAGATCGGGAC	7	1	osa-miR168a-5p
CGCTTGGTGCAGATCGGGA	5	1	osa-miR168a-5p
TCGCTTGGTGCAGATCGTTT	2	1	osa-miR168a-5p
TCGCTTGGTGCAGATCGTCC	1	1	osa-miR168a-5p
TCGCTTGGTGCAGATCGTAT	1	1	osa-miR168a-5p
TCGCTTGGTGCAGATCGGGG	1	1	osa-miR168a-5p
TCGCTTGGTGCAGATCGGGA	474	1	osa-miR168a-5p
TCGCTTGGTGCAGATCGGCA	1	1	osa-miR168a-5p
TCGCTTGGTGCAGATCGGAC	1	1	osa-miR168a-5p
CAGCCAAGGATGACTTGCCGG	22	1	osa-miR169a
TAGCCAAGGATGACTTGCCT	107	1	osa-miR169e
TGAGGACAAGAGCTGATT	1	1	osa-miR169f.2
TGAGGACAAGAGCTGATTCGG	5	1	osa-miR169f.2
TGAGGACAAGAGCTGAT	2	1	osa-miR169f.2
TGAGTCGCTCTTATCACTTC	1	1	osa-miR169i-3p
TGAGTCGCTCTTATCACTCT	2	1	osa-miR169i-3p
TGAGTCGCTCTTATCACTCA	14	1	osa-miR169i-3p
AGTCGCTCTTATCACTCATG	1	1	osa-miR169i-3p
TGAGTCGCTCTTATCACTCAT	5	1	osa-miR169i-3p
TGAGTCGCTCTTATCACTCATT	2	1	osa-miR169i-3p
TGAGTCGCTCTTATCACTCATG	24	1	osa-miR169i-3p
TGAGTCGCTCTTATCACTCACT	2	1	osa-miR169i-3p
TGAGTCGCTCTTATCACT	3	1	osa-miR169i-3p
TGAGTCGCTCTTATCACTC	11	1	osa-miR169i-3p
TGGTGATAAGGGTGTAGCTCTG	2	1	osa-miR169i-5p.2
TGGTGATAAGGGTGTAGCTCT	5	1	osa-miR169i-5p.2
TGGTGATAAGGGTGTAGCTC	2	1	osa-miR169i-5p.2
GGATATTGGTGCGGTTCAATC	1	1	osa-miR171c-5p
TGTTGGCCCGGCTCACTCAGA	3	1	osa-miR171d-5p
TGTTGGCTCGGCTCACT	1	1	osa-miR171e-5p
TGTTGGCTCGGCTCACTCAGA	3	1	osa-miR171e-5p
GTTGGCTCGGCTCACTCT	1	1	osa-miR171e-5p
TTGAGCCGCGTCAATATC	1	1	osa-miR171i-3p
AGGTATTGGCGTGCCTCAATC	1	1	osa-miR171i-5p
TATCCGGCGCCGCAGGGAGG	1	1	osa-miR1846d-3p
TCCCACCGAGCAGCCGGATCT	3	1	osa-miR1846d-5p
TCCCACCGAGCAGCCGGATCTC	3	1	osa-miR1846d-5p
ACGAGGAGGCCGGGACC	1	1	osa-miR1846e
AACGAGGAGGCCGGGAC	4	1	osa-miR1846e
AACGAGGAGGCCGGGACCT	1	1	osa-miR1846e
AACGAGGAGGCCGGGACCA	2	1	osa-miR1846e
ACGAGGAGGCCGGGACCG	1	1	osa-miR1846e
ACGAGGAGGCCGGGACCA	2	1	osa-miR1846e
TGCAGTTTGCAGTTGTGCCAC	2	1	osa-miR1847.1
CAGTTTGCAGTTGTGGC	1	1	osa-miR1847.1
TCATGCTCCAAGAAAACCAGG	5	1	osa-miR1857-3p
TGGTTTTTTTGGAGCATGAGG	1	1	osa-miR1857-5p
TTTCCTATGACGTCCATT	1	1	osa-miR1859
TTTCCTATGACGTCCATTCCA	1	1	osa-miR1859
TTTCCTATGACGTCCATTCT	1	1	osa-miR1859
TTTCCTATGACGTCCATTCC	11	1	osa-miR1859
TTTCCTATGACGTCCATTCCAA	9	1	osa-miR1859
ATCTGGAAGCTAGGTTTTCTC	4	1	osa-miR1860-3p
TCTGGAAGCTAGGTTTTCTC	1	1	osa-miR1860-3p
ATCTGGAAGCTAGGTTTTCTCT	6	1	osa-miR1860-3p
TCTGGAAGCTAGGTTTTCTCT	1	1	osa-miR1860-3p
TAGGTTTGTTTATTTTGTTT	1	1	osa-miR1862d
TAGGTTTGTTTATTTTGGGA	1	1	osa-miR1862d
TAGGTTTGTTTATTTTGGGATT	1	1	osa-miR1862d
TAGGTTTGTTTATTTTGGGACT	3	1	osa-miR1862d
TAGGTTTGTTTATTTTGGGACG	5	1	osa-miR1862d
TAGGTTTGTTTATTTTGGGACC	2	1	osa-miR1862d
TAGGTTTGTTTATTTTGGGACA	1	1	osa-miR1862d
TAGGTTTGTTTATTTTGGGAC	1	1	osa-miR1862d
CTAGGTTTGTTTATTTTGGGACT	2	1	osa-miR1862d
CTAGGTTTGTTTATTTTGGGACG	1	1	osa-miR1862d
ACTAGGTTTGTTTATTT	6	1	osa-miR1862d
ACTAGGTTTGTTTATTTTGGGATT	3	1	osa-miR1862d
ACTAGGTTTGTTTATTTTGGGATC	1	1	osa-miR1862d
ACTAGGTTTGTTTATTTTGGGAGT	1	1	osa-miR1862d
ACTAGGTTTGTTTATTTTGGGAGG	1	1	osa-miR1862d
ACTAGGTTTGTTTATTTTGGGACT	590	1	osa-miR1862d
ACTAGGTTTGTTTATTTTGGGACG	496	1	osa-miR1862d
ACTAGGTTTGTTTATTTTGGGACC	41	1	osa-miR1862d
ACTAGGTTTGTTTATTTTGGGACA	1	1	osa-miR1862d
ACTAGGTTTGTTTATTTTGGGAAT	5	1	osa-miR1862d
ACTAGGTTTGTTTATTTTGGCACG	1	1	osa-miR1862d
ACTAGGTTTGTTTATTTTGGGA	4	1	osa-miR1862d
ACTAGGTTTGTTTATTTTGGGAC	47	1	osa-miR1862d
ACTAGGTTTGTTTATTTTGGAAG	1	1	osa-miR1862d
ACTAGGTTTGTTTATTTTGAA	1	1	osa-miR1862d
TAGATTTGTTTATTTTGGGACC	1	1	osa-miR1862e
CTAGATTTGTTTATTTTGGGA	1	1	osa-miR1862e
AGATTTGTTTATTTTGGGACTT	1	1	osa-miR1862e
AGATTTGTTTATTTTGGGACGG	1	1	osa-miR1862e
CTAGATTTGTTTATTTTGGGACGG	43	1	osa-miR1862e
AGATTTGTTTATTTTGGGAC	2	1	osa-miR1862e
AGATTTGTTTATTTTGGGA	1	1	osa-miR1862e
AGCTCTGATACCATGTTAACTGTT	4	1	osa-miR1863a
TCTGATACCATGTTAGATTAG	2	1	osa-miR1863a
AGCTCTGATACCATGTTAGATTAG	11	1	osa-miR1863b
TAGAAACTTGGCTGATGCATTAC	3	1	osa-miR1863c
TAGAAACTTGGCTGATGCATTACT	17	1	osa-miR1863c
TAGAAACTTGGCTGATGCT	1	1	osa-miR1863c
TTGTAGTAACGTGATGGTCAATGT	1	1	osa-miR1864
TTTTTTTCTAGGACAGAGGGAGT	34	1	osa-miR1867
TTTTTTCTAGGACAGAGGGAGT	1	1	osa-miR1867
TTTTTCTAGGACAGAGGTTTT	1	1	osa-miR1867
TTTTTCTAGGACAGAGGGAGT	10	1	osa-miR1867
TTTTTCTAGGACAGAGGGACC	1	1	osa-miR1867
TTTTCTAGGACAGAGGGAGT	1	1	osa-miR1867
TTTTTTTTCTAGGACAGAGGGAG	2	1	osa-miR1867
TTTTTTTTCTAGGACAGAGGGAA	2	1	osa-miR1867
TTTTTTTTCTAGGACAGAGGGAGT	188	1	osa-miR1867
TTTTTTTTCTAGGACAGAGGGAGG	1	1	osa-miR1867
TTTTTTTTCTAGGACAGAGGGAGA	1	1	osa-miR1867
TTTTTTTTCTAGGACAGAGGGACC	1	1	osa-miR1867
TTTTTTTTCTAGGACAGAGGGA	1	1	osa-miR1867
ACGGAAAACGAGGGAGCAGCC	1	1	osa-miR1868
TCACGGAAAACGAGGGAGCAGCCA	3	1	osa-miR1868
TTAGGGCTAATTCAGCATGAAC	1	1	osa-miR1870-3p
TTAGGGCTAATTCAGCATTTT	1	1	osa-miR1870-3p
TTTAGGGCTAATTCAGCATGAACT	7	1	osa-miR1870-3p
TTTAGGGCTAATTCAGCATGAACC	1	1	osa-miR1870-3p
TTTAGGGCTAATTCAGCATGAACA	1	1	osa-miR1870-3p
TTAGGGCTAATTCAGCATGAACT	1	1	osa-miR1870-3p
TAGGGCTAATTCAGCATGAACT	1	1	osa-miR1870-3p
ATGGCTCTGATATCATGTTGG	2	1	osa-miR1871
ATGGCTCTGATATCATGTTGGT	3	1	osa-miR1871
ATGGCTCTGATATCATGTTGGTTT	166	1	osa-miR1871
ATGGCTCTGATATCATGTTGGTAT	1	1	osa-miR1871
ATGGCTCTGATATCATGTTGGTT	9	1	osa-miR1871
ATGGCTCTGATATCATGTTGGTA	1	1	osa-miR1871
ATGGCTCTGATATCATGTTG	2	1	osa-miR1871
ATGGCTCTGATATCATGT	1	1	osa-miR1871
ATGGAGTGAAGTGCAACAG	1	1	osa-miR1875
AAGTGGGTTTGTGGGCTGGCCC	1	1	osa-miR1876
AGTGGGTTTGTGGGCTGGCCC	3	1	osa-miR1876
ATAAGTGGGTTTGTGGGCTGGCCT	24	1	osa-miR1876
ATAAGTGGGTTTGTGGGCTGGCCC	651	1	osa-miR1876
ATAAGTGGGTTTGTGGGCTGGCCA	6	1	osa-miR1876
ATAAGTGGGTTTGTGGGCTGGCAC	1	1	osa-miR1876
ACTTAATCTGGACACTATAAAAGA	16	1	osa-miR1878
ACTTAATCTGGACACTATAAAAG	55	1	osa-miR1878
GTGTTTGGTTTAGGGATGAGGTGT	1	1	osa-miR1879
GTGTTTGGTTTAGGGATGAGGTGG	1	1	osa-miR1879
TTCCAAGCGGGCCACTTAAGCAT	1	1	osa-miR1880
TTCCAAGCGGGCCACTTAAGCATT	11	1	osa-miR1880
TTCCAAGCGGGCCACTTAAGC	1	1	osa-miR1880
TTTCCTTGGGAAGGTGGTTTC	4	1	osa-miR2055
CTCCTGATGCCTCCCAAGCCTA	10	1	osa-miR2118o
TTCCCGATGCCTCCCATTCCTA	1	1	osa-miR2118p
AGAATTGGAGGAAAACAAACT	1	1	osa-miR2275c
AGAATTGGAGGAAAACAAACTT	1	1	osa-miR2275c
TTGTCCCATTCTAGTTTAGCT	4	1	osa-miR2863a
TCGTTTATTTGGACTAGAG	1	1	osa-miR2863b
TTCGTTTATTTGGACTAGAG	1	1	osa-miR2863b
TTCGTTTATTTGGACTAGAGT	5	1	osa-miR2863b
TCGTTTATTTGGACTAGA	1	1	osa-miR2863b
TTAGTAGGACTAGAATGGGCC	2	1	osa-miR2863c
TTAGTAGGACTAGAATGGGCCAAA	1	1	osa-miR2863c
TTTTGCTGCCCTTGTTTTGCA	1	1	osa-miR2864.1
CCAGGACGTGTGGGATGGCA	2	1	osa-miR2867-3p
TGTGCCATCCCACACATCCCGA	1	1	osa-miR2867-5p
TGTGCCATCCCACACATCCCG	1	1	osa-miR2867-5p
TCCCGACATTAAATTCTGGGC	9	1	osa-miR2869
TAATCAGTTTGGGGAGACAAA	1	1	osa-miR2870
GACCGTAGAAACTAGCATAG	6	1	osa-miR2871a-5p
GACCGTAGAAACTAGCATA	1	1	osa-miR2871a-5p
GACCGTAGAAACTAGCAT	2	1	osa-miR2871a-5p
GACCGTAGAAACTAGCA	2	1	osa-miR2871a-5p
ACCGTAGAAACTAGCATAGAA	29	1	osa-miR2871a-5p
GACCGTAGAAACTAGCATAGA	48	1	osa-miR2871a-5p
GACCGTAGAAACTAGCATAGAA	2	1	osa-miR2871a-5p
GACCGTAGAAACTAGCATAGAAAA	19	1	osa-miR2871a-5p
GACCGTAGAAACTAGCATAGAAA	1	1	osa-miR2871a-5p
AGTTTGGACTTAAATTTGGTC	1	1	osa-miR2873a
AGTTTGGACTTAAATTTGGTA	14	1	osa-miR2873a
GTTTGGACTTAAATTTGGT	1	1	osa-miR2873a
TTTGGACTTAAATTTGGTATT	4	1	osa-miR2873a
TTTGGACTTAAATTTGGTATC	1	1	osa-miR2873a
TTTGGACTTAAATTTGGTAAC	73	1	osa-miR2873a
TTTGGACTTAAATTTGGT	1	1	osa-miR2873a
AGTTTGGACTTAAATTTGGTAAC	50	1	osa-miR2873a
TTTGGACTTAAATTTGGTTT	5	1	osa-miR2873a
TTTGGACTTAAATTTGGTTC	2	1	osa-miR2873a
TTTGGACTTAAATTTGGTAT	3	1	osa-miR2873a
TTTGGACTTAAATTTGGTAA	10	1	osa-miR2873a
AAGTTTGGACTTAAATTTGGTAAC	182	1	osa-miR2873a
AAGTTTGGACTTAAATTTGGTAA	4	1	osa-miR2873a
TTTGGACTTAAATTTGGTT	1	1	osa-miR2873a
TTTGGACTTAAATTTGGTA	1	1	osa-miR2873a
AGTTTGGACTTAAATTTGGTAA	1	1	osa-miR2873a
TTGGACTTAAATTTGGTAAC	1	1	osa-miR2873a
TTGGACTTAAATTTGGTAAA	1	1	osa-miR2873a
AAGTTTGGACTTAAATTTGGT	3	1	osa-miR2873a
TTTGGACTTAAATTTGG	2	1	osa-miR2873a
AAGTTTGGACTTAAATTTGGTA	1	1	osa-miR2873a
AGTTTGGACTTAAATTTGGT	1	1	osa-miR2873a
TTGGACTTGAGATTTGGTA	4	1	osa-miR2873b
TTGGACTTGAGATTTGGTATG	10	1	osa-miR2873b
AAATGAAGTTGAGTTTGGAT	1	1	osa-miR2873c
ATGTGAACAGTGTCAAACAGTGTC	2	1	osa-miR2874
TCCTATATGAACACTGTTTT	1	1	osa-miR2876-3p
TTCCTATATGAACACTGTTTT	6	1	osa-miR2876-3p
TTCCTATATGAACACTGTTTA	3	1	osa-miR2876-3p
TTCCTATATGAACACTGTTGC	3	1	osa-miR2876-3p
TTCCTATATGAACACTGTA	1	1	osa-miR2876-3p
TACATGTATAAAATTCTGAGGATG	21	1	osa-miR2878-5p
TACATGTATAAAATTCTGAGGAT	2	1	osa-miR2878-5p
TACATGTATAAAATTCTGAGGA	1	1	osa-miR2878-5p
TACATGTATAAAATTCTGAGG	1	1	osa-miR2878-5p
TACATGTATAAAATTCTGTT	1	1	osa-miR2878-5p
GCCAGATGTGTTAAAATAATGACC	12	1	osa-miR2879
AGATGTGTTAAAATAATGACC	1	1	osa-miR2879
ACGGTATCCCGTTCGGACAGGATG	297	1	osa-miR2880
ACGGTATCCCGTTCGGACAGGAGG	2	1	osa-miR2880
ACGGTATCCCGTTCGGACAGGAT	1	1	osa-miR2880
TACATGTCAGTGACAAAGGCC	1	1	osa-miR2905
CATGTCAGTGACAAAGGCA	1	1	osa-miR2905
CGCTATCTATCCTGAGCTCT	9	1	osa-miR390-3p
CGCTATCTATCCTGAGCTCC	42	1	osa-miR390-3p
CGCTATCTATCCTGAGCTCA	1	1	osa-miR390-3p
GCTATCTATCCTGAGCTCC	1	1	osa-miR390-3p
CGCTATCTATCCTGAGCTC	10	1	osa-miR390-3p
CTATCTATCCTGAGCTCC	1	1	osa-miR390-3p
GCTATCTATCCTGAGCTC	1	1	osa-miR390-3p
AGCTCAGGAGGGATAGCGCC	4	1	osa-miR390-5p
AAGCTCAGGAGGGATAGC	2	1	osa-miR390-5p
AAGCTCAGGAGGGATAGCGCT	1	1	osa-miR390-5p
AAGCTCAGGAGGGATAGCGCC	411	1	osa-miR390-5p
AAGCTCAGGAGGGATAGCACC	1	1	osa-miR390-5p
TCAGGAGGGATAGCGCC	1	1	osa-miR390-5p
TCAGTGCAATCCCTTTGTC	1	1	osa-miR393b-3p
TCAGTGCAATCCCTTTGTTTT	1	1	osa-miR393b-3p
TCAGTGCAATCCCTTTGGTTC	1	1	osa-miR393b-3p
TCAGTGCAATCCCTTTGGAAT	264	1	osa-miR393b-3p
TCCAAAGGGATCGCATTGTTTT	1	1	osa-miR393b-5p
TCCAAAGGGATCGCATTGATTT	55	1	osa-miR393b-5p
TCCAAAGGGATCGCATTGATTC	3	1	osa-miR393b-5p
TCCAAAGGGATCGCATTGATTA	1	1	osa-miR393b-5p
TCCAAAGGGATCGCATTGATCT	5	1	osa-miR393b-5p
TCCAAAGGGATCGCATTGATCA	2	1	osa-miR393b-5p
TCCAAAGGGATCGCATTTTTTT	2	1	osa-miR393b-5p
TCCAAAGGGATCGCATTTTTCT	1	1	osa-miR393b-5p
TCCAAAGGGATCGCATTTTCTC	1	1	osa-miR393b-5p
TTGGCATTCTGTCCACCT	9	1	osa-miR394
TTGGCATTCTGTCCACCC	1	1	osa-miR394
TTGGCATTCTGTCCACCTC	5	1	osa-miR394
TTGGCATTCTGTCCACCTCC	266	1	osa-miR394
TTGGCATTCTGTCCACC	21	1	osa-miR394
GTCAAGAAAGCTGTGGGATT	1	1	osa-miR396c-3p
GTCAAGAAAGCTGTGGGAAG	2	1	osa-miR396c-3p
GGTCAAGAAAGCTGTGGGAAG	15	1	osa-miR396c-3p
TTCCACAGCTTTCTTGAACTG	74	1	osa-miR396c-5p
ACAGCTTTCTTGAACTT	2	1	osa-miR396c-5p
TTCAAGAAAGCCCATGGAAA	1	1	osa-miR396e-3p
ATGGTTCAAGAAAGCCCA	1	1	osa-miR396e-3p
GTTCAAGAAAGCCCATGGAAA	1	1	osa-miR396e-3p
ATGGTTCAAGAAAGCCCATGGATT	1	1	osa-miR396e-3p
ATGGTTCAAGAAAGCCCATGGATC	1	1	osa-miR396e-3p
ATGGTTCAAGAAAGCCCATGGAAA	1	1	osa-miR396e-3p
ATAGTTCAAGAAAGTCCTTG	14	1	osa-miR396f-3p
GTTCAAGAAAGTCCTTGGACT	1	1	osa-miR396f-3p
ATAGTTCAAGAAAGTCCTTGGAAA	1	1	osa-miR396f-3p
TTCAAGAAAGTCCTTGGAAA	1	1	osa-miR396f-3p
GTTCAAGAAAGTCCTTGGAA	1	1	osa-miR396f-3p
ATAGTTCAAGAAAGTCCTTGG	8	1	osa-miR396f-3p
ATAGTTCAAGAAAGTCCT	2	1	osa-miR396f-3p
CTCCACAGGCTTTCTTGAACT	1	1	osa-miR396f-5p
CTTCGGGGGAGGAGAGAAG	2	1	osa-miR3979-3p
CTTCGGGGGAGGAGAGAAGC	2	1	osa-miR3979-3p
TCTCTCTCTCCCTTGAAGGC	9	1	osa-miR3979-5p
TCATTGAGTGCAGCGTTGATG	7	1	osa-miR397a
AGTTGCCTACATGGAGCGCCA	3	1	osa-miR3982-3p
TGTGTTCTCAGGTCGCCCCT	1	1	osa-miR398b
GTGTTCTCAGGTCGCCCCTG	1	1	osa-miR398b
TGTTCTCAGGTCGCCCCTG	1	1	osa-miR398b
TGTGTTCTCAGGTCGCCCC	8	1	osa-miR398b
TGTTCTCAGGTCGCCCCT	1	1	osa-miR398b
TGTGTTCTCAGGTCGCCCCTG	508	1	osa-miR398b
TGTGTTCTCAGGTCGCCCCAG	1	1	osa-miR398b
TGCCAAAGGAGAGTTGCCCTA	4	1	osa-miR399d
TGCCAAAGGAGAGTTGCCCTG	24	1	osa-miR399j
TGCCAAAGGAAATTTGCCCCG	2	1	osa-miR399k
TGCACTGCCTCTTCCCT	11	1	osa-miR408-3p
TGCACTGCCTCTTCCCTTTT	4	1	osa-miR408-3p
TGCACTGCCTCTTCCCTTCT	1	1	osa-miR408-3p
TGCACTGCCTCTTCCCTGGT	1	1	osa-miR408-3p
TGCACTGCCTCTTCCCTGGC	49	1	osa-miR408-3p
TGCACTGCCTCTTCCCTT	1	1	osa-miR408-3p
TGCACTGCCTCTTCCCTG	1	1	osa-miR408-3p
CTGCACTGCCTCTTCCCTGGC	283	1	osa-miR408-3p
CTGCACTGCCTCTTCCCTGGA	1	1	osa-miR408-3p
TGCACTGCCTCTTCCCTTT	1	1	osa-miR408-3p
TGCACTGCCTCTTCCCTCT	1	1	osa-miR408-3p
CTGCACTGCCTCTTCCC	6	1	osa-miR408-3p
CAGGGATGAGGCAGAGCATG	1	1	osa-miR408-5p
CAGGGATGAGGCAGAGCATGG	3	1	osa-miR408-5p
CAGGGATGAGGCAGAGCA	2	1	osa-miR408-5p
TCATCCTCATCATCATCGTCC	1	1	osa-miR414
TTATCCGGTATTGGAGT	1	1	osa-miR435
TTATCCGGTATTGGAGTA	1	1	osa-miR435
TTATCCGGTATTGGAGTTGA	1	1	osa-miR435
TTATCCGGTATTGGAGTTCT	1	1	osa-miR435
AAAGTTAGAGAAGTTTGACT	1	1	osa-miR437
AAAGTTAGAGAAGTTTGACTT	1	1	osa-miR437
AAAGTTAGAGAAGTTTGAC	1	1	osa-miR437
GTGTCTCCTGATGATCGGGACA	1	1	osa-miR440
AGTGTCTCCTGATGATCGGGACA	1	1	osa-miR440
AGTGTCTCCTGATGATCGGAGCT	1	1	osa-miR440
GCTAGAGGTGGCAACTGCA	1	1	osa-miR444a-5p
GCTAGAGGTGGCAACTGCATA	8	1	osa-miR444a-5p
TTGTGGCTTTCTTGCAAG	1	1	osa-miR444d.3
TTGTGGCTTTCTTGCAATT	1	1	osa-miR444d.3
TTGTGGCTTTCTTGCAAGT	1	1	osa-miR444d.3
TTGTGGCTTTCTTGCAAGTTG	59	1	osa-miR444d.3
TGCAGTTGTTGCCTCAAGC	1	1	osa-miR444f
TGCAGTTGTTGCCTCAAGCTT	136	1	osa-miR444f
TGCAGTTGTTGCCTCAAGCT	7	1	osa-miR444f
TCCCCAGCGGAGTCGCC	10	1	osa-miR5072
CCCCAGCGGAGTCGCCA	111	1	osa-miR5072
TTCCCCAGCGGAGTCGCCA	11	1	osa-miR5072
TTCCCCAGCGGAGTCGCC	4	1	osa-miR5072
TCCCCAGCGGAGTCGCCA	110	1	osa-miR5072
TTTGGTGAATCGGAAAC	1	1	osa-miR5073
GTTTGGTGAATCGGAAAA	2	1	osa-miR5073
AAATGGGAGCAGAGCAGG	1	1	osa-miR5076
TGGGAGCAGAGCAGGTT	1	1	osa-miR5076
ATGGGAGCAGAGCAGGT	1	1	osa-miR5076
TTGGATCTGTTATTTTGGTAT	1	1	osa-miR5079
TTTGGATCTGTTATTTTGGTA	2	1	osa-miR5079
AGACTACAATTATCTGATC	2	1	osa-miR5083
GACTACAATTATCTGATC	1	1	osa-miR5083
TTCTTGTGCTGCTGAAGAGA	1	1	osa-miR5144-5p
TTCTTGTGCTGCTGAAGAGAC	56	1	osa-miR5144-5p
ACCTGTTTGGATTCTTGAGAGCTA	2	1	osa-miR5145
ACCTGTTTGGATTCTTGAGGGCTA	2	1	osa-miR5145
ACCTGTTTGGATTCTTGAGGGCT	1	1	osa-miR5145
CCTGTTTGGATTCTTGAGGGCT	1	1	osa-miR5145
ACCTGTTTGGATTCTTGAGCTCTA	1	1	osa-miR5145
TTTAACTAATGAACCGGCACCTAT	1	1	osa-miR5146
AGCTGCAGCTGTCAGAAGCTC	1	1	osa-miR5150-3p
GAAGCTGCAGCTGTCAGAAGCTC	2	1	osa-miR5150-3p
AGAAGCTGCAGCTGTCAGAAGCTC	78	1	osa-miR5150-3p
AGCTTCTGACAGCTGCAGTTTCTC	16	1	osa-miR5150-5p
TAATGATGTGGGTACGAATGAA	3	1	osa-miR5151
AGCCTGTAAAACTGCAAAAAGGAA	2	1	osa-miR5156
TGAGCCACTGGGATGAGGATGAAT	1	1	osa-miR5158
TCTGGATCAGAGGGAGTATA	2	1	osa-miR5161
AATGACCAAAATACCCCTGGG	2	1	osa-miR5162
ATGACCAAAATACCCCTGGGA	3	1	osa-miR5162
CCTGTGCTTGCCTCTTCCATT	47	1	osa-miR528-3p
CCTGTGCTTGCCTCTTCCA	1	1	osa-miR528-3p
CCTGTGCTTGCCTCTTCCAT	1	1	osa-miR528-3p
GGAAGGGGCATGCAGAGGAG	1	1	osa-miR528-5p
TGGAAGGGGCATGCAGAGGAG	29	1	osa-miR528-5p
GAAGAGAGAGAGTACAGCCT	18	1	osa-miR529b
AAGAGAGAGAGTACAGCCA	1	1	osa-miR529b
AGAAGAGAGAGAGTACAG	1	1	osa-miR529b
AGAAGAGAGAGAGTACAGTCT	1	1	osa-miR529b
AGAAGAGAGAGAGTACAGCTT	3	1	osa-miR529b
AGAAGAGAGAGAGTACAGCGT	1	1	osa-miR529b
AGAAGAGAGAGAGTACAGCCT	5013	1	osa-miR529b
AGAAGAGAGAGAGTACAGCCG	14	1	osa-miR529b
AGAAGAGAGAGAGTACAGCCC	11	1	osa-miR529b
AGAAGAGAGAGAGTACAGCCA	61	1	osa-miR529b
AGAAGAGAGAGAGTACAGCAT	1	1	osa-miR529b
AGAAGAGAGAGAGTACAGACT	2	1	osa-miR529b
AGAAGAGAGAGAGTACAGCT	1	1	osa-miR529b
AGAAGAGAGAGAGTACAGCC	15	1	osa-miR529b
AGAAGAGAGAGAGTACAGC	1	1	osa-miR529b
CTCGCCGGGGCTGCGTGCCGCC	11	1	osa-miR531a
CTCGCCGGGGCTGCGTGCCGCCAT	1	1	osa-miR531a
CCGGGGCTGCGTGCCGCC	1	1	osa-miR531a
CTCGCCGGGGCTGCGTGCCGT	1	1	osa-miR531a
CTCGCCGGGGCTGCGTGCCGC	4	1	osa-miR531a
TCGCCGGGGCTGCGTGCCGCC	3	1	osa-miR531a
CTCGCCGGGGCTGCGTGCCGGCA	1	1	osa-miR531a
CTCGCCGGGGCTGCGTGCCGCCA	12	1	osa-miR531a
CAGATAGAGAATCTTCTCAGA	1	1	osa-miR5339
GTGCTTTCTCCCGTTGTCACT	45	1	osa-miR535-3p
GTGCTTTCTCCCGTTGTCACG	1	1	osa-miR535-3p
TGACAACGAGAGAGAGCACGC	91	1	osa-miR535-5p
TGACAACGAGAGAGAGCAC	1	1	osa-miR535-5p
TGACAACGAGAGAGAGCACG	2	1	osa-miR535-5p
AGCCGGGCTCGGTCGCGCGT	1	1	osa-miR5493
AGCCGGGCTCGGTCGCGC	1	1	osa-miR5493
AGCCGGGCTCGGTCGCGCG	2	1	osa-miR5493
GTGACGGGAGGACTGCAA	1	1	osa-miR5504
AGTGACGGGAGGACTGCA	1	1	osa-miR5504
AGTGACGGGAGGACTGCAA	1	1	osa-miR5504
GAGGATTCGGTATTGATCG	3	1	osa-miR5505
TAGATGGCTGATCTGGTGTGG	3	1	osa-miR5508
AGATGGCTGATCTGGTGTGG	1	1	osa-miR5508
AGGCTGATCCACTCCAGAGGA	1	1	osa-miR5510
TAACAAAGGACAACAGACTTT	2	1	osa-miR5513
TAACAAAGGACAACAGACTGT	7	1	osa-miR5513
TAACAAAGGACAACAGACTGA	2	1	osa-miR5513
TAACAAAGGACAACAGACT	2	1	osa-miR5513
TAACAAAGGACAACAGACTT	8	1	osa-miR5513
AACTCAATCACTTGCTGC	1	1	osa-miR5538
CTGAACTCAATCACTTGCT	1	1	osa-miR5538
ACTGAACTCAATCACTTGCT	1	1	osa-miR5538
TGAACTCAATCACTTGCT	2	1	osa-miR5538
TTGTGCGAGATCGACGGTTTA	1	1	osa-miR5540
TTGTGCGAGATCGACGGTATT	1	1	osa-miR5540
TTGTGCGAGATCGACGGTATA	10	1	osa-miR5540
TGCGAGATCGACGGTATA	1	1	osa-miR5540
ATGTGACATACTCTAGTA	1	1	osa-miR5788
TGAGGAATCACTAGTAGTTT	1	1	osa-miR5794
TGAGGAATCACTAGTAGTCT	1	1	osa-miR5794
TGAGGAATCACTAGTAGTCG	9	1	osa-miR5794
TGAGGAATCACTAGTAGATT	1	1	osa-miR5794
TGAGGAATCACTAGTAGT	1	1	osa-miR5794
TGAGGAATCACTAGTAGTC	13	1	osa-miR5794
TGAGGAATCACTAGTAGTTTT	1	1	osa-miR5794
TGAGGAATCACTAGTAGTTTC	2	1	osa-miR5794
TGAGGAATCACTAGTAGTCGT	219	1	osa-miR5794
TGAGGAATCACTAGTAGTCGG	1	1	osa-miR5794
TGAGGAATCACTAGTAG	1	1	osa-miR5794
ATGGACTGTACTTTGTATTACGGA	1	1	osa-miR5802
TGCGAAGTAGAGATGCCGACT	1	1	osa-miR5804
TCGCCGGCGACCACAGC	1	1	osa-miR5809
AAGCAGCGACTCTGGTCATGGA	4	1	osa-miR5813
AATCAAGTTAGGAACCATGCAAGT	53	1	osa-miR5814
AATCAAGTTAGGAACCATGCAAG	1	1	osa-miR5814
AAAACATCTGATAACCTGAAACGG	4	1	osa-miR5825
TTTGTTGCAATTTGGACTACT	1	1	osa-miR5827
TTTGTTGCAATTTGGACTACC	252	1	osa-miR5827
TTTGTTGCAATTTGGACT	1	1	osa-miR5827
TTTGTTGCAATTTGGAC	1	1	osa-miR5827
TTGCAATTTGGACTACC	2	1	osa-miR5827
TTGTTGCAATTTGGACTACC	4	1	osa-miR5827
TTTGTTGCAATTTGGACTAC	1	1	osa-miR5827
CGTGAAGAGCTCGCCGGTGGC	3	1	osa-miR6249
TGAAGAGCTCGCCGGCGGC	2	1	osa-miR6249
CGTGAAGAGCTCGCCGGCGGC	12	1	osa-miR6249
TGTGTAGCCACATTGTAAGGG	3	1	osa-miR6251
GAGGAAAGTGGGCAGTTGG	1	1	osa-miR6253
TGAACACCGATATGCGTCATC	2	1	osa-miR810b.1
ACGGATGATTAAAGTTGGACAC	1	1	osa-miR812f
GGATGATTAAAGTTGGACACGA	1	1	osa-miR812f
ACGGATGATTAAAGTTGGACACG	1	1	osa-miR812f
AAGTGCAGCCATGAGTTTCCGT	1	1	osa-miR812n-5p
AAGTGCAGCCATGAGTTTCCGTGT	1	1	osa-miR812n-5p
AAGTGCAGCCATGAGTTTCCGTGG	1	1	osa-miR812n-5p
AAGTGCAGCCATGAGTTTCCGTGC	12	1	osa-miR812n-5p
AAGTGCAGCCATGAGTTTCCATGT	1	1	osa-miR812n-5p
GAACGGTCAAATGTTAGAC	2	1	osa-miR812o-3p
ACGATTAAAGTTGGGCAC	1	1	osa-miR812p
AAGACGGACAATCAAACATTGGCA	2	1	osa-miR812s
AAGACGGACAATCAAACACAGGTT	2	1	osa-miR812s
AAGACGGACAATCAAACAGTAGAT	6	1	osa-miR812s
AAGACGGACAATCAAACCTTGGAT	6	1	osa-miR812s
TGGCTGCACTTAAAATGGGAC	5	1	osa-miR812v
ATGGCTGCACTTAAAATAAGACGG	2	1	osa-miR812v
ATGGCTGCACTTAAAATTGGACGG	1	1	osa-miR812v
ATGGCTGCACTTAAAATGGAACGG	1	1	osa-miR812v
ATGGCTGCACTTAAAATGGGACGG	7	1	osa-miR812v

## Sheet: Vandana-RR
Read Sequence	Read Count	Number Matches	miR Name
AGGCAACTACACGTTGGGCGCT	3	1	osa-miR1423a-5p
GGCAACTACACGTTGGGCGCT	1	1	osa-miR1423a-5p
AGGCAACTACACGTTGGGCGC	1	1	osa-miR1423a-5p
GGCAACTACACGTTGGGCGC	1	1	osa-miR1423a-5p
GCAACTACACGTTGGGCGCTCG	4	1	osa-miR1423a-5p
CAACTACACGTTGGGCGCTCGA	9	1	osa-miR1423b
TAGGATTCAATCCTTGCTGCT	127	1	osa-miR1425-5p
TAGGATTCAATCCTTGCTGCG	1	1	osa-miR1425-5p
ATCAGGAGAGATGACACCGAC	5	1	osa-miR1432
GCTCACTCTCTATCTGTCAGC	29	1	osa-miR156b-3p
ACAGAAGAGAGTGAGCACT	1	1	osa-miR156l-5p
CGACAGAAGAGAGTGAGCAT	2	1	osa-miR156l-5p
CGACAGAAGAGAGTGAGCAC	1	1	osa-miR156l-5p
TTGCATGCCCCAGGAGCTG	1	1	osa-miR159a.2
CTTGGATTGAAGGGAGCTC	3	1	osa-miR159f
CTTGGATTGAAGGGAGCTCT	28	1	osa-miR159f
TGCCTGGCTCCCTGTATGCCA	5	1	osa-miR160e-5p
TCGATAAACCTCTGCATCC	2	1	osa-miR162a
TCGATAAACCTCTGCATCCAG	24	1	osa-miR162a
TCGATAAACCTCTGCATC	2	1	osa-miR162a
TCGATAAGCCTCTGCATCCAG	2	1	osa-miR162b
TGGAGAAGCAGGGCACGTGCA	21	1	osa-miR164d
TGGAGAAGCAGGGCACGTGC	1	1	osa-miR164e
GGAATGTTGTCTGGCTCGAGG	9	1	osa-miR166b-5p
GGAATGTTGTCTGGCTCGGG	2	1	osa-miR166d-5p
GGAATGTTGTCTGGCTCGGGG	16	1	osa-miR166d-5p
GGAATGTTGTCTGGCTCGG	3	1	osa-miR166d-5p
TCGAACCAGGCTTCATTCCCC	4	1	osa-miR166e-3p
AATGGAGGCTGATCCAAGATC	1	1	osa-miR166g-5p
GGACCAGGCTTCATTCCCC	1	1	osa-miR166m
TCGGACCAGGCTTCATTCCCC	35552	1	osa-miR166m
CGGACCAGGCTTCATTCCCC	1	1	osa-miR166m
AGGTCATGCTGTAGTTTCATC	9	1	osa-miR167h-3p
CCCGCCTTGCACCAAGTGAAT	233	1	osa-miR168a-3p
CCCGCCTTGCACCAAGTGAAG	1	1	osa-miR168a-3p
CCCGCCTTGCACCAAGTGAAC	1	1	osa-miR168a-3p
TCCCGCCTTGCACCAAGTGAT	1	1	osa-miR168a-3p
CCCGCCTTGCACCAAGTGAA	53	1	osa-miR168a-3p
CCCGCCTTGCACCAAGTGG	1	1	osa-miR168a-3p
CCCGCCTTGCACCAAGTGA	27	1	osa-miR168a-3p
GATCCCGCCTTGCACCAAGTGAA	3	1	osa-miR168a-3p
GATCCCGCCTTGCACCAAGTGA	1	1	osa-miR168a-3p
CCCGCCTTGCACCAAGTG	2	1	osa-miR168a-3p
CCGCCTTGCACCAAGTGA	1	1	osa-miR168a-3p
TCCCGCCTTGCACCAAGTGAAT	1	1	osa-miR168a-3p
GATCCCGCCTTGCACCAAGTGAAT	2	1	osa-miR168a-3p
CCGCCTTGCACCAAGTGAAT	1	1	osa-miR168a-3p
TCGCTTGGTGCAGATCGGGAT	7	1	osa-miR168a-5p
TCGCTTGGTGCAGATCGGGAC	183	1	osa-miR168a-5p
TCGCTTGGTGCAGATCGG	1	1	osa-miR168a-5p
TCGCTTGGTGCAGATCGGG	3	1	osa-miR168a-5p
CGCTTGGTGCAGATCGGGA	1	1	osa-miR168a-5p
TCGCTTGGTGCAGATCGGGA	32	1	osa-miR168a-5p
GCTTGGTGCAGATCGGG	1	1	osa-miR168a-5p
CAGCCAAGGATGACTTGCCGG	2	1	osa-miR169a
TAGCCAAGGATGACTTGCCT	6	1	osa-miR169e
TGAGGACAAGAGCTGATTCGT	1	1	osa-miR169f.2
TGAGGACAAGAGCTGATTCGG	2	1	osa-miR169f.2
TGAGTCGCTCTTATCACTCATG	2	1	osa-miR169i-3p
TGAGTCGCTCTTATCACT	1	1	osa-miR169i-3p
TGGTGATAAGGGTGTAGCTCT	2	1	osa-miR169i-5p.2
TGGTGATAAGGGTGTAGC	2	1	osa-miR169i-5p.2
TGAGCCGAACCAATATCACT	1	1	osa-miR171h
TCCCACCGAGCAGCCGGATCTT	1	1	osa-miR1846d-5p
AACGAGGAGGCCGGGACCG	1	1	osa-miR1846e
AACGAGGAGGCCGGGACCA	2	1	osa-miR1846e
ACGAGGAGGCCGGGACCG	1	1	osa-miR1846e
ACGAGGAGGCCGGGACCA	2	1	osa-miR1846e
TGCAGTTTGCAGTTGTGCCAC	1	1	osa-miR1847.1
TGGAAAGTTGGGAGATTGGGG	5	1	osa-miR1850.1
ATCTGGAAGCTAGGTTTTCTC	1	1	osa-miR1860-3p
ACTAGGTTTGTTTATTT	1	1	osa-miR1862d
ACTAGGTTTGTTTATTTTGGGACT	28	1	osa-miR1862d
ACTAGGTTTGTTTATTTTGGGACG	34	1	osa-miR1862d
ACTAGGTTTGTTTATTTTGGGACA	1	1	osa-miR1862d
ACTAGGTTTGTTTATTTTGGGAC	2	1	osa-miR1862d
ACTAGGTTTGTTTATTTT	1	1	osa-miR1862d
TAGGTTTGTTTATTTTGGGACG	1	1	osa-miR1862d
TAGATTTGTTTATTTTGGGAC	1	1	osa-miR1862e
CTAGATTTGTTTATTTTGGGACGG	1	1	osa-miR1862e
TAGAAACTTGGCTGATGCATTACT	4	1	osa-miR1863c
TTTTTTTTCTAGGACAGAGGGAGT	6	1	osa-miR1867
TTTTTTTCTAGGACAGAGGGAGT	1	1	osa-miR1867
TTTAGGGCTAATTCAGCATGAACA	1	1	osa-miR1870-3p
ATGGCTCTGATATCATGTTGGT	2	1	osa-miR1871
ATGGCTCTGATATCATGTTGGTTT	5	1	osa-miR1871
ATGGCTCTGATATCATGTTGGTT	1	1	osa-miR1871
ATAAGTGGGTTTGTGGGCTGGCCT	1	1	osa-miR1876
ATAAGTGGGTTTGTGGGCTGGCCC	29	1	osa-miR1876
ACTTAATCTGGACACTATAAAAGA	3	1	osa-miR1878
ACTTAATCTGGACACTATAAAAG	3	1	osa-miR1878
AGAATTGGAGGAAAACAAACT	1	1	osa-miR2275c
TTGTCCCATTCTAGTTTAGCT	1	1	osa-miR2863a
TTCGTTTATTTGGACTAGAGT	3	1	osa-miR2863b
TCGTTTATTTGGACTAGAG	1	1	osa-miR2863b
TTAGTAGGACTAGAATGGGCCAAA	1	1	osa-miR2863c
ACCGTAGAAACTAGCATAGAA	1	1	osa-miR2871a-5p
GACCGTAGAAACTAGCATAGA	3	1	osa-miR2871a-5p
ACGGTATCCCGTTCGGACAGGATG	2	1	osa-miR2880
CGCTATCTATCCTGAGCT	1	1	osa-miR390-3p
CGCTATCTATCCTGAGCTCT	2	1	osa-miR390-3p
CGCTATCTATCCTGAGCTCC	5	1	osa-miR390-3p
AAGCTCAGGAGGGATAGCGCT	1	1	osa-miR390-5p
AAGCTCAGGAGGGATAGCGCC	32	1	osa-miR390-5p
TCAGTGCAATCCCTTTGGAAT	1	1	osa-miR393b-3p
TCCAAAGGGATCGCATTGATTT	8	1	osa-miR393b-5p
TTGGCATTCTGTCCACCTCC	2	1	osa-miR394
CACAGCTTTCTTGAACTG	3	1	osa-miR396c-5p
TTCCACAGCTTTCTTGAACTG	55	1	osa-miR396c-5p
CTTCGGGGGAGGAGAGAA	3	1	osa-miR3979-3p
CTTCGGGGGAGGAGAGAAG	7	1	osa-miR3979-3p
CTTCGGGGGAGGAGAGAAGC	14	1	osa-miR3979-3p
TCTCTCTCTCCCTTGAATT	1	1	osa-miR3979-5p
TCTCTCTCTCCCTTGAAGGC	36	1	osa-miR3979-5p
TCTCTCTCTCCCTTGAAT	1	1	osa-miR3979-5p
TCATTGAGTGCAGCGTTGATG	3	1	osa-miR397a
TGTGTTCTCAGGTCGCCCC	1	1	osa-miR398b
TGTGTTCTCAGGTCGCCCCTG	11	1	osa-miR398b
CTGCACTGCCTCTTCCCTGGC	35	1	osa-miR408-3p
CTGCACTGCCTCTTCCC	8	1	osa-miR408-3p
TGCACTGCCTCTTCCCT	1	1	osa-miR408-3p
TGCACTGCCTCTTCCCTTTC	1	1	osa-miR408-3p
TGCACTGCCTCTTCCCTGGC	4	1	osa-miR408-3p
CAGGGATGAGGCAGAGCATG	1	1	osa-miR408-5p
TCATCCTCATCATCATCGTCT	1	1	osa-miR414
AGTGTCTCCTGATGATCGGGACA	1	1	osa-miR440
TTGTGGCTTTCTTGCAAGTT	1	1	osa-miR444d.3
TTGTGGCTTTCTTGCAAGTTG	11	1	osa-miR444d.3
TGCAGTTGTTGCCTCAAGCTT	8	1	osa-miR444f
TCCCCAGCGGAGTCGCC	1	1	osa-miR5072
CCCCAGCGGAGTCGCCA	4	1	osa-miR5072
TCCCCAGCGGAGTCGCCA	2	1	osa-miR5072
TGCGATGATGGCCGCGCGGGTTCA	1	1	osa-miR5082
TTCTTGTGCTGCTGAAGAGAC	4	1	osa-miR5144-5p
ACCTGTTTGGATTCTTGAGCTCTA	1	1	osa-miR5145
ACCTGTTTGGATTCTTGAGAGC	1	1	osa-miR5145
AGAAGCTGCAGCTGTCAGAAGCTC	1	1	osa-miR5150-3p
AGCTTCTGACAGCTGCAGTTTCTC	1	1	osa-miR5150-5p
CGAGATCGATGGTATATT	1	1	osa-miR5160
TGGAAGGGGCATGCAGAGGAG	22	1	osa-miR528-5p
AGAAGAGAGAGAGTACAG	1	1	osa-miR529b
AGAAGAGAGAGAGTACAGCCT	71	1	osa-miR529b
CTCGCCGGGGCTGCGTGCCGC	1	1	osa-miR531a
TCGCCGGGGCTGCGTGCCGCC	1	1	osa-miR531a
CTCGCCGGGGCTGCGTGCCGCCA	1	1	osa-miR531a
CTCGCCGGGGCTGCGTGCCGCC	8	1	osa-miR531a
GTGCTTTCTCCCGTTGTCACT	3	1	osa-miR535-3p
TGACAACGAGAGAGAGCACGC	10	1	osa-miR535-5p
TAACAAAGGACAACAGACTGA	1	1	osa-miR5513
TTGTGCGAGATCGACGGTATA	2	1	osa-miR5540
TGAGGAATCACTAGTAGTCGT	16	1	osa-miR5794
AATCAAGTTAGGAACCATGCAAGT	6	1	osa-miR5814
TTTGTTGCAATTTGGACTACC	8	1	osa-miR5827
TTGGGGATTTCCTGCCGGAT	3	1	osa-miR6246
TTGGGGATTTCCTGCCGGA	1	1	osa-miR6246
GTGAAGAGCTCGCCGGCGGC	1	1	osa-miR6249
CGTGAAGAGCTCGCCGGTGGC	1	1	osa-miR6249
CGTGAAGAGCTCGCCGGCGGC	2	1	osa-miR6249
AAGACGGACAATCAAACAGTAGAT	2	1	osa-miR812s

## Sheet: N22-CS
Read Sequence	Read Count	Number Matches	miR Name
TTAATATATTATAGGTGCTTT	1	1	osa-miR1319b
CTTTAATATATTATAGGTGTTGG	1	1	osa-miR1319b
TGTAAAATTCATTCGTTCCAA	1	1	osa-miR1320-3p
TGGAACGGAGGAATTTTATAG	1	1	osa-miR1320-5p
GGAACGGAGGAATTTTA	1	1	osa-miR1320-5p
GCAACTACACGTTGGGCGCTC	1	1	osa-miR1423a-5p
GGCAACTACACGTTGGGCGC	1	1	osa-miR1423a-5p
AGGCAACTACACGTTGGGCGC	10	1	osa-miR1423a-5p
GCAACTACACGTTGGGCGCTCG	22	1	osa-miR1423a-5p
AGGCAACTACACGTTGGGCG	1	1	osa-miR1423a-5p
AGGCAACTACACGTTGGGCGCTT	3	1	osa-miR1423a-5p
AGGCAACTACACGTTGGGCGCTC	1	1	osa-miR1423a-5p
GCAACTACACGTTGGGCGCT	2	1	osa-miR1423a-5p
AGGCAACTACACGTTGGGCGCT	19	1	osa-miR1423a-5p
GGCAACTACACGTTGGGCGCT	10	1	osa-miR1423a-5p
GCAACTACACGTTGGGCAAACC	1	1	osa-miR1423a-5p
AGGCAACTACACGTTGGGCGCTCG	29	1	osa-miR1423a-5p
AACTACACGTTGGGCGCTCGA	3	1	osa-miR1423b
CAACTACACGTTGGGCGCTCGT	2	1	osa-miR1423b
CAACTACACGTTGGGCGCTCGA	60	1	osa-miR1423b
AGCAAGAACTGGATCTTAAT	1	1	osa-miR1425-3p
CAGCAAGAACTGGATCTTAAT	31	1	osa-miR1425-3p
TAGGATTCAATCCTTGCCGCT	1	1	osa-miR1425-5p
TAGGATTCAATCCTTGCT	9	1	osa-miR1425-5p
ATTCAATCCTTGCTGCT	2	1	osa-miR1425-5p
AGGATTCAATCCTTGCTGCT	1	1	osa-miR1425-5p
TAGGATTCAATCCTTGCTTT	1	1	osa-miR1425-5p
TAGGATTCAATCCTTGCTTC	1	1	osa-miR1425-5p
TAGGATTCAATCCTTGCTGC	184	1	osa-miR1425-5p
TAGGATTCAATCCTTGCTAT	1	1	osa-miR1425-5p
TAGGATTCAATCCTTGCTG	1	1	osa-miR1425-5p
TAGGATTCAATCCTTGCTA	2	1	osa-miR1425-5p
TAGGATTCAATCCTTGCTTTT	5	1	osa-miR1425-5p
TAGGATTCAATCCTTGCTTTC	2	1	osa-miR1425-5p
TAGGATTCAATCCTTGCTTCT	3	1	osa-miR1425-5p
TAGGATTCAATCCTTGCTGTC	1	1	osa-miR1425-5p
TAGGATTCAATCCTTGCTGCT	21111	1	osa-miR1425-5p
TAGGATTCAATCCTTGCTGCG	63	1	osa-miR1425-5p
TAGGATTCAATCCTTGCTGCC	20	1	osa-miR1425-5p
TAGGATTCAATCCTTGCTGCA	29	1	osa-miR1425-5p
TAGGATTCAATCCTTGCTGAT	2	1	osa-miR1425-5p
TAGGATTCAATCCTTGCTCCT	1	1	osa-miR1425-5p
TAGGATTCAATCCTTGCTACT	2	1	osa-miR1425-5p
TGCGGAACCGTGCGGTGGCGC	8	1	osa-miR1427
GGAACCGTGCGGTGGCG	1	1	osa-miR1427
ATCAGGAGAGATGACACCGA	2	1	osa-miR1432
ATCAGGAGAGATGACACCGAC	159	1	osa-miR1432
TGGCAAGTCTCCTCGGCTACC	57	1	osa-miR1433
TGGCAAGTCTCCTCGGCT	1	1	osa-miR1433
TGGCAAGTCTCCTCGGCTAC	1	1	osa-miR1433
TCCGGCGCCGCACTAGGCACT	1	1	osa-miR1437
GCTCACTCTCTATCTGTCAGC	38	1	osa-miR156b-3p
GCTCACTCTCTATCTGTCAG	2	1	osa-miR156b-3p
TGACAGAAGAGAGAGAGCACT	1	1	osa-miR156k
TGACAGAAGAGAGAGAGCACC	1	1	osa-miR156k
TGACAGAAGAGAGAGAGCAC	2	1	osa-miR156k
CGACAGAAGAGAGTGAGCACT	2	1	osa-miR156l-5p
CGACAGAAGAGAGTGAGCAC	3	1	osa-miR156l-5p
GACAGAAGAGAGTGAGCACT	6	1	osa-miR156l-5p
GACAGAAGAGAGTGAGCACA	12	1	osa-miR156l-5p
ACAGAAGAGAGTGAGCACT	2	1	osa-miR156l-5p
ACAGAAGAGAGTGAGCACA	1	1	osa-miR156l-5p
TTGCATGCCCCAGGAGCTG	1	1	osa-miR159a.2
TTGCATGCCCCAGGAGCTGT	1	1	osa-miR159a.2
TTGCATGCCCCAGGAGCTGC	15	1	osa-miR159a.2
TTGCATGCCCCAGGAGC	1	1	osa-miR159a.2
CTTGGATTGAAGGGAGC	1	1	osa-miR159f
TGGATTGAAGGGAGCTCTG	4	1	osa-miR159f
CTTGGATTGAAGGGAGCTC	12	1	osa-miR159f
TTGGATTGAAGGGAGCTCTG	26	1	osa-miR159f
CTTGGATTGAAGGGAGCTCT	210	1	osa-miR159f
CTTGGATTGAAGGGAGCTCC	2	1	osa-miR159f
CTTGGATTGAAGGGAGCT	4	1	osa-miR159f
CTTGGATTGAAGGGAGCTCTT	1	1	osa-miR159f
TGCCTGGCTCCCTGTATGCCA	278	1	osa-miR160e-5p
GCATTGAGGGAGTCATGCAGG	2	1	osa-miR160f-3p
TGCCTGGCTCCCTGAATGCCG	1	1	osa-miR160f-5p
TGCCTGGCTCCCTGAATGCCA	85	1	osa-miR160f-5p
TCGATAAACCTCTGCATT	1	1	osa-miR162a
TCGATAAACCTCTGCATC	5	1	osa-miR162a
TCGATAAACCTCTGCATTTT	4	1	osa-miR162a
TCGATAAACCTCTGCATTAT	1	1	osa-miR162a
TCGATAAACCTCTGCATCTT	1	1	osa-miR162a
TCGATAAACCTCTGCATCCT	5	1	osa-miR162a
TCGATAAACCTCTGCATCCA	8	1	osa-miR162a
TCGATAAACCTCTGCAT	1	1	osa-miR162a
TCGATAAACCTCTGCATTT	1	1	osa-miR162a
TCGATAAACCTCTGCATTC	1	1	osa-miR162a
TCGATAAACCTCTGCATGT	1	1	osa-miR162a
TCGATAAACCTCTGCATCT	2	1	osa-miR162a
TCGATAAACCTCTGCATCC	7	1	osa-miR162a
TCGATAAACCTCTGCATTTTT	1	1	osa-miR162a
TCGATAAACCTCTGCATTTTC	1	1	osa-miR162a
TCGATAAACCTCTGCATTTAT	2	1	osa-miR162a
TCGATAAACCTCTGCATTACT	1	1	osa-miR162a
TCGATAAACCTCTGCATCCTC	1	1	osa-miR162a
TCGATAAACCTCTGCATCCGG	1	1	osa-miR162a
TCGATAAACCTCTGCATCCAT	2	1	osa-miR162a
TCGATAAACCTCTGCATCCAG	1329	1	osa-miR162a
TCGATAAACCTCTGCATCCAA	1	1	osa-miR162a
TCGATAAGCCTCTGCATCCAG	87	1	osa-miR162b
TCGATAAGCCTCTGCATCCA	1	1	osa-miR162b
TGGAGAAGCAGGGCACGTGCA	125	1	osa-miR164d
TGGAGAAGCAGGGCACGTGC	1	1	osa-miR164e
GGAATGTTGTCTGGCTCGA	1	1	osa-miR166b-5p
GGAATGTTGTCTGGCTCGGT	1	1	osa-miR166b-5p
GGAATGTTGTCTGGCTCGAG	6	1	osa-miR166b-5p
GGAATGTTGTCTGGCTCGGGT	4	1	osa-miR166b-5p
GGAATGTTGTCTGGCTCGAGG	53	1	osa-miR166b-5p
GAATGTTGTCTGGCTCGAG	1	1	osa-miR166b-5p
GAATGTTGTCTGGTCCGAG	1	1	osa-miR166c-5p
GGAATGTTGTCTGGTCCGAG	1	1	osa-miR166c-5p
GGAATGTTGTCTGGCTCGG	1	1	osa-miR166d-5p
GGAATGTTGTCTGGCTCGGGG	26	1	osa-miR166d-5p
TCGAACCAGGCTTCATTCCCC	12	1	osa-miR166e-3p
AATGGAGGCTGATCCAAGATC	1	1	osa-miR166g-5p
GGAATGTTGGCTGGCTCGAGG	33	1	osa-miR166h-5p
GGTTTGTTGTCTGGCTCGAGG	28	1	osa-miR166k-5p
GGATTGTTGTCTGGTTCAAGG	3	1	osa-miR166l-5p
CGGACCAGGCTTCATTCCCC	11	1	osa-miR166m
GGACCAGGCTTCATTCCCC	4	1	osa-miR166m
TCGGACCAGGCTTCATTCCCC	129401	1	osa-miR166m
GAATGACGTCCGGTCTGAAGA	420	1	osa-miR166n-5p
GAATGACGTCCGGTCTGAAG	2	1	osa-miR166n-5p
GAATGACGTCCGGTCTGA	1	1	osa-miR166n-5p
AATGACGTCCGGTCTGAAGA	3	1	osa-miR166n-5p
GAATGACGTCCGGTCTGAA	1	1	osa-miR166n-5p
ATCATGCATGACAGCCTCATT	3	1	osa-miR167a-3p
TCATGCTGTGCAGTTTCATC	4	1	osa-miR167d-3p
GATCATGCTGTGCAGTTTCATC	12	1	osa-miR167d-3p
ATCATGCTGTGCAGTTTCATC	8	1	osa-miR167d-3p
GATCATGCTGTGCAGTT	1	1	osa-miR167d-3p
AGGTCATGCTGTAGTTTCATC	134	1	osa-miR167h-3p
AGGTCATGCTGTAGTTTCAT	2	1	osa-miR167h-3p
ATCCCGCCTTGCACCAAGTGAAT	2	1	osa-miR168a-3p
GATCCCGCCTTGCACCAAGTGATC	1	1	osa-miR168a-3p
GATCCCGCCTTGCACCAAGTGAGT	1	1	osa-miR168a-3p
GATCCCGCCTTGCACCAAGTGAAT	109	1	osa-miR168a-3p
CCGCCTTGCACCAAGTGAAT	17	1	osa-miR168a-3p
TCCCGCCTTGCACCAAG	2	1	osa-miR168a-3p
CCCGCCTTGCACCAAGTGATA	1	1	osa-miR168a-3p
CCCGCCTTGCACCAAGTGAGA	1	1	osa-miR168a-3p
CCCGCCTTGCACCAAGTGAAT	2934	1	osa-miR168a-3p
CCCGCCTTGCACCAAGTGAAG	5	1	osa-miR168a-3p
CCCGCCTTGCACCAAGTGAAA	18	1	osa-miR168a-3p
TCCCGCCTTGCACCAAGTGAT	1	1	osa-miR168a-3p
TCCCGCCTTGCACCAAGTGAA	2	1	osa-miR168a-3p
CCCGCCTTGCACCAAGTAAAT	1	1	osa-miR168a-3p
CCCGCCTTGCACCAAGT	1	1	osa-miR168a-3p
CCCGCCTTGCACCAAGTGAT	5	1	osa-miR168a-3p
CCCGCCTTGCACCAAGTGAA	159	1	osa-miR168a-3p
CCCGCCTTGCACCAAGTGA	6	1	osa-miR168a-3p
GATCCCGCCTTGCACCAAGTGAA	4	1	osa-miR168a-3p
CCCGCCTTGCACCAAGTG	4	1	osa-miR168a-3p
TCCCGCCTTGCACCAAGTGAAT	88	1	osa-miR168a-3p
CGCTTGGTGCAGATCGGGA	3	1	osa-miR168a-5p
TCGCTTGGTGCAGATCGTTA	1	1	osa-miR168a-5p
TCGCTTGGTGCAGATCGGGA	153	1	osa-miR168a-5p
TCGCTTGGTGCAGATCGTTTC	1	1	osa-miR168a-5p
TCGCTTGGTGCAGATCGTTAT	1	1	osa-miR168a-5p
TCGCTTGGTGCAGATCGGTTC	1	1	osa-miR168a-5p
TCGCTTGGTGCAGATCGGGCC	4	1	osa-miR168a-5p
TCGCTTGGTGCAGATCGGGAT	114	1	osa-miR168a-5p
TCGCTTGGTGCAGATCGGGAG	6	1	osa-miR168a-5p
TCGCTTGGTGCAGATCGGGAC	11310	1	osa-miR168a-5p
TCGCTTGGTGCAGATCGGGAA	10	1	osa-miR168a-5p
TCGCTTGGTGCAGATCGGCAC	2	1	osa-miR168a-5p
TCGCTTGGTGCAGATCGGAAC	2	1	osa-miR168a-5p
TCGCTTGGTGCAGATCGG	1	1	osa-miR168a-5p
TCGCTTGGTGCAGATCGCGAC	1	1	osa-miR168a-5p
CGCTTGGTGCAGATCGGGAC	7	1	osa-miR168a-5p
TCGCTTGGTGCAGATCGTT	1	1	osa-miR168a-5p
TCGCTTGGTGCAGATCGGG	6	1	osa-miR168a-5p
TCGCTTGGTGCAGATCG	1	1	osa-miR168a-5p
GCTTGGTGCAGATCGGGAC	3	1	osa-miR168a-5p
CAGCCAAGGATGACTTGCCGG	20	1	osa-miR169a
TAGCCAAGGATGACTTGCCT	112	1	osa-miR169e
TGAGGACAAGAGCTGATTCGG	2	1	osa-miR169f.2
TGAGTCGCTCTTATCACTCT	4	1	osa-miR169i-3p
TGAGTCGCTCTTATCACTCA	35	1	osa-miR169i-3p
TGAGTCGCTCTTATCACTTTTT	1	1	osa-miR169i-3p
TGAGTCGCTCTTATCACTCAT	5	1	osa-miR169i-3p
TGAGTCGCTCTTATCACTCAC	1	1	osa-miR169i-3p
TGAGTCGCTCTTATCACTCATT	11	1	osa-miR169i-3p
TGAGTCGCTCTTATCACTCATG	40	1	osa-miR169i-3p
TGAGTCGCTCTTATCACTCACT	7	1	osa-miR169i-3p
TGAGTCGCTCTTATCACT	6	1	osa-miR169i-3p
TGAGTCGCTCTTATCACTC	26	1	osa-miR169i-3p
TGGTGATAAGGGTGTAGC	1	1	osa-miR169i-5p.2
TGGTGATAAGGGTGTAGCTCTG	2	1	osa-miR169i-5p.2
TGGTGATAAGGGTGTAGCTCT	16	1	osa-miR169i-5p.2
GGTGATAAGGGTGTAGCTCTT	1	1	osa-miR169i-5p.2
GTGATAAGGGTGTAGCTCT	2	1	osa-miR169i-5p.2
TGGTGATAAGGGTGTAGCTC	3	1	osa-miR169i-5p.2
TGGTGATAAGGGTGTAGCT	7	1	osa-miR169i-5p.2
GGATATTGGTGCGGTTCAATC	1	1	osa-miR171c-5p
TATTGGTGCGGTTCAATC	1	1	osa-miR171c-5p
TGTTGGCCCGGCTCACTCAGA	8	1	osa-miR171d-5p
TGTTGGCTCGGCTCACTCA	1	1	osa-miR171e-5p
TGTTGGCTCGGCTCACTCAGG	1	1	osa-miR171e-5p
TGTTGGCTCGGCTCACTCAGA	6	1	osa-miR171e-5p
TGAGCCGAACCAATATCACT	1	1	osa-miR171h
GGAATCTTGATGATGCTATC	1	1	osa-miR172b
GCAGCACCATCAAGATTCAC	1	1	osa-miR172d-5p
TCCCACCGAGCAGCCGGATCTT	2	1	osa-miR1846d-5p
TCCCACCGAGCAGCCGGATCTG	1	1	osa-miR1846d-5p
TCCCACCGAGCAGCCGGATCTC	7	1	osa-miR1846d-5p
TCCCACCGAGCAGCCGGACT	2	1	osa-miR1846d-5p
TCCCACCGAGCAGCCGGACTTT	1	1	osa-miR1846d-5p
TCCCACCGAGCAGCCGGATTT	1	1	osa-miR1846d-5p
TCCCACCGAGCAGCCGGATTC	1	1	osa-miR1846d-5p
ACGAGGAGGCCGGGACC	1	1	osa-miR1846e
AACGAGGAGGCCGGGACT	3	1	osa-miR1846e
AACGAGGAGGCCGGGACC	1	1	osa-miR1846e
AACGAGGAGGCCGGGAC	1	1	osa-miR1846e
AACGAGGAGGCCGGGACTG	3	1	osa-miR1846e
AACGAGGAGGCCGGGACCA	4	1	osa-miR1846e
TGCAGTTTGCAGTTGTGGCAC	1	1	osa-miR1847.1
TATCGTATCCTAGGTTGGTTT	13	1	osa-miR1849
TATCGTATCCTAGGTTGGTT	5	1	osa-miR1849
TTTAGTTCACATCAATCT	1	1	osa-miR1850.3
CTGTTTAGTTCACATCAATCT	1	1	osa-miR1850.3
TGTTTAGTTCACATCAATC	1	1	osa-miR1850.3
ATATGGATTCAGAATGCAGGT	2	1	osa-miR1852
TCATGCTCCAAGAAAACCAGG	4	1	osa-miR1857-3p
TTTCCTATGACGTCCATTCCAT	1	1	osa-miR1859
TTTCCTATGACGTCCATTCCAA	10	1	osa-miR1859
TTTCCTATGACGTCCATTCC	1	1	osa-miR1859
ATCTGGAAGCTAGGTTTTCTC	2	1	osa-miR1860-3p
ATCTGGAAGCTAGGTTTTCTCT	4	1	osa-miR1860-3p
TCTGGAAGCTAGGTTTTCTCT	1	1	osa-miR1860-3p
AGAAAACCAGCTTCCAGATCT	2	1	osa-miR1860-5p
CTAGGTTTGTTTATTTTGGGA	1	1	osa-miR1862d
TAGGTTTGTTTATTTTGGGATT	1	1	osa-miR1862d
TAGGTTTGTTTATTTTGGGACT	10	1	osa-miR1862d
TAGGTTTGTTTATTTTGGGACG	11	1	osa-miR1862d
TAGGTTTGTTTATTTTGGGACC	4	1	osa-miR1862d
TAGGTTTGTTTATTTTGGGACA	1	1	osa-miR1862d
ACTAGGTTTGTTTATTTTG	1	1	osa-miR1862d
TAGGTTTGTTTATTTTGGGAC	2	1	osa-miR1862d
CTAGGTTTGTTTATTTTGGGAC	2	1	osa-miR1862d
CTAGGTTTGTTTATTTTGGGACG	4	1	osa-miR1862d
ACTAGGTTTGTTTATTT	5	1	osa-miR1862d
ACTAGGTTTGTTTATTTTGAAATC	1	1	osa-miR1862d
ACTAGGTTTGTTTATTTTGGGGCA	1	1	osa-miR1862d
ACTAGGTTTGTTTATTTTGGGATT	14	1	osa-miR1862d
ACTAGGTTTGTTTATTTTGGGATA	1	1	osa-miR1862d
ACTAGGTTTGTTTATTTTGGGAGT	1	1	osa-miR1862d
ACTAGGTTTGTTTATTTTGGGAGA	1	1	osa-miR1862d
ACTAGGTTTGTTTATTTTGGGACT	584	1	osa-miR1862d
ACTAGGTTTGTTTATTTTGGGACG	1266	1	osa-miR1862d
ACTAGGTTTGTTTATTTTGGGACC	27	1	osa-miR1862d
ACTAGGTTTGTTTATTTTGGGACA	5	1	osa-miR1862d
ACTAGGTTTGTTTATTTTGGGAAT	3	1	osa-miR1862d
ACTAGGTTTGTTTATTTTGGGAAA	3	1	osa-miR1862d
ACTAGGTTTGTTTATTTTGGGA	18	1	osa-miR1862d
ACTAGGTTTGTTTATTTTGGAACG	1	1	osa-miR1862d
ACTAGGTTTGTTTATTTGGGGAC	1	1	osa-miR1862d
ACTAGGTTTGTTTATTTTGGGTT	1	1	osa-miR1862d
ACTAGGTTTGTTTATTTTGGGAT	3	1	osa-miR1862d
ACTAGGTTTGTTTATTTTGGGAG	1	1	osa-miR1862d
ACTAGGTTTGTTTATTTTGGGAC	80	1	osa-miR1862d
ACTAGGTTTGTTTATTTTGGGAA	2	1	osa-miR1862d
ACTAGGTTTGTTTATTTTGGG	1	1	osa-miR1862d
TAGATTTGTTTATTTTGGGACT	2	1	osa-miR1862e
TAGATTTGTTTATTTTGGGAC	1	1	osa-miR1862e
CTAGATTTGTTTATTTTGGGAC	2	1	osa-miR1862e
CTAGATTTGTTTATTTTGGGA	2	1	osa-miR1862e
CTAGATTTGTTTATTTTGGGACG	2	1	osa-miR1862e
CTAGATTTGTTTATTTTGGGACGG	28	1	osa-miR1862e
AGATTTGTTTATTTTGGGACG	1	1	osa-miR1862e
TTTGTTTATTTTGGGACGG	1	1	osa-miR1862e
AGCTCTGATACCATGTTAACTGTT	1	1	osa-miR1863a
AGCTCTGATACCATGTTAGATT	1	1	osa-miR1863b
AGCTCTGATACCATGTTAGATTAG	23	1	osa-miR1863b
TAGAAACTTGGCTGATGCTT	1	1	osa-miR1863c
TAGAAACTTGGCTGATGCATTACT	2	1	osa-miR1863c
GAAGAATCGCAGTCACTAGTTGT	1	1	osa-miR1865-3p
GAAGAATCGCAGTCACTAGTTG	8	1	osa-miR1865-3p
TTTTTTTTCTAGGACAGAGGGTT	2	1	osa-miR1867
TTTTTTTTCTAGGACAGAGGGAT	3	1	osa-miR1867
TTTTTTTTCTAGGACAGAGGGAG	9	1	osa-miR1867
TTTTTTTTCTAGGACAGAGGGAGT	545	1	osa-miR1867
TTTTTTTTCTAGGACAGAGGGAGG	1	1	osa-miR1867
TTTTTTTTCTAGGACAGAGGGA	8	1	osa-miR1867
TTTTTTTCTAGGACAGAGGGAGT	54	1	osa-miR1867
TTTTTTTCTAGGACAGAGGGAG	1	1	osa-miR1867
TTTTTTTTCTAGGACAGTTTTCT	1	1	osa-miR1867
TTTTTTCTAGGACAGAGGGAGT	3	1	osa-miR1867
TTTTTCTAGGACAGAGGGAGT	17	1	osa-miR1867
TTTTTTTTCTAGGACAGAGAGAGT	1	1	osa-miR1867
CACGGAAAACGAGGGAGCAGCCA	1	1	osa-miR1868
CACGGAAAACGAGGGAGCAGC	1	1	osa-miR1868
TCACGGAAAACGAGGGACACT	1	1	osa-miR1868
TCACGGAAAACGAGGGAGCAGCTC	1	1	osa-miR1868
TCACGGAAAACGAGGGAGCAGCCA	9	1	osa-miR1868
TTAGGGCTAATTCAGCATGAAC	1	1	osa-miR1870-3p
TTTAGGGCTAATTCAGCATGAAA	1	1	osa-miR1870-3p
TTAGGGCTAATTCAGCATTCT	1	1	osa-miR1870-3p
TTTAGGGCTAATTCAGCATGAACA	2	1	osa-miR1870-3p
TTAGGGCTAATTCAGCATGAATT	1	1	osa-miR1870-3p
TTAGGGCTAATTCAGCATGAACT	2	1	osa-miR1870-3p
TAGGGCTAATTCAGCATGAACT	1	1	osa-miR1870-3p
TGCTGAATTAGACCTAGTGGGC	2	1	osa-miR1870-5p
TGCTGAATTAGACCTAGTGGG	1	1	osa-miR1870-5p
TGCTGAATTAGACCTAGTGGGCTT	1	1	osa-miR1870-5p
TGCTGAATTAGACCTAGTGGGCAT	3	1	osa-miR1870-5p
ATGGCTCTGATATCATGT	1	1	osa-miR1871
ATGGCTCTGATATCATGTTGG	1	1	osa-miR1871
ATGGCTCTGATATCATGTTGGT	1	1	osa-miR1871
ATGGCTCTGATATCATGTTAAAAA	1	1	osa-miR1871
ATGGCTCTGATATCATGTTGGTTT	142	1	osa-miR1871
ATGGCTCTGATATCATGTTGGTTC	1	1	osa-miR1871
ATGGCTCTGATATCATGTAAAAAA	1	1	osa-miR1871
ATGGCTCTGATATCATGTTGGTT	19	1	osa-miR1871
TATGGATGGAGGTGTAACCCGATG	1	1	osa-miR1874-3p
CAATGGAGTGAAGTGCAACAGT	1	1	osa-miR1875
AGTGGGTTTGTGGGCTGGCCC	2	1	osa-miR1876
ATAAGTGGGTTTGTGGGCTGGCGC	4	1	osa-miR1876
ATAAGTGGGTTTGTGGGCTGGCCT	21	1	osa-miR1876
ATAAGTGGGTTTGTGGGCTGGCCC	1251	1	osa-miR1876
ATAAGTGGGTTTGTGGGCTGGCCA	12	1	osa-miR1876
ATAAGTGGGTTTGTGGGCTGGCC	2	1	osa-miR1876
ATAAGTGGGTTTGTGGGTTGGCCC	1	1	osa-miR1876
ATAAGTGGGTTTGTGGGCTAAAA	1	1	osa-miR1876
AAGTGGGTTTGTGGGCTGGCCC	1	1	osa-miR1876
ACTTAATCTGGACACTATAAAGG	1	1	osa-miR1878
ACTTAATCTGGACACTATAAAAG	133	1	osa-miR1878
ACTTAATCTGGACACTATAAAA	1	1	osa-miR1878
ACTTAATCTGGACACTATAAAAGT	2	1	osa-miR1878
ACTTAATCTGGACACTATAAAAGA	105	1	osa-miR1878
TTTGGTTTAGGGATGAGGTGG	1	1	osa-miR1879
GTGTTTGGTTTAGGGATGAGGTGG	2	1	osa-miR1879
TTCCAAGCGGGCCACTTTCT	1	1	osa-miR1880
TTCCAAGCGGGCCACTTAAGCATT	11	1	osa-miR1880
TTTCCTTGGGAAGGTGGTTTC	1	1	osa-miR2055
TTCCCGATGCCTCCCATTCCTA	12	1	osa-miR2118p
GATCTTTAGTCCCGGTTGGTG	1	1	osa-miR2120
ATCTTTAGTCCCGGTTGG	1	1	osa-miR2120
AGAATTGGAGGAAAACAAACT	1	1	osa-miR2275c
CTTGTTTTTCTCCAATATCTCT	1	1	osa-miR2275d
CTTGTTTTTCTCCAATATCTCA	2	1	osa-miR2275d
TTGTCCCATTCTAGTTTAGCT	4	1	osa-miR2863a
TCGTTTATTTGGACTAGAG	1	1	osa-miR2863b
TTCGTTTATTTGGACTAGAGT	14	1	osa-miR2863b
TTAGTAGGACTAGAATGTTT	1	1	osa-miR2863c
TTAGTAGGACTAGAATGGTTCT	1	1	osa-miR2863c
TTAGTAGGACTAGAATG	1	1	osa-miR2863c
TCTAGTTTGTGTTCAGCATC	2	1	osa-miR2866
CCAGGACGTGTGGGATGGCA	2	1	osa-miR2867-3p
TGTGCCATCCCACACATCCCG	3	1	osa-miR2867-5p
TCCCGACATTAAATTCTGGGC	7	1	osa-miR2869
TAATCAGTTTGGGGAGACAAA	1	1	osa-miR2870
CCGTAGAAACTAGCATAGAAA	1	1	osa-miR2871a-5p
GACCGTAGAAACTAGCATAG	2	1	osa-miR2871a-5p
ACCGTAGAAACTAGCATAGAA	19	1	osa-miR2871a-5p
GACCGTAGAAACTAGCATAGA	26	1	osa-miR2871a-5p
GACCGTAGAAACTAGCATAGAA	2	1	osa-miR2871a-5p
GACCGTAGAAACTAGCATAGAAAA	11	1	osa-miR2871a-5p
GACCGTAGAAACTAGCATAGAAA	5	1	osa-miR2871a-5p
AAGTTTGGACTTAAATTTGGTA	9	1	osa-miR2873a
AGTTTGGACTTAAATTTGGTA	6	1	osa-miR2873a
TTTGGACTTAAATTTGGTATT	1	1	osa-miR2873a
TTTGGACTTAAATTTGGTAAT	1	1	osa-miR2873a
TTTGGACTTAAATTTGGTAAC	62	1	osa-miR2873a
TTTGGACTTAAATTTGGT	1	1	osa-miR2873a
AGTTTGGACTTAAATTTGGTAAC	49	1	osa-miR2873a
TTTGGACTTAAATTTGGTTT	2	1	osa-miR2873a
TTTGGACTTAAATTTGGTAT	1	1	osa-miR2873a
TTTGGACTTAAATTTGGTAA	8	1	osa-miR2873a
AAGTTTGGACTTAAATTTGGTACC	1	1	osa-miR2873a
AAGTTTGGACTTAAATTTGGTAAT	1	1	osa-miR2873a
AAGTTTGGACTTAAATTTGGTAAC	340	1	osa-miR2873a
AAGTTTGGACTTAAATTTGGTAT	1	1	osa-miR2873a
AAGTTTGGACTTAAATTTGGTAA	14	1	osa-miR2873a
GTTTGGACTTAAATTTGGTA	2	1	osa-miR2873a
TTTGGACTTAAATTTGGTA	3	1	osa-miR2873a
AAGTTTGGACTTAAATT	1	1	osa-miR2873a
AGTTTGGACTTAAATTTGGTAA	3	1	osa-miR2873a
GTTTGGACTTAAATTTGGTAT	1	1	osa-miR2873a
GTTTGGACTTAAATTTGGTAA	3	1	osa-miR2873a
AAGTTTGGACTTAAATTTGGT	5	1	osa-miR2873a
TTGGACTTGAGATTTGGTATT	1	1	osa-miR2873b
TTGGACTTGAGATTTGGTATG	9	1	osa-miR2873b
TTGGACTTGAGATTTGGTAAA	2	1	osa-miR2873b
TTGGACTTGAGATTTGGTA	2	1	osa-miR2873b
TTGCATCCTCTGCACTTTGAGCCT	1	1	osa-miR2877
TTGCATCCTCTGCACTTTGGGCC	4	1	osa-miR2877
TTGCATCCTCTGCACTTTGGGC	2	1	osa-miR2877
CATCCTCTGCACTTTGGGCCT	3	1	osa-miR2877
TTGCATCCTCTGCACTTTGGGCCT	810	1	osa-miR2877
TTGCATCCTCTGCACTTTGGGCCG	9	1	osa-miR2877
TTGCATCCTCTGCACTTTGGGCCA	25	1	osa-miR2877
TGCATCCTCTGCACTTTGGGCCT	1	1	osa-miR2877
CAGGATTTTATACATGTAAAGAAT	6	1	osa-miR2878-3p
TACATGTATAAAATTCTTTC	1	1	osa-miR2878-5p
TACATGTATAAAATTCTGAGGATT	2	1	osa-miR2878-5p
TACATGTATAAAATTCTGAGGATG	27	1	osa-miR2878-5p
TACATGTATAAAATTCTGAGGAT	21	1	osa-miR2878-5p
TACATGTATAAAATTCTGAGGAA	1	1	osa-miR2878-5p
TACATGTATAAAATTCTGAGGA	2	1	osa-miR2878-5p
TACATGTATAAAATTCT	1	1	osa-miR2878-5p
TACATGTATAAAATTCTGAGG	1	1	osa-miR2878-5p
GCCAGATGTGTTAAAATAATGAGC	1	1	osa-miR2879
GCCAGATGTGTTAAAATAATGACC	8	1	osa-miR2879
CGCTATCTATCCTGAGCT	1	1	osa-miR390-3p
CGCTATCTATCCTGAGCTCT	6	1	osa-miR390-3p
CGCTATCTATCCTGAGCTCC	31	1	osa-miR390-3p
CGCTATCTATCCTGAGCTC	4	1	osa-miR390-3p
AGCTCAGGAGGGATAGCGCC	2	1	osa-miR390-5p
AAGCTCAGGAGGGATAGCGCG	1	1	osa-miR390-5p
AAGCTCAGGAGGGATAGCGCC	238	1	osa-miR390-5p
TCAGTGCAATCCCTTTGGAA	1	1	osa-miR393b-3p
TCAGTGCAATCCCTTTGTTTT	1	1	osa-miR393b-3p
AGTGCAATCCCTTTGGAAT	1	1	osa-miR393b-3p
TCAGTGCAATCCCTTTGGAAT	248	1	osa-miR393b-3p
TCCAAAGGGATCGCATTGATTT	31	1	osa-miR393b-5p
TCCAAAGGGATCGCATTGATTC	1	1	osa-miR393b-5p
TCCAAAGGGATCGCATTGATCT	19	1	osa-miR393b-5p
TCCAAAGGGATCGCATTGATCA	6	1	osa-miR393b-5p
TCCAAAGGGATCGCATTGATAT	1	1	osa-miR393b-5p
TCCAAAGGGATCGCATTTTTTT	1	1	osa-miR393b-5p
TCCAAAGGGATCGCATTTTTTG	1	1	osa-miR393b-5p
TCCAAAGGGATCGCATTGACTT	1	1	osa-miR393b-5p
TCCAAAGGGATCGCATTGAATT	1	1	osa-miR393b-5p
TTGGCATTCTGTCCACCT	3	1	osa-miR394
TTGGCATTCTGTCCACCTC	1	1	osa-miR394
TTGGCATTCTGTCCACCTCC	207	1	osa-miR394
TTGGCATTCTGTCCACCTCA	1	1	osa-miR394
TTGGCATTCTGTCCACC	15	1	osa-miR394
TGAAGTGCTTGGGGGAACTC	1	1	osa-miR395a
GGTCAAGAAAGCTGTGGGAAG	16	1	osa-miR396c-3p
AAGAAAGCTGTGGGAAG	1	1	osa-miR396c-3p
TTCCACAGCTTTCTTGAACTG	45	1	osa-miR396c-5p
TCCACAGCTTTCTTGAACTG	1	1	osa-miR396c-5p
ATGGTTCAAGAAAGCCCATGGAAA	2	1	osa-miR396e-3p
GTTCAAGAAAGCCCATGGAAA	1	1	osa-miR396e-3p
ATAGTTCAAGAAAGTCCTTG	5	1	osa-miR396f-3p
GTTCAAGAAAGTCCTTGGAAA	1	1	osa-miR396f-3p
ATAGTTCAAGAAAGTCCTTGGAAA	2	1	osa-miR396f-3p
TTCAAGAAAGTCCTTGGAAA	2	1	osa-miR396f-3p
ATAGTTCAAGAAAGTCCTTGGT	1	1	osa-miR396f-3p
ATAGTTCAAGAAAGTCCTTGGA	2	1	osa-miR396f-3p
ATAGTTCAAGAAAGTCCTTGTGA	1	1	osa-miR396f-3p
ATAGTTCAAGAAAGTCCTTGT	1	1	osa-miR396f-3p
ATAGTTCAAGAAAGTCCTTGG	3	1	osa-miR396f-3p
ATAGTTCAAGAAAGTCCT	3	1	osa-miR396f-3p
TCTCCACAGGCTTTCTTGAACT	1	1	osa-miR396f-5p
CTCCACAGGCTTTCTTGAAC	1	1	osa-miR396f-5p
CTCCACAGGCTTTCTTGAACT	2	1	osa-miR396f-5p
TCTCTCTCTCCCTTGAAGGC	1	1	osa-miR3979-5p
TCATTGAGTGCAGCGTTGATG	3	1	osa-miR397a
AGTTGCCTACATGGAGCGCCA	1	1	osa-miR3982-3p
TGTGTTCTCAGGTCGCCCCTG	48	1	osa-miR398b
TGCCAAAGGAGAGTTGCCCTG	22	1	osa-miR399j
TGCCAAAGGAAATTTGCCCCG	5	1	osa-miR399k
TGCACTGCCTCTTCCCT	3	1	osa-miR408-3p
TGCACTGCCTCTTCCCTTTT	1	1	osa-miR408-3p
TGCACTGCCTCTTCCCTGGC	1	1	osa-miR408-3p
TGCACTGCCTCTTCCCTATA	1	1	osa-miR408-3p
CTGCACTGCCTCTTCCCTGGC	55	1	osa-miR408-3p
TGCACTGCCTCTTCCCTTT	2	1	osa-miR408-3p
TGCACTGCCTCTTCCCTCT	1	1	osa-miR408-3p
CAGGGATGAGGCAGAGCATGG	2	1	osa-miR408-5p
TTATCCGGTATTGGAGT	1	1	osa-miR435
TTATCCGGTATTGGAGTT	1	1	osa-miR435
TTATCCGGTATTGGAGTC	1	1	osa-miR435
TTATCCGGTATTGGAGTTGT	1	1	osa-miR435
TTATCCGGTATTGGAGTTGA	3	1	osa-miR435
TTATCCGGTATTGGAGTATA	1	1	osa-miR435
AAAGTTAGAGAAGTTTGAC	1	1	osa-miR437
AAAGTTAGAGAAGTTTGACT	1	1	osa-miR437
AGTGTCTCCTGATGATCGGGATT	2	1	osa-miR440
AGTGTCTCCTGATGATCGGGACA	4	1	osa-miR440
TTGTGGCTTTCTTGCAAGTTG	39	1	osa-miR444d.3
TGTGGCTTTCTTGCAAGTTG	1	1	osa-miR444d.3
TTGTGGCTTTCTTGCAATTT	1	1	osa-miR444d.3
TGCAGTTGTTGCCTCAAGCTT	54	1	osa-miR444f
TGCAGTTGTTGCCTCAAGCTG	1	1	osa-miR444f
TGCAGTTGTTGCCTCAAGCTC	1	1	osa-miR444f
TCCCCAGCGGAGTCGCCA	11	1	osa-miR5072
TCCCCAGCGGAGTCGCC	3	1	osa-miR5072
CCCCAGCGGAGTCGCCA	6	1	osa-miR5072
GTTTGGTGAATCGGAAA	1	1	osa-miR5073
TTTGGTGAATCGGAAACTTTTT	2	1	osa-miR5073
GTTTGGTGAATCGGAAACT	2	1	osa-miR5073
GTTTGGTGAATCGGAAACTTTTT	24	1	osa-miR5073
GTTTGGTGAATCGGAAACTTTT	1	1	osa-miR5073
TTCGCGTCGGGTTCACCA	1	1	osa-miR5077
CTACAATTATCTGATCA	1	1	osa-miR5083
AGACTACAATTATCTGATC	1	1	osa-miR5083
TCTCCTCAGCAGCACAAGAAG	1	1	osa-miR5144-3p
TTCTTGTGCTGCTGAAGAGAC	29	1	osa-miR5144-5p
TTCTTGTGCTGCTGAAGA	1	1	osa-miR5144-5p
CTGTTTGGATTCTTGAGGGCTA	1	1	osa-miR5145
GTTTGGATTCTTGAGGGCT	2	1	osa-miR5145
ACCTGTTTGGATTCTTGAGAGCTA	2	1	osa-miR5145
ACCTGTTTGGATTCTTGAGGGCTT	1	1	osa-miR5145
CCTGTTTGGATTCTTGAGGGCT	1	1	osa-miR5145
TTTAACTAATGAACCGGCACCTA	2	1	osa-miR5146
AGAAGCTGCAGCTGTCAGAAGCTC	472	1	osa-miR5150-3p
AGAAGCTGCAGCTGTCAGAAGCGC	1	1	osa-miR5150-3p
AGAAGCTGCAGCTGTCAGAAGCT	1	1	osa-miR5150-3p
AGAAGCTGCAGCTGTCAGAACC	1	1	osa-miR5150-3p
GAAGCTGCAGCTGTCAGAAGCTC	4	1	osa-miR5150-3p
AGCTTCTGACAGCTGCAGTTTCTC	39	1	osa-miR5150-5p
CTTCTGACAGCTGCAGTTTCTC	1	1	osa-miR5150-5p
TTCTGACAGCTGCAGTTTCTC	1	1	osa-miR5150-5p
ACTTTAATACCATTGGAAGATTGC	1	1	osa-miR5155
GCCTGTAAAACTGCAAAAAGGA	1	1	osa-miR5156
TGAGCCACTGGGATGAGGATGA	1	1	osa-miR5158
CGAGATCGATGGTATATTTCT	3	1	osa-miR5160
ATGACCAAAATACCCCTGGGA	1	1	osa-miR5162
CCTGTGCTTGCCTCTTCCATT	9	1	osa-miR528-3p
CCTGTGCTTGCCTCTTCCAT	2	1	osa-miR528-3p
TGGAAGGGGCATGCAGAGGAG	14	1	osa-miR528-5p
AAGAGAGAGAGTACAGCCT	1	1	osa-miR529b
AGAAGAGAGAGAGTACAGCTT	5	1	osa-miR529b
AGAAGAGAGAGAGTACAGCCT	1155	1	osa-miR529b
AGAAGAGAGAGAGTACAGCCG	7	1	osa-miR529b
AGAAGAGAGAGAGTACAGCCC	1	1	osa-miR529b
AGAAGAGAGAGAGTACAGCCA	16	1	osa-miR529b
AGAAGAGAGAGAGTACAGCC	9	1	osa-miR529b
CAGATAGAGAATCTTCTCAGA	2	1	osa-miR5339
GTGCTTTCTCCCGTTGTCA	1	1	osa-miR535-3p
GTGCTTTCTCCCGTTGTCACT	27	1	osa-miR535-3p
GTGCTTTCTCCCGTTGTCACG	1	1	osa-miR535-3p
GTGCTTTCTCCCGTTGTCAC	1	1	osa-miR535-3p
TGACAACGAGAGAGAGCACG	1	1	osa-miR535-5p
TGACAACGAGAGAGAGCACGC	62	1	osa-miR535-5p
TACGGATACGGATACGCGATAC	1	1	osa-miR5502
AGTGACGGGAGGACTGCAA	1	1	osa-miR5504
AGTGACGGGAGGACTGCA	2	1	osa-miR5504
AGATGGCTGATCTGGTGT	1	1	osa-miR5508
TAGATGGCTGATCTGGTGTGG	4	1	osa-miR5508
TAACAAAGGACAACAGACTGT	6	1	osa-miR5513
TAACAAAGGACAACAGACTGA	8	1	osa-miR5513
TAACAAAGGACAACAGACT	3	1	osa-miR5513
TAACAAAGGACAACAGACTT	2	1	osa-miR5513
AATGTTTGTATGGATCGTTTG	1	1	osa-miR5537
ACTGAACTCAATCACTTGCT	1	1	osa-miR5538
TTGTGCGAGATCGACGGTATA	2	1	osa-miR5540
TTTGAGAAGGTATCATGAGCT	1	1	osa-miR5542
TTTGAGAAGGTATCATGAGAT	14	1	osa-miR5542
TTTGAGAAGGTATCATGAT	1	1	osa-miR5542
TTTGAGAAGGTATCATG	1	1	osa-miR5542
TTTGAGAAGGTATCATGAGA	4	1	osa-miR5542
TGGATGTGACATACTCTAGTA	1	1	osa-miR5788
GGATGTGACATACTCTAGTA	1	1	osa-miR5788
TGAGGAATCACTAGTAGTTC	2	1	osa-miR5794
TGAGGAATCACTAGTAGTCG	23	1	osa-miR5794
TGAGGAATCACTAGTAGTCC	1	1	osa-miR5794
TGAGGAATCACTAGTAGTC	10	1	osa-miR5794
TGAGGAATCACTAGTAGTCTT	1	1	osa-miR5794
TGAGGAATCACTAGTAGTCTC	1	1	osa-miR5794
TGAGGAATCACTAGTAGTCGT	374	1	osa-miR5794
TGAGGAATCACTAGTAGTCGG	3	1	osa-miR5794
TGAGGAATCACTAGTAGATAT	1	1	osa-miR5794
AAGACGAATAATCAAACATTGGAC	1	1	osa-miR5799
ACCAAATCGTTTTCGATCATTG	1	1	osa-miR5801
ATGGACTGTACTTTGTAATACGGT	1	1	osa-miR5802
ATGGACTGTACTTTGTAAAGCGGA	1	1	osa-miR5802
TCGTCGCCGGCGACCACA	1	1	osa-miR5809
ACGGAACCCTAATGGCGATGACAT	1	1	osa-miR5810
AAGCAGCGACTCTGGTCATGGA	2	1	osa-miR5813
AATCAAGTTAGGAACCATGCAAGT	11	1	osa-miR5814
AATGTTATGGACACTAGATGACAT	1	1	osa-miR5815
TAGGAGTGTTTGTAGGAGTGACAT	1	1	osa-miR5816
AGGAATTGGGTCTAATCTCTT	1	1	osa-miR5823
TTGGGGATTTCCTGCCGGAT	1	1	osa-miR6246
TTGGGGATTTCCTGCCGGA	2	1	osa-miR6246
TTGGGGATTTCCTGCCGGAGGAT	1	1	osa-miR6246
TTGGGGATTTCCTGCCGGAGGAA	1	1	osa-miR6246
TATTTGAGGATGGAGGTAGTA	3	1	osa-miR6248
CGTGAAGAGCTCGCCGGTGGC	1	1	osa-miR6249
CGTGAAGAGCTCGCCGGCGG	1	1	osa-miR6249
CGTGAAGAGCTCGCCGGCGGC	41	1	osa-miR6249
CGTGAAGAGCTCGCCGGCG	2	1	osa-miR6249
TGTGTAGCCACATTGTAAGGG	5	1	osa-miR6251
AAGTGATTTAATTATGCCGTT	1	1	osa-miR810b.2
ACGGATGATTAAAGTTGAACGCTC	1	1	osa-miR812f
ACGGATGATTAAAGTTGAATACAG	2	1	osa-miR812f
ACGGATGATTAAAGTTGGACAC	2	1	osa-miR812f
CGGATGATTAAAGTTGGACAC	1	1	osa-miR812f
ACGGATGATTAAAGTTGGACACGG	3	1	osa-miR812f
ACGGATGATTAAAGTTGGACACG	1	1	osa-miR812f
AAGTGCAGCCATGAGTTTCCGT	1	1	osa-miR812n-5p
AAGTGCAGCCATGAGTTTCCGTGT	1	1	osa-miR812n-5p
AAGTGCAGCCATGAGTTTCCGTGC	17	1	osa-miR812n-5p
GAACGGTCAAATGTTAGACATGA	1	1	osa-miR812o-3p
GAACGGTCAAATGTTAGGC	1	1	osa-miR812o-3p
GAACGGTCAAATGTTAGAC	2	1	osa-miR812o-3p
ACGGTCAAATGTTAGACA	1	1	osa-miR812o-3p
GACGGACGATTAAAGTTGGAC	1	1	osa-miR812p
GACGGACGATTAAAGTTGGACATG	4	1	osa-miR812p
ACGTTAGACACGAATTTTCACGAT	1	1	osa-miR812r
AAGACGGACAATCAAACTTTAAAC	1	1	osa-miR812s
AAGACGGACAATCAAACATTGGCA	2	1	osa-miR812s
AAGACGGACAATCAAACATTGGAC	2	1	osa-miR812s
AAGACGGACAATCAAACATTGAAC	3	1	osa-miR812s
AAGACGGACAATCAAACT	1	1	osa-miR812s
AAGACGGACAATCAAACACAGGTT	3	1	osa-miR812s
AAGACGGACAATCAAACAGTAGAT	10	1	osa-miR812s
ATGGCTGCACTTAAAATGGGACGG	4	1	osa-miR812v
ATGGCTGCACTTAAAATGGGACAG	1	1	osa-miR812v
TGGCTGCACTTAAAATGGGAC	7	1	osa-miR812v
ATGGCTGCACTTAAAATAGAACAG	1	1	osa-miR812v
ATGGCTGCACTTAAAATGGGACG	1	1	osa-miR812v
ATGGCTGCACTTAAAATAGGACGA	1	1	osa-miR812v

[truncated: 7 more sheets: N22-CR, N22-LS, N22-LR, N22-SS, N22-SR, N22-RS, N22-RR]
