# Supplementary material for: Genome-wide changes in microRNA expression during short and prolonged heat stress and recovery in contrasting rice cultivars
Source: J Exp Bot. 2017 Apr 12;68(9):2399–412. doi: 10.1093/jxb/erx111 (PMC5447883; doi:10.1093/jxb/erx111)
Supplement: supplementary_table_S5 [file erx111_suppl_supplementary_table_S5.xls]

## Sheet: Comparison Index
Comparision Combinations
Sample ID Vs Sample ID
Vandana-CS	N22-CS
Vandana-CS	Vandana-LS
Vandana-CS	Vandana-SS
Vandana-CS	Vandana-RS
Vandana-CS	Vandana-CR
Vandana-CR	N22-CR
Vandana-CR	Vandana-LR
Vandana-CR	Vandana-SR
Vandana-CR	Vandana-RR
Vandana-LS	N22-LS
Vandana-LS	Vandana-RS
Vandana-LS	Vandana-SS
Vandana-LS	Vandana-LR
Vandana-LR	N22-LR
Vandana-LR	Vandana-RR
Vandana-LR	Vandana-SR
Vandana-SS	N22-SS
Vandana-SS	Vandana-SR
Vandana-SR	N22-SR
Vandana-RS	N22-RS
Vandana-RS	Vandana-RR
Vandana-RR	N22-RR
N22-CS	N22-LS
N22-CS	N22-SS
N22-CS	N22-RS
N22-CR	N22-LR
N22-CR	N22-SR
N22-CR	N22-RR
N22-CR	N22-CS
N22-LS	N22-RS
N22-LS	N22-SS
N22-LR	N22-SR
N22-LR	N22-RR
N22-LR	N22-LS
N22-SR	N22-SS
N22-RR	N22-RS

## Sheet: DE1-93572
>2-fold up regulation in N22-CS						>2-fold up regulation in Vandana-LS						>2-fold up regulation in Vandana-SS						>2-fold up regulation in Vandana-RS						>2-fold up regulation in Vandana-CR
Osa-miRNA index	norm_expressed_mapped	norm_expressed_mapped	>2-fold & above			Osa-miRNA index	norm_expressed_mapped	norm_expressed_mapped	>2-fold & above			Osa-miRNA index	norm_expressed_mapped	norm_expressed_mapped	>2-fold & above			Osa-miRNA index	norm_expressed_mapped	norm_expressed_mapped	>2-fold & above			Osa-miRNA index	norm_expressed_mapped	norm_expressed_mapped	>2-fold & above
	Vandana-CS	N22-CS	N22-CS/Vandana-CS	Vandana-CS/N22-CS			Vandana-CS	Vandana-LS	Vandana-LS/Vandana-CS	Vandana-CS/Vandana-LS			Vandana-CS	Vandana-SS	Vandana-SS/Vandana-CS	Vandana-CS/Vandana-SS			Vandana-CS	Vandana-RS	Vandana-RS/Vandana-CS	Vandana-CS/Vandana-RS			Vandana-CS	Vandana-CR	Vandana-CR/Vandana-CS	Vandana-CS/Vandana-CR
osa-miR5073	0.000252	0.0117898	46.7716	0.0213805		osa-miR531a	0.0017645	0.0944639	53.5357	0.0186791		osa-miR408-5p	0.000252	0.001923	7.62875	0.131083		osa-miR390-3p	0.00201658	0.0176482	8.75158	0.114265		osa-miR3979-3p	0.000252	0.104147	413.165	0.00242034
osa-miR440	0.000252	0.00235796	9.35432	0.106902		osa-miR440	0.000252	0.0055567	22.0441	0.0453636		osa-miR1879	0.000252	0.0015384	6.103	0.163854		osa-miR528-3p	0.0017645	0.013304	7.53982	0.132629		osa-miR3979-5p	0.00100829	0.0578597	57.384	0.0174264
osa-miR390-3p	0.00201658	0.0165057	8.18503	0.122174		osa-miR1879	0.000252	0.00238144	9.44747	0.105848		osa-miR531a	0.0017645	0.0107688	6.103	0.163854		osa-miR408-5p	0.000252	0.00162907	6.4627	0.154734		osa-miR390-3p	0.00201658	0.0277726	13.7722	0.0726102
osa-miR5508	0.000252	0.00196497	7.79527	0.128283		osa-miR5162	0.000756	0.0055567	7.34803	0.136091		osa-miR160e-5p	0.0678074	0.321909	4.74741	0.210641		osa-miR531a	0.0017645	0.00923138	5.23171	0.191142		osa-miR531a	0.0017645	0.0208295	11.8047	0.0847119
osa-miR812o-3p	0.000252	0.00196497	7.79527	0.128283		osa-miR390-3p	0.00201658	0.0134948	6.69196	0.149433		osa-miR3979-3p	0.000252	0.0011538	4.57725	0.218472		osa-miR396c-3p	0.00100829	0.0048872	4.84703	0.206312		osa-miR1320-3p	0.000756	0.00694316	9.18145	0.108915
osa-miR396c-3p	0.00100829	0.00668089	6.62598	0.150921		osa-miR2873c	0.000252	0.00158763	6.29832	0.158773		osa-miR440	0.000252	0.0011538	4.57725	0.218472		osa-miR444a-5p	0.000504	0.0024436	4.84703	0.206312		osa-miR156b-3p	0.00983081	0.0609455	6.19944	0.161305
osa-miR171e-5p	0.000504	0.00314395	6.23621	0.160354		osa-miR3982-3p	0.000252	0.00158763	6.29832	0.158773		osa-miR5508	0.000252	0.0011538	4.57725	0.218472		osa-miR3979-3p	0.000252	0.00108604	4.30847	0.232101		osa-miR1320-5p	0.000252	0.00154292	6.12097	0.163373
osa-miR1850.3	0.000252	0.00117898	4.67716	0.213805		osa-miR408-5p	0.000252	0.00158763	6.29832	0.158773		osa-miR5072	0.0186533	0.083458	4.47416	0.223506		osa-miR5508	0.000252	0.00108604	4.30847	0.232101		osa-miR397a	0.00252072	0.0154292	6.12097	0.163373
osa-miR1879	0.000252	0.00117898	4.67716	0.213805		osa-miR444a-5p	0.000504	0.00317526	6.29832	0.158773		osa-miR168a-3p	4.22095	17.5893	4.16714	0.239973		osa-miR5072	0.0186533	0.0667917	3.58069	0.279276		osa-miR5145	0.0017645	0.00694316	3.93491	0.254136
osa-miR2118p	0.00100829	0.00471592	4.67716	0.213805		osa-miR396c-3p	0.00100829	0.0055567	5.51103	0.181454		osa-miR160f-5p	0.0201658	0.0746122	3.69995	0.270274		osa-miR3982-3p	0.000252	0.000815	3.23135	0.309468		osa-miR396c-5p	0.0146202	0.0493736	3.37708	0.296113
osa-miR6248	0.000252	0.00117898	4.67716	0.213805		osa-miR169e	0.0154	0.0754	4.90443	0.203897		osa-miR2863b	0.00151243	0.00538439	3.56009	0.280892		osa-miR440	0.000252	0.000815	3.23135	0.309468		osa-miR1846d-3p	0.000252	0.000771	3.06048	0.326746
osa-miR166h-5p	0.00302486	0.0129688	4.2874	0.233242		osa-miR2869	0.00100829	0.00476289	4.72374	0.211697		osa-miR169e	0.0154	0.0538439	3.50172	0.285574		osa-miR5073	0.000252	0.000815	3.23135	0.309468		osa-miR1874-3p	0.000252	0.000771	3.06048	0.326746
osa-miR156l-5p	0.00252072	0.0102178	4.05354	0.246698		osa-miR444f	0.0161326	0.0682681	4.23168	0.236313		osa-miR5145	0.0017645	0.00615359	3.48743	0.286744		osa-miR5151	0.000252	0.000815	3.23135	0.309468		osa-miR1879	0.000252	0.000771	3.06048	0.326746
osa-miR2863b	0.00151243	0.00589491	3.89763	0.256566		osa-miR5083	0.000756216	0.00317526	4.19888	0.238159		osa-miR2863c	0.00126036	0.00423059	3.35665	0.297916		osa-miR396f-3p	0.00252072	0.00760231	3.01593	0.331573		osa-miR2873c	0.000252	0.000771	3.06048	0.326746
osa-miR6246	0.000504	0.00196497	3.89763	0.256566		osa-miR396f-3p	0.00252072	0.0103196	4.09391	0.244266		osa-miR394	0.0380629	0.122687	3.22327	0.310243		osa-miR390-5p	0.0383149	0.114035	2.97625	0.335994		osa-miR3982-3p	0.000252	0.000771	3.06048	0.326746
osa-miR812f	0.00100829	0.00392994	3.89763	0.256566		osa-miR394	0.0380629	0.150031	3.94166	0.2537		osa-miR1860-5p	0.000252	0.000769	3.0515	0.327708		osa-miR171e-5p	0.000504	0.00135756	2.69279	0.371362		osa-miR408-5p	0.000252	0.000771	3.06048	0.326746
osa-miR5150-3p	0.049154	0.188244	3.82967	0.261119		osa-miR160e-5p	0.0678074	0.235763	3.47695	0.287608		osa-miR2876-3p	0.00302486	0.00923038	3.0515	0.327708		osa-miR5538	0.000504	0.00135756	2.69279	0.371362		osa-miR440	0.000252	0.000771	3.06048	0.326746
osa-miR1846e	0.00151243	0.00510892	3.37795	0.296038		osa-miR390-5p	0.0383149	0.129392	3.37706	0.296116		osa-miR444a-5p	0.000504	0.0015384	3.0515	0.327708		osa-miR1423a-5p	0.0252072	0.0624476	2.47737	0.403654		osa-miR5146	0.000252	0.000771	3.06048	0.326746
osa-miR1868	0.00151243	0.00510892	3.37795	0.296038		osa-miR1850.3	0.000252	0.000794	3.14916	0.317545		osa-miR812p	0.00100829	0.00307679	3.0515	0.327708		osa-miR2869	0.00100829	0.0024436	2.42351	0.412624		osa-miR5508	0.000252	0.000771	3.06048	0.326746
osa-miR396f-3p	0.00252072	0.00825287	3.27401	0.305436		osa-miR1860-5p	0.000252	0.000794	3.14916	0.317545		osa-miR5540	0.00201658	0.00576899	2.86078	0.349555		osa-miR3979-5p	0.00100829	0.0024436	2.42351	0.412624		osa-miR812o-3p	0.000252	0.000771	3.06048	0.326746
osa-miR1320-5p	0.000252	0.000786	3.11811	0.320707		osa-miR3979-3p	0.000252	0.000794	3.14916	0.317545		osa-miR444f	0.0161326	0.0430751	2.67006	0.374523		osa-miR444f	0.0161326	0.0390976	2.42351	0.412624		osa-miR166d-5p	0.00529351	0.0154292	2.91475	0.343083
osa-miR171d-5p	0.00100829	0.00314395	3.11811	0.320707		osa-miR5079	0.000504	0.00158763	3.14916	0.317545		osa-miR1431	0.00378108	0.00923038	2.4412	0.409634		osa-miR1318-3p	0.000252	0.000543	2.15423	0.464202		osa-miR390-5p	0.0383149	0.106462	2.7786	0.359894
osa-miR1860-5p	0.000252	0.000786	3.11811	0.320707		osa-miR5504	0.000504	0.00158763	3.14916	0.317545		osa-miR156k	0.00151243	0.00346139	2.28863	0.436943		osa-miR1320-5p	0.000252	0.000543	2.15423	0.464202		osa-miR444d.3	0.0131077	0.0339443	2.58964	0.386154
osa-miR408-5p	0.000252	0.000786	3.11811	0.320707		osa-miR5540	0.00201658	0.00635052	3.14916	0.317545		osa-miR393b-5p	0.013864	0.0303833	2.19153	0.456302		osa-miR1879	0.000252	0.000543	2.15423	0.464202		osa-miR169f.2	0.00252072	0.0061717	2.44839	0.408432
osa-miR5146	0.000252	0.000786	3.11811	0.320707		osa-miR5810	0.000252	0.000794	3.14916	0.317545		osa-miR528-3p	0.0017645	0.00384599	2.17964	0.458791		osa-miR394	0.0380629	0.0819964	2.15423	0.464202		osa-miR1870-5p	0.00201658	0.00462877	2.29536	0.435661
osa-miR1867	0.0844441	0.253481	3.00176	0.333138		osa-miR5812	0.000252	0.000794	3.14916	0.317545		osa-miR167a-3p	0.00478937	0.0103842	2.16817	0.461218		osa-miR5813	0.000504	0.00108604	2.15423	0.464202		osa-miR812f	0.00100829	0.00231439	2.29536	0.435661
osa-miR169e	0.0154	0.044	2.86252	0.349342		osa-miR812o-5p	0.000252	0.000794	3.14916	0.317545		osa-miR1432	0.0841921	0.180762	2.14701	0.465763		osa-miR812o-3p	0.000252	0.000543	2.15423	0.464202		osa-miR393b-5p	0.013864	0.030087	2.17016	0.460795
osa-miR1425-3p	0.0045373	0.0125758	2.77165	0.360796		osa-miR1423a-5p	0.0252072	0.077	3.05468	0.327366		osa-miR399d	0.000756	0.0015384	2.03433	0.491561		osa-miR159f	0.0383149	0.0814533	2.12589	0.470391		osa-miR1878	0.0428522	0.091804	2.14234	0.46678
osa-miR2869	0.00100829	0.00275096	2.72834	0.366523		osa-miR529b	0.674545	2.02423	3.00088	0.333236								osa-miR529b	0.674545	1.39665	2.07051	0.482972		osa-miR166e-3p	0.0045373	0.00925754	2.04032	0.490119
osa-miR159f	0.0383149	0.102178	2.6668	0.374981		osa-miR396c-5p	0.0146202	0.0404845	2.76909	0.36113														osa-miR1868	0.00151243	0.00308585	2.04032	0.490119
osa-miR164d	0.0187	0.0491242	2.63354	0.379718		osa-miR1846e	0.00151243	0.00396907	2.6243	0.381054														osa-miR2863b	0.00151243	0.00308585	2.04032	0.490119
osa-miR6249	0.00680594	0.0176847	2.59842	0.384849		osa-miR169a	0.00579766	0.0150825	2.60148	0.384397		>2-fold up regulation in Vandana-CS						>2-fold up regulation in Vandana-CS
osa-miR390-5p	0.0383149	0.0947115	2.47192	0.404544		osa-miR393b-5p	0.013864	0.0349278	2.51933	0.396932		Osa-miRNA index	norm_expressed_mapped	norm_expressed_mapped		>2-fold & above		Osa-miRNA index	norm_expressed_mapped	norm_expressed_mapped		>2-fold & above		>2-fold up regulation in Vandana-CS
osa-miR162b	0.014116	0.0345834	2.44994	0.408173		osa-miR5150-5p	0.0133598	0.0333402	2.49556	0.400712			Vandana-CS	Vandana-SS	Vandana-SS/Vandana-CS	Vandana-CS/Vandana-SS			Vandana-CS	Vandana-RS	Vandana-RS/Vandana-CS	Vandana-CS/Vandana-RS		Osa-miRNA index	norm_expressed_mapped	norm_expressed_mapped		>2-fold & above
osa-miR528-3p	0.0017645	0.00432293	2.44994	0.408173		osa-miR444d.3	0.0131077	0.0325464	2.48299	0.40274		osa-miR167d-3p	0.00680594	0.000385	0.0565093	17.6962		osa-miR1863b	0.014116	0.00298662	0.211577	4.72642			Vandana-CS	Vandana-CR	Vandana-CR/Vandana-CS	Vandana-CS/Vandana-CR
osa-miR394	0.0380629	0.0892096	2.34374	0.426668		osa-miR6249	0.00680594	0.0166701	2.44934	0.408272		osa-miR166n-5p	0.128053	0.01923	0.150172	6.65902		osa-miR2118p	0.00100829	0.000272	0.269279	3.71362		osa-miR2873a	0.186281	0.000771	0.00414138	241.465
osa-miR1846d-5p	0.00252072	0.00589491	2.33858	0.42761		osa-miR5144-5p	0.0110912	0.0261959	2.36187	0.423394		osa-miR166k-5p	0.00478937	0.0011538	0.240908	4.15096		osa-miR812p	0.00100829	0.000272	0.269279	3.71362		osa-miR166n-5p	0.128053	0.00154292	0.0120491	82.9934
osa-miR5504	0.000504	0.00117898	2.33858	0.42761		osa-miR2055	0.0017645	0.00396907	2.2494	0.444563		osa-miR166d-5p	0.00529351	0.0015384	0.290619	3.44093		osa-miR2874	0.0017645	0.000543	0.307748	3.24941		osa-miR398b	0.124776	0.00231439	0.0185484	53.9131
osa-miR166k-5p	0.00478937	0.0110038	2.29755	0.435246		osa-miR168a-3p	4.22095	9.34479	2.21391	0.45169		osa-miR2867-5p	0.00126036	0.000385	0.30515	3.27708		osa-miR5150-5p	0.0133598	0.00434418	0.325167	3.07534		osa-miR1425-5p	4.14885	0.351015	0.0846054	11.8196
osa-miR5513	0.00327694	0.00746688	2.27862	0.438863		osa-miR397a	0.00252072	0.0055567	2.20441	0.453636		osa-miR1880	0.00403315	0.0015384	0.381438	2.62166		osa-miR156k	0.00151243	0.000543	0.359039	2.78521		osa-miR399j	0.00882	0.000771	0.0874424	11.4361
osa-miR169i-5p.2	0.00554558	0.0125758	2.26771	0.440973		osa-miR1870-3p	0.00403315	0.00873196	2.16505	0.461884		osa-miR3979-5p	0.00100829	0.000385	0.381438	2.62166		osa-miR396f-5p	0.000756	0.000272	0.359039	2.78521		osa-miR162b	0.014116	0.00154292	0.109303	9.14888
osa-miR1878	0.0428522	0.0951045	2.21936	0.450581		osa-miR1868	0.00151243	0.00317526	2.09944	0.476318		osa-miR5825	0.00100829	0.000385	0.381438	2.62166		osa-miR5804	0.000756	0.000272	0.359039	2.78521		osa-miR2118o	0.0063018	0.000771	0.122419	8.16865
osa-miR2873b	0.00252072	0.00550191	2.18267	0.458154		osa-miR396f-5p	0.000756	0.00158763	2.09944	0.476318		osa-miR6251	0.00100829	0.000385	0.381438	2.62166		osa-miR812s	0.010587	0.00434418	0.41033	2.43706		osa-miR393b-3p	0.0738571	0.010029	0.135789	7.36435
osa-miR169i-3p	0.0247031	0.0534471	2.16358	0.462196								osa-miR812f	0.00100829	0.000385	0.381438	2.62166		osa-miR2118o	0.0063018	0.00271511	0.430847	2.32101		osa-miR169i-5p.2	0.00554558	0.000771	0.139113	7.18841
osa-miR2863a	0.000756	0.00157197	2.07874	0.481061								osa-miR2118o	0.0063018	0.00269219	0.42721	2.34077		osa-miR2867-5p	0.00126036	0.000543	0.430847	2.32101		osa-miR1433	0.020922	0.00308585	0.147493	6.77998
osa-miR396f-5p	0.000756	0.00157197	2.07874	0.481061		>2-fold up regulation in Vandana-CS						osa-miR1859	0.00428522	0.001923	0.44875	2.22841		osa-miR5156	0.00126036	0.000543	0.430847	2.32101		osa-miR2878-5p	0.0148722	0.00231439	0.155618	6.426
osa-miR1425-5p	4.14885	8.42657	2.03106	0.492354		Osa-miRNA index	norm_expressed_mapped	norm_expressed_mapped		>2-fold & above		osa-miR169f.2	0.00252072	0.0011538	0.457725	2.18472		osa-miR169i-5p.2	0.00554558	0.0024436	0.440639	2.26943		osa-miR5072	0.0186533	0.00308585	0.165431	6.0448
osa-miR166d-5p	0.00529351	0.0106108	2.0045	0.498878			Vandana-CS	Vandana-LS	Vandana-LS/Vandana-CS	Vandana-CS/Vandana-LS		osa-miR1846d-5p	0.00252072	0.0011538	0.457725	2.18472		osa-miR5150-3p	0.049154	0.0219924	0.447418	2.23505		osa-miR168a-5p	5.32048	0.938098	0.176318	5.67157
						osa-miR166n-5p	0.128053	0.0166701	0.130182	7.68157		osa-miR167h-3p	0.0282321	0.0138456	0.49042	2.03907		osa-miR1878	0.0428522	0.0192773	0.449855	2.22294		osa-miR168a-3p	4.22095	0.78072	0.184963	5.40648
						osa-miR167h-3p	0.0282321	0.00635052	0.22494	4.44563		osa-miR5814	0.0171409	0.00846118	0.493625	2.02583		osa-miR2878-5p	0.0148722	0.00705929	0.474662	2.10676		osa-miR2880	0.0844441	0.0169722	0.200987	4.97545
>2-fold up regulation in Vandana-CS						osa-miR399j	0.00882	0.00238144	0.269928	3.70469								osa-miR162a	0.365	0.174039	0.476818	2.09724		osa-miR162a	0.365	0.0748318	0.205019	4.87761
Osa-miRNA index	norm_expressed_mapped	norm_expressed_mapped		>2-fold & above		osa-miR156l-5p	0.00252072	0.000794	0.314916	3.17545								osa-miR162b	0.014116	0.00678778	0.480856	2.07962		osa-miR2871a-5p	0.0299966	0.0061717	0.205747	4.86034
	Vandana-CS	N22-CS	N22-CS/Vandana-CS	Vandana-CS/N22-CS		osa-miR169f.2	0.00252072	0.000794	0.314916	3.17545														osa-miR167d-3p	0.00680594	0.00154292	0.226702	4.41107
osa-miR398b	0.124776	0.0188637	0.151181	6.61459		osa-miR1863a	0.00226865	0.000794	0.349906	2.85791														osa-miR6249	0.00680594	0.00154292	0.226702	4.41107
osa-miR1863c	0.00756216	0.00117898	0.155905	6.41415		osa-miR812s	0.010587	0.00476289	0.44988	2.22282														osa-miR408-3p	0.0831838	0.020058	0.241129	4.14716
osa-miR1863a	0.00226865	0.000393	0.173228	5.77273		osa-miR167d-3p	0.00680594	0.00317526	0.466542	2.14343														osa-miR159a.2	0.0063018	0.00154292	0.244839	4.08432
osa-miR2055	0.0017645	0.000393	0.222722	4.4899		osa-miR5794	0.0904939	0.0444536	0.491234	2.03569														osa-miR2879	0.0063018	0.00154292	0.244839	4.08432
osa-miR167a-3p	0.00478937	0.00117898	0.246166	4.06229																				osa-miR5794	0.0904939	0.0223724	0.247226	4.04489
osa-miR5814	0.0171409	0.00432293	0.2522	3.96511																				osa-miR528-5p	0.00604973	0.00154292	0.25504	3.92095
osa-miR408-3p	0.0831838	0.0251516	0.302362	3.3073																				osa-miR1432	0.0841921	0.0223724	0.265731	3.76321
osa-miR169f.2	0.00252072	0.000786	0.311811	3.20707																				osa-miR5150-3p	0.049154	0.0131149	0.266811	3.74797
osa-miR5156	0.00126036	0.000393	0.311811	3.20707																				osa-miR1863b	0.014116	0.00385731	0.273257	3.65955
osa-miR168a-3p	4.22095	1.32124	0.313021	3.19467																				osa-miR166b-5p	0.0133598	0.00385731	0.288725	3.46351
osa-miR2275c	0.00100829	0.000393	0.389763	2.56566																				osa-miR160e-5p	0.0678074	0.0223724	0.329941	3.03085
osa-miR3979-5p	0.00100829	0.000393	0.389763	2.56566																				osa-miR1425-3p	0.0045373	0.00154292	0.340054	2.94071
osa-miR5540	0.00201658	0.000786	0.389763	2.56566																				osa-miR394	0.0380629	0.0131149	0.344558	2.90227
osa-miR5072	0.0186533	0.00785987	0.421366	2.37324																				osa-miR5827	0.0685636	0.0254582	0.371309	2.69318
osa-miR397a	0.00252072	0.00117898	0.467716	2.13805																				osa-miR167h-3p	0.0282321	0.0108005	0.38256	2.61397
																								osa-miR1870-3p	0.00403315	0.00154292	0.38256	2.61397
																								osa-miR5540	0.00201658	0.000771	0.38256	2.61397
																								osa-miR169e	0.0154	0.0061717	0.401375	2.49144
																								osa-miR1431	0.00378108	0.00154292	0.408064	2.45059
																								osa-miR1871	0.0993164	0.041659	0.419457	2.38403
																								osa-miR2874	0.0017645	0.000771	0.437212	2.28722
																								osa-miR528-3p	0.0017645	0.000771	0.437212	2.28722
																								osa-miR5814	0.0171409	0.00771462	0.450071	2.22187
																								osa-miR529b	0.674545	0.307042	0.455184	2.19691
																								osa-miR1860-3p	0.00504144	0.00231439	0.459072	2.17831
																								osa-miR169i-3p	0.0247031	0.0115719	0.468441	2.13474

## Sheet: DE2-10468
>2-fold up regulation in N22-CR						>2-fold up regulation in Vandana-LR						>2-fold up regulation in Vandana-SR						>2-fold up regulation in Vandana-RR
Osa-miRNA index	norm_expressed_mapped	norm_expressed_mapped	>2-fold & above			Osa-miRNA index	norm_expressed_mapped	norm_expressed_mapped	>2-fold & above			Osa-miRNA index	norm_expressed_mapped	norm_expressed_mapped	>2-fold & above			Osa-miRNA index	norm_expressed_mapped	norm_expressed_mapped	>2-fold & above
	Vandana-CR	N22-CR	N22-CR/Vandana-CR	Vandana-CR/N22-CR			Vandana-CR	Vandana-LR	Vandana-LR/Vandana-CR	Vandana-CR/Vandana-LR			Vandana-CR	Vandana-SR	Vandana-SR/Vandana-CR	Vandana-CR/Vandana-SR			Vandana-CR	Vandana-RR	Vandana-RR/Vandana-CR	Vandana-CR/Vandana-RR
osa-miR1874-3p	0.000771	0.0116002	15.0366	0.0665044		osa-miR5082	0.000771	0.121536	157.54	0.00634759		osa-miR164d	0.0115719	0.0941771	8.13841	0.122874		osa-miR528-5p	0.00154292	0.0516626	33.4836	0.0298654
osa-miR1425-5p	0.351015	3.98217	11.3447	0.0881467		osa-miR169i-5p.2	0.000771	0.097229	126.032	0.00793449		osa-miR5072	0.00308585	0.0247835	8.03133	0.124512		osa-miR1846e	0.000771	0.0140898	18.2638	0.0547532
osa-miR169i-5p.2	0.000771	0.00828583	10.7404	0.0931062		osa-miR528-5p	0.00154292	0.170151	110.278	0.00906799		osa-miR166b-5p	0.00385731	0.0297401	7.71007	0.1297		osa-miR169i-5p.2	0.000771	0.0093932	12.1758	0.0821299
osa-miR2275d	0.000771	0.00828583	10.7404	0.0931062		osa-miR396e-3p	0.00154292	0.0243072	15.754	0.0634759		osa-miR3979-5p	0.0578597	0.426275	7.3674	0.135733		osa-miR398b	0.00231439	0.0281796	12.1758	0.0821299
osa-miR5150-3p	0.0131149	0.135888	10.3613	0.0965125		osa-miR5827	0.0254582	0.315994	12.4123	0.0805656		osa-miR1846e	0.000771	0.00495669	6.42506	0.155641		osa-miR6246	0.000771	0.0093932	12.1758	0.0821299
osa-miR166b-5p	0.00385731	0.0348005	9.02195	0.110841		osa-miR2878-5p	0.00231439	0.0243072	10.5027	0.0952138		osa-miR5082	0.000771	0.00495669	6.42506	0.155641		osa-miR5540	0.000771	0.0046966	6.08792	0.16426
osa-miR2120	0.000771	0.00662866	8.59234	0.116383		osa-miR5072	0.00308585	0.0243072	7.87701	0.126952		osa-miR5540	0.000771	0.00495669	6.42506	0.155641		osa-miR6249	0.00154292	0.0093932	6.08792	0.16426
osa-miR440	0.000771	0.00662866	8.59234	0.116383		osa-miR535-3p	0.0154292	0.121536	7.87701	0.126952		osa-miR396c-5p	0.0493736	0.252791	5.11997	0.195314		osa-miR408-3p	0.020058	0.115067	5.73669	0.174316
osa-miR5513	0.00231439	0.0182288	7.87631	0.126963		osa-miR394	0.0131149	0.097229	7.41365	0.134886		osa-miR169i-5p.2	0.000771	0.00371752	4.8188	0.207521		osa-miR166b-5p	0.00385731	0.0211347	5.47913	0.182511
osa-miR160e-5p	0.0223724	0.145831	6.51832	0.153414		osa-miR444d.3	0.0339443	0.194458	5.72873	0.174559		osa-miR2120	0.000771	0.00371752	4.8188	0.207521		osa-miR5072	0.00308585	0.0164381	5.32693	0.187725
osa-miR159a.2	0.00154292	0.00994299	6.44425	0.155177		osa-miR156b-3p	0.0609455	0.340301	5.5837	0.179093		osa-miR528-3p	0.000771	0.00371752	4.8188	0.207521		osa-miR164d	0.0115719	0.0493143	4.26154	0.234657
osa-miR1879	0.000771	0.0049715	6.44425	0.155177		osa-miR166d-5p	0.0154292	0.0729217	4.7262	0.211586		osa-miR6249	0.00154292	0.00743504	4.8188	0.207521		osa-miR166d-5p	0.0154292	0.0493143	3.19616	0.312876
osa-miR2878-5p	0.00231439	0.0149145	6.44425	0.155177		osa-miR397a	0.0154292	0.0729217	4.7262	0.211586		osa-miR159a.2	0.00154292	0.00619586	4.01566	0.249025		osa-miR162b	0.00154292	0.0046966	3.04396	0.328519
osa-miR5082	0.000771	0.0049715	6.44425	0.155177		osa-miR535-5p	0.0208295	0.097229	4.66786	0.214231		osa-miR162b	0.00154292	0.00495669	3.21253	0.311281		osa-miR2863b	0.00308585	0.0093932	3.04396	0.328519
osa-miR5146	0.000771	0.0049715	6.44425	0.155177		osa-miR169i-3p	0.0115719	0.0486145	4.20107	0.238035		osa-miR169e	0.0061717	0.0198268	3.21253	0.311281		osa-miR408-5p	0.000771	0.0023483	3.04396	0.328519
osa-miR6249	0.00154292	0.00994299	6.44425	0.155177		osa-miR396c-5p	0.0493736	0.194458	3.9385	0.253904		osa-miR408-5p	0.000771	0.00247835	3.21253	0.311281		osa-miR440	0.000771	0.0023483	3.04396	0.328519
osa-miR169a	0.00386	0.0232003	6.01464	0.166261		osa-miR408-3p	0.020058	0.0729217	3.63554	0.275062		osa-miR5794	0.0223724	0.0706328	3.15714	0.316742		osa-miR5082	0.000771	0.0023483	3.04396	0.328519
osa-miR169i-3p	0.0115719	0.0662866	5.72822	0.174574		osa-miR5794	0.0223724	0.0729217	3.25945	0.3068		osa-miR1425-5p	0.351015	1.0248	2.91952	0.342522		osa-miR396c-5p	0.0493736	0.136201	2.75859	0.362504
osa-miR396c-5p	0.0493736	0.281718	5.70585	0.175259		osa-miR168a-3p	0.78072	2.26057	2.8955	0.345363		osa-miR169i-3p	0.0115719	0.0334577	2.89128	0.345868		osa-miR159f	0.0316299	0.0727973	2.30153	0.434493
osa-miR166n-5p	0.00154292	0.00828583	5.37021	0.186212		osa-miR162a	0.0748318	0.194458	2.5986	0.384823		osa-miR444f	0.00925754	0.0260226	2.81096	0.35575		osa-miR169e	0.0061717	0.0140898	2.28297	0.438026
osa-miR171h	0.00462877	0.0248575	5.37021	0.186212		osa-miR393b-5p	0.030087	0.0729217	2.42369	0.412593		osa-miR528-5p	0.00154292	0.00371752	2.4094	0.415041		osa-miR1423b	0.010029	0.0211347	2.10736	0.474528
osa-miR1863b	0.00385731	0.019886	5.1554	0.193971		osa-miR3979-3p	0.104147	0.218765	2.10053	0.476069		osa-miR1423b	0.010029	0.0223051	2.22406	0.449628		osa-miR444f	0.00925754	0.0187864	2.02931	0.492779
osa-miR169e	0.0061717	0.029829	4.83319	0.206903		osa-miR3979-5p	0.0578597	0.121536	2.10053	0.476069		osa-miR529b	0.307042	0.656762	2.139	0.467509
osa-miR1862d	0.357187	1.68865	4.72764	0.211522								osa-miR535-5p	0.0208295	0.0421319	2.0227	0.494388
osa-miR5150-5p	0.00771462	0.0348005	4.51098	0.221681								osa-miR2863b	0.00308585	0.00619586	2.00783	0.49805		>2-fold up regulation in Vandana-CR
osa-miR162b	0.00154292	0.00662866	4.29617	0.232766		>2-fold up regulation in Vandana-CR												Osa-miRNA index	norm_expressed_mapped	norm_expressed_mapped		>2-fold & above
osa-miR171f-5p	0.000771	0.00331433	4.29617	0.232766		Osa-miRNA index	norm_expressed_mapped	norm_expressed_mapped		>2-fold & above									Vandana-CR	Vandana-RR	Vandana-RR/Vandana-CR	Vandana-CR/Vandana-RR
osa-miR1860-3p	0.00231439	0.00994299	4.29617	0.232766			Vandana-CR	Vandana-LR	Vandana-LR/Vandana-CR	Vandana-CR/Vandana-LR		>2-fold up regulation in Vandana-CR						osa-miR1878	0.091804	0.0140898	0.153477	6.51563
osa-miR5505	0.000771	0.00331433	4.29617	0.232766		osa-miR529b	0.307042	0.0486145	0.158332	6.31585		Osa-miRNA index	norm_expressed_mapped	norm_expressed_mapped		>2-fold & above		osa-miR1862e	0.0270012	0.0046966	0.173941	5.74909
osa-miR5508	0.000771	0.00331433	4.29617	0.232766		osa-miR390-5p	0.106462	0.0243072	0.228319	4.37984			Vandana-CR	Vandana-SR	Vandana-SR/Vandana-CR	Vandana-CR/Vandana-SR		osa-miR5150-3p	0.0131149	0.0023483	0.179056	5.58483
osa-miR5802	0.000771	0.00331433	4.29617	0.232766		osa-miR1878	0.091804	0.0243072	0.264773	3.77682		osa-miR1878	0.091804	0.0173484	0.188972	5.29178		osa-miR393b-3p	0.010029	0.0023483	0.234151	4.27075
osa-miR5816	0.000771	0.00331433	4.29617	0.232766								osa-miR1862e	0.0270012	0.0111526	0.41304	2.42108		osa-miR1867	0.061717	0.0164381	0.266347	3.75451
osa-miR6246	0.000771	0.00331433	4.29617	0.232766								osa-miR1862d	0.357187	0.171006	0.478757	2.08874		osa-miR2880	0.0169722	0.0046966	0.276724	3.61371
osa-miR166d-5p	0.0154292	0.0629723	4.08136	0.245016														osa-miR1876	0.247639	0.070449	0.284482	3.51516
osa-miR444f	0.00925754	0.0364576	3.93815	0.253926														osa-miR5150-5p	0.00771462	0.0023483	0.304396	3.28519
osa-miR1867	0.061717	0.238632	3.86655	0.258628														osa-miR394	0.0131149	0.0046966	0.358113	2.79241
osa-miR812v	0.00385731	0.0149145	3.86655	0.258628														osa-miR812s	0.0115719	0.0046966	0.405861	2.4639
osa-miR2863b	0.00308585	0.0116002	3.75915	0.266018														osa-miR1862d	0.357187	0.159684	0.447061	2.23683
osa-miR3979-5p	0.0578597	0.21046	3.63742	0.27492														osa-miR1871	0.041659	0.0187864	0.450957	2.21751
osa-miR1876	0.247639	0.81864	3.30577	0.302501														osa-miR397a	0.0154292	0.0070449	0.456594	2.19013
osa-miR5794	0.0223724	0.0729153	3.25916	0.306827														osa-miR535-3p	0.0154292	0.0070449	0.456594	2.19013
osa-miR167d-3p	0.00154292	0.0049715	3.22213	0.310354
osa-miR2871a-5p	0.0061717	0.019886	3.22213	0.310354
osa-miR162a	0.0748318	0.232003	3.10033	0.322547
osa-miR159f	0.0316299	0.0977728	3.09115	0.323505
osa-miR535-3p	0.0154292	0.0464006	3.00732	0.332522
osa-miR156b-3p	0.0609455	0.17566	2.88224	0.346952
osa-miR812n-5p	0.00462877	0.0132573	2.86411	0.349148
osa-miR1878	0.091804	0.246918	2.68962	0.3718
osa-miR1868	0.00308585	0.00828583	2.68511	0.372425
osa-miR1423a-5p	0.0316299	0.0845154	2.67201	0.37425
osa-miR1423b	0.010029	0.0265146	2.6438	0.378244
osa-miR1320-3p	0.00694316	0.0182288	2.62544	0.380889
osa-miR1871	0.041659	0.107716	2.58566	0.386749
osa-miR3979-3p	0.104147	0.248575	2.38676	0.418978
osa-miR1862e	0.0270012	0.0629723	2.33221	0.428779
osa-miR535-5p	0.0208295	0.0464006	2.22764	0.448905
osa-miR1425-3p	0.00154292	0.00331433	2.14808	0.465531
osa-miR1433	0.00308585	0.00662866	2.14808	0.465531
osa-miR1846d-3p	0.000771	0.00165717	2.14808	0.465531
osa-miR1846e	0.000771	0.00165717	2.14808	0.465531
osa-miR396e-3p	0.00154292	0.00331433	2.14808	0.465531
osa-miR3982-3p	0.000771	0.00165717	2.14808	0.465531
osa-miR408-5p	0.000771	0.00165717	2.14808	0.465531
osa-miR5813	0.000771	0.00165717	2.14808	0.465531
osa-miR6250	0.000771	0.00165717	2.14808	0.465531
osa-miR812p	0.000771	0.00165717	2.14808	0.465531
osa-miR168a-5p	0.938098	2.01014	2.14278	0.466682
>2-fold up regulation in Vandana-CR
Osa-miRNA index	norm_expressed_mapped	norm_expressed_mapped		>2-fold & above
	Vandana-CR	N22-CR	N22-CR/Vandana-CR	Vandana-CR/N22-CR
osa-miR397a	0.0154292	0.0049715	0.322213	3.10354
osa-miR1863c	0.00771462	0.00331433	0.429617	2.32766
osa-miR5814	0.00771462	0.00331433	0.429617	2.32766
osa-miR812s	0.0115719	0.0049715	0.429617	2.32766
osa-miR529b	0.307042	0.145831	0.474953	2.10547

## Sheet: DE3-11754
>2-fold up regulation in N22-LS						>2-fold up regulation in Vandana-RS						>2-fold up regulation in Vandana-SS						>2-fold up regulation in Vandana-LR
Osa-miRNA index	norm_expressed_mapped	norm_expressed_mapped	>2-fold & above			Osa-miRNA index	norm_expressed_mapped	norm_expressed_mapped	>2-fold & above			Osa-miRNA index	norm_expressed_mapped	norm_expressed_mapped	>2-fold & above			Osa-miRNA index	norm_expressed_mapped	norm_expressed_mapped	>2-fold & above
	Vandana-LS	N22-LS	N22-LS/Vandana-LS	Vandana-LS/N22-LS			Vandana-LS	Vandana-RS	Vandana-RS/Vandana-LS	Vandana-LS/Vandana-RS			Vandana-LS	Vandana-SS	Vandana-SS/Vandana-LS	Vandana-LS/Vandana-SS			Vandana-LS	Vandana-LR	Vandana-LR/Vandana-LS	Vandana-LS/Vandana-LR
osa-miR5504	0.00158763	0.0168587	10.6188	0.0941729		osa-miR528-3p	0.00158763	0.013304	8.37982	0.119334		osa-miR2863b	0.000794	0.00538439	6.78293	0.147429		osa-miR156k	0.000794	0.43753	551.175	0.00181431
osa-miR5082	0.00158763	0.0154538	9.73387	0.102734		osa-miR166n-5p	0.0166701	0.106432	6.38462	0.156626		osa-miR399j	0.00238144	0.0130764	5.49094	0.182118		osa-miR3979-3p	0.000794	0.218765	275.587	0.00362861
osa-miR812f	0.000794	0.00702445	8.84897	0.113007		osa-miR156l-5p	0.000794	0.00352964	4.44643	0.224899		osa-miR156l-5p	0.000794	0.00423059	5.32944	0.187637		osa-miR5082	0.00158763	0.121536	76.552	0.013063
osa-miR399j	0.00238144	0.0196684	8.25904	0.121079		osa-miR166h-5p	0.00158763	0.00543022	3.42033	0.292369		osa-miR2863c	0.000794	0.00423059	5.32944	0.187637		osa-miR528-5p	0.00476289	0.170151	35.7243	0.0279922
osa-miR1859	0.00396907	0.0210733	5.30938	0.188346		osa-miR167h-3p	0.00635052	0.0203633	3.20656	0.31186		osa-miR156k	0.000794	0.00346139	4.36045	0.229334		osa-miR156b-3p	0.0134948	0.340301	25.2171	0.0396556
osa-miR2120	0.000794	0.00421467	5.30938	0.188346		osa-miR166d-5p	0.00317526	0.0100459	3.16381	0.316075		osa-miR5145	0.00158763	0.00615359	3.87596	0.258001		osa-miR169i-5p.2	0.00396907	0.097229	24.4966	0.0408219
osa-miR169e	0.0754	0.279573	3.70725	0.269741		osa-miR169f.2	0.000794	0.00217209	2.73627	0.365461		osa-miR159a.2	0.00317526	0.00884578	2.78585	0.358957		osa-miR166d-5p	0.00317526	0.0729217	22.9656	0.0435434
osa-miR2873a	0.0944639	0.339983	3.59908	0.277849		osa-miR2863b	0.000794	0.00217209	2.73627	0.365461		osa-miR160f-5p	0.0285773	0.0746122	2.61089	0.383011		osa-miR396e-3p	0.00158763	0.0243072	15.3104	0.0653151
osa-miR1863a	0.000794	0.00280978	3.53959	0.282519		osa-miR399j	0.00238144	0.00651627	2.73627	0.365461		osa-miR5072	0.0333402	0.083458	2.50322	0.399485		osa-miR397a	0.0055567	0.0729217	13.1232	0.0762009
osa-miR2863b	0.000794	0.00280978	3.53959	0.282519		osa-miR166c-5p	0.000794	0.00190058	2.39423	0.41767		osa-miR528-3p	0.00158763	0.00384599	2.42247	0.412801		osa-miR535-3p	0.0142887	0.121536	8.50578	0.117567
osa-miR5083	0.00317526	0.0112391	3.53959	0.282519		osa-miR166g-5p	0.000794	0.00190058	2.39423	0.41767		osa-miR5794	0.0444536	0.0973036	2.18888	0.456855		osa-miR444d.3	0.0325464	0.194458	5.97479	0.16737
osa-miR5150-3p	0.0523918	0.167182	3.19099	0.313382		osa-miR5513	0.00238144	0.00570173	2.39423	0.41767		osa-miR167a-3p	0.00476289	0.0103842	2.18023	0.458668		osa-miR5827	0.0579485	0.315994	5.45302	0.183385
osa-miR160f-5p	0.0285773	0.0899129	3.1463	0.317833		osa-miR1433	0.0150825	0.0344819	2.28622	0.437403		osa-miR167h-3p	0.00635052	0.0138456	2.18023	0.458668		osa-miR396c-5p	0.0404845	0.194458	4.80326	0.208192
osa-miR5513	0.00238144	0.00702445	2.94966	0.339022		osa-miR1863a	0.000794	0.00162907	2.0522	0.487282								osa-miR535-5p	0.0269897	0.097229	3.60245	0.277589
osa-miR5072	0.0333402	0.0871031	2.61255	0.382767		osa-miR398b	0.0698557	0.141457	2.02499	0.493829								osa-miR2878-5p	0.00873196	0.0243072	2.78371	0.359233
osa-miR1879	0.00238144	0.00561956	2.35973	0.423778		osa-miR5072	0.0333402	0.0667917	2.00334	0.499167		>2-fold up regulation in Vandana-LS						osa-miR393b-5p	0.0349278	0.0729217	2.08778	0.478977
osa-miR169i-3p	0.0285773	0.06322	2.21224	0.45203								Osa-miRNA index	norm_expressed_mapped	norm_expressed_mapped		>2-fold & above
osa-miR166b-5p	0.00714433	0.0154538	2.16308	0.462303		>2-fold up regulation in Vandana-LS							Vandana-LS	Vandana-SS	Vandana-SS/Vandana-LS	Vandana-LS/Vandana-SS
						Osa-miRNA index	norm_expressed_mapped	norm_expressed_mapped		>2-fold & above		osa-miR531a	0.0944639	0.0107688	0.113999	8.77202		>2-fold up regulation in Vandana-LS
>2-fold up regulation in Vandana-LS							Vandana-LS	Vandana-RS	Vandana-RS/Vandana-LS	Vandana-LS/Vandana-RS		osa-miR167d-3p	0.00317526	0.000385	0.121124	8.25602		Osa-miRNA index	norm_expressed_mapped	norm_expressed_mapped		>2-fold & above
Osa-miRNA index	norm_expressed_mapped	norm_expressed_mapped		>2-fold & above		osa-miR531a	0.0944639	0.00923138	0.0977238	10.2329		osa-miR396c-3p	0.0055567	0.000769	0.138427	7.22402			Vandana-LS	Vandana-LR	Vandana-LR/Vandana-LS	Vandana-LS/Vandana-LR
	Vandana-LS	N22-LS	N22-LS/Vandana-LS	Vandana-LS/N22-LS		osa-miR5150-5p	0.0333402	0.00434418	0.130298	7.67469		osa-miR5162	0.0055567	0.000769	0.138427	7.22402		osa-miR529b	2.02423	0.0486145	0.0240163	41.6384
osa-miR812v	0.00714433	0.00140489	0.196644	5.08534		osa-miR440	0.0055567	0.000815	0.146586	6.82194		osa-miR440	0.0055567	0.0011538	0.207641	4.81601		osa-miR1425-5p	5.09788	0.194458	0.0381449	26.2158
osa-miR390-3p	0.0134948	0.00280978	0.208211	4.80282		osa-miR2873c	0.00158763	0.000272	0.171017	5.84738		osa-miR166k-5p	0.00476289	0.0011538	0.242247	4.12801		osa-miR168a-5p	4.58745	0.510452	0.111271	8.98704
osa-miR408-3p	0.11034	0.025288	0.229182	4.36334		osa-miR2874	0.00317526	0.000543	0.171017	5.84738		osa-miR2869	0.00476289	0.0011538	0.242247	4.12801		osa-miR390-5p	0.129392	0.0243072	0.187858	5.32318
osa-miR5162	0.0055567	0.00140489	0.252828	3.95526		osa-miR396f-5p	0.00158763	0.000272	0.171017	5.84738		osa-miR3982-3p	0.00158763	0.000385	0.242247	4.12801		osa-miR168a-3p	9.34479	2.26057	0.241907	4.13381
osa-miR396f-3p	0.0103196	0.00280978	0.272276	3.67274		osa-miR812p	0.00158763	0.000272	0.171017	5.84738		osa-miR5493	0.00317526	0.000769	0.242247	4.12801		osa-miR1862d	0.825567	0.26738	0.323874	3.08762
osa-miR169a	0.0150825	0.00421467	0.279441	3.57857		osa-miR1879	0.00238144	0.000543	0.228022	4.38554		osa-miR5825	0.00158763	0.000385	0.242247	4.12801		osa-miR1878	0.0508041	0.0243072	0.47845	2.09008
osa-miR2869	0.00476289	0.00140489	0.294966	3.39022		osa-miR5156	0.00238144	0.000543	0.228022	4.38554		osa-miR6249	0.0166701	0.00423059	0.253783	3.94037
osa-miR1862e	0.0333402	0.0112391	0.337104	2.96645		osa-miR5162	0.0055567	0.00135756	0.24431	4.09317		osa-miR390-3p	0.0134948	0.00384599	0.284997	3.50881
osa-miR2871a-5p	0.0285773	0.00983422	0.344127	2.90591		osa-miR5083	0.00317526	0.000815	0.256525	3.89825		osa-miR1846e	0.00396907	0.0011538	0.290697	3.44001
osa-miR2879	0.00396907	0.00140489	0.353959	2.82519		osa-miR2055	0.00396907	0.00108604	0.273627	3.65461		osa-miR5156	0.00238144	0.000769	0.322997	3.09601
osa-miR535-3p	0.0142887	0.00561956	0.393288	2.54267		osa-miR6249	0.0166701	0.00461569	0.276884	3.61162		osa-miR1870-3p	0.00873196	0.00307679	0.35236	2.83801
osa-miR529b	2.02423	0.848553	0.419198	2.3855		osa-miR1868	0.00317526	0.00108604	0.342033	2.92369		osa-miR5083	0.00317526	0.0011538	0.363371	2.75201
osa-miR5814	0.0166701	0.00702445	0.42138	2.37316		osa-miR397a	0.0055567	0.00190058	0.342033	2.92369		osa-miR1423a-5p	0.077	0.0296141	0.384599	2.60011
osa-miR166d-5p	0.00317526	0.00140489	0.442449	2.26015		osa-miR5493	0.00317526	0.00108604	0.342033	2.92369		osa-miR1880	0.00396907	0.0015384	0.387596	2.58001
osa-miR390-5p	0.129392	0.0576004	0.445163	2.24637		osa-miR5788	0.000794	0.000272	0.342033	2.92369		osa-miR390-5p	0.129392	0.0542285	0.419103	2.38605
osa-miR1432	0.11034	0.0547907	0.496561	2.01385		osa-miR1876	0.503278	0.186257	0.370087	2.70207		osa-miR529b	2.02423	0.861117	0.425406	2.3507
						osa-miR1878	0.0508041	0.0192773	0.379443	2.63544		osa-miR396f-3p	0.0103196	0.00461519	0.447226	2.23601
						osa-miR169e	0.0754	0.0290517	0.385238	2.5958		osa-miR1878	0.0508041	0.0238451	0.469354	2.13059
						osa-miR169a	0.0150825	0.00597325	0.396039	2.52501		osa-miR1429-3p	0.000794	0.000385	0.484495	2.06401
						osa-miR1862d	0.825567	0.330429	0.400245	2.49847		osa-miR164e	0.00158763	0.000769	0.484495	2.06401
						osa-miR1870-3p	0.00873196	0.00352964	0.404221	2.47389		osa-miR166c-5p	0.000794	0.000385	0.484495	2.06401
						osa-miR1862e	0.0333402	0.0135756	0.407183	2.4559		osa-miR166d-5p	0.00317526	0.0015384	0.484495	2.06401
						osa-miR1863b	0.00714433	0.00298662	0.418041	2.39211		osa-miR1846d-5p	0.00238144	0.0011538	0.484495	2.06401
						osa-miR5150-3p	0.0523918	0.0219924	0.419768	2.38227		osa-miR1850.3	0.000794	0.000385	0.484495	2.06401
						osa-miR1860-3p	0.00714433	0.00325813	0.456045	2.19277		osa-miR1859	0.00396907	0.001923	0.484495	2.06401
												osa-miR1860-3p	0.00714433	0.00346139	0.484495	2.06401
												osa-miR1862e	0.0333402	0.0161532	0.484495	2.06401
												osa-miR2120	0.000794	0.000385	0.484495	2.06401
												osa-miR397a	0.0055567	0.00269219	0.484495	2.06401
												osa-miR444a-5p	0.00317526	0.0015384	0.484495	2.06401
												osa-miR5082	0.00158763	0.000769	0.484495	2.06401
												osa-miR5144-3p	0.000794	0.000385	0.484495	2.06401
												osa-miR5504	0.00158763	0.000769	0.484495	2.06401
												osa-miR5788	0.000794	0.000385	0.484495	2.06401
												osa-miR5813	0.000794	0.000385	0.484495	2.06401
												osa-miR6251	0.000794	0.000385	0.484495	2.06401
												osa-miR812f	0.000794	0.000385	0.484495	2.06401
												osa-miR812o-5p	0.000794	0.000385	0.484495	2.06401
												osa-miR2880	0.117485	0.0584591	0.497589	2.00969

## Sheet: DE4-1286
>2-fold up regulation in N22-LR						>2-fold up regulation in Vandana-RR						>2-fold up regulation in Vandana-SR
Osa-miRNA index	norm_expressed_mapped	norm_expressed_mapped	>2-fold & above			Osa-miRNA index	norm_expressed_mapped	norm_expressed_mapped	>2-fold & above			Osa-miRNA index	norm_expressed_mapped	norm_expressed_mapped	>2-fold & above
	Vandana-LR	N22-LR	N22-LR/Vandana-LR	Vandana-LR/N22-LR			Vandana-LR	Vandana-RR	Vandana-RR/Vandana-LR	Vandana-LR/Vandana-RR			norm_expressed_mapped	Vandana-SR	Vandana-SR/Vandana-LR	Vandana-LR/Vandana-SR
osa-miR2877	0.121536	0.905816	7.45306	0.134173		osa-miR529b	0.0486145	0.169078	3.47793	0.287528		osa-miR529b	0.0486145	0.656762	13.5096	0.0740215
osa-miR390-5p	0.0243072	0.0962876	3.96127	0.252444		osa-miR390-5p	0.0243072	0.0774939	3.1881	0.313667		osa-miR1425-5p	0.194458	1.0248	5.27001	0.189753
osa-miR1862d	0.26738	0.980707	3.66784	0.27264								osa-miR390-5p	0.0243072	0.104091	4.28228	0.23352
osa-miR1878	0.0243072	0.0891552	3.66784	0.27264		>2-fold up regulation in Vandana-LR						osa-miR3979-5p	0.121536	0.426275	3.50739	0.285112
osa-miR529b	0.0486145	0.153347	3.15435	0.317023		Osa-miRNA index	norm_expressed_mapped	norm_expressed_mapped		>2-fold & above
osa-miR169i-3p	0.0486145	0.146214	3.00763	0.332488			Vandana-LR	Vandana-RR	Vandana-RR/Vandana-LR	Vandana-LR/Vandana-RR
osa-miR1423a-5p	0.0486145	0.133733	2.75088	0.36352		osa-miR5082	0.121536	0.0023483	0.0193218	51.755		>2-fold up regulation in Vandana-LR
osa-miR1425-5p	0.194458	0.499269	2.56749	0.389485		osa-miR394	0.097229	0.0046966	0.0483045	20.702		Osa-miRNA index	norm_expressed_mapped	norm_expressed_mapped		>2-fold & above
osa-miR393b-5p	0.0729217	0.151564	2.07844	0.481129		osa-miR535-3p	0.121536	0.0070449	0.0579654	17.2517			Vandana-LR	Vandana-SR	Vandana-SR/Vandana-LR	Vandana-LR/Vandana-SR
						osa-miR5827	0.315994	0.0187864	0.0594517	16.8204		osa-miR528-5p	0.170151	0.00371752	0.0218484	45.77
						osa-miR169i-5p.2	0.097229	0.0093932	0.0966091	10.351		osa-miR169i-5p.2	0.097229	0.00371752	0.0382347	26.1543
>2-fold up regulation in Vandana-LR						osa-miR397a	0.0729217	0.0070449	0.0966091	10.351		osa-miR5082	0.121536	0.00495669	0.0407837	24.5196
Osa-miRNA index	norm_expressed_mapped	norm_expressed_mapped		>2-fold & above		osa-miR169i-3p	0.0486145	0.0070449	0.144914	6.90066		osa-miR2878-5p	0.0243072	0.00123917	0.0509796	19.6157
	Vandana-LR	N22-LR	N22-LR/Vandana-LR	Vandana-LR/N22-LR		osa-miR444d.3	0.194458	0.0281796	0.144914	6.90066		osa-miR535-3p	0.121536	0.00991338	0.0815673	12.2598
osa-miR2878-5p	0.0243072	0.0017831	0.0733569	13.632		osa-miR1867	0.097229	0.0164381	0.169066	5.91486		osa-miR5827	0.315994	0.0297401	0.0941161	10.6252
osa-miR396e-3p	0.0243072	0.0017831	0.0733569	13.632		osa-miR156b-3p	0.340301	0.0681007	0.200119	4.99703		osa-miR397a	0.0729217	0.0111526	0.152939	6.53857
osa-miR397a	0.0729217	0.00534931	0.0733569	13.632		osa-miR535-5p	0.097229	0.023483	0.241523	4.1404		osa-miR394	0.097229	0.0161092	0.165684	6.0356
osa-miR169i-5p.2	0.097229	0.00891552	0.0916961	10.9056		osa-miR393b-5p	0.0729217	0.0187864	0.257624	3.88162		osa-miR444d.3	0.194458	0.0371752	0.191173	5.23085
osa-miR408-3p	0.0729217	0.00713241	0.0978092	10.224		osa-miR3979-3p	0.218765	0.0563592	0.257624	3.88162		osa-miR156b-3p	0.340301	0.0842637	0.247615	4.03853
osa-miR5082	0.121536	0.0142648	0.117371	8.51999		osa-miR1876	0.26738	0.070449	0.263479	3.79537		osa-miR408-3p	0.0729217	0.0223051	0.305877	3.26928
osa-miR166d-5p	0.0729217	0.0160479	0.220071	4.544		osa-miR528-5p	0.170151	0.0516626	0.303628	3.2935		osa-miR166d-5p	0.0729217	0.0235443	0.322871	3.09722
osa-miR444d.3	0.194458	0.0481438	0.247579	4.03911		osa-miR162a	0.194458	0.0657524	0.338132	2.95743		osa-miR162a	0.194458	0.0755895	0.388719	2.57255
osa-miR535-3p	0.121536	0.0303128	0.249413	4.00941		osa-miR168a-3p	2.26057	0.770242	0.340729	2.93489		osa-miR535-5p	0.097229	0.0421319	0.433326	2.30773
osa-miR394	0.097229	0.0356621	0.366784	2.7264		osa-miR1423a-5p	0.0486145	0.023483	0.483045	2.0702		osa-miR1867	0.097229	0.043371	0.446071	2.24179
osa-miR1876	0.26738	0.106986	0.400128	2.4992								osa-miR1876	0.26738	0.125156	0.468085	2.13636
osa-miR156b-3p	0.340301	0.162262	0.47682	2.09723

## Sheet: DE5-136
>2-fold up regulation in N22-SS						>2-fold up regulation in Vandana-SR
Osa-miRNA index	norm_expressed_mapped	norm_expressed_mapped	>2-fold & above			Osa-miRNA index	norm_expressed_mapped	norm_expressed_mapped	>2-fold & above
	Vandana-SS	N22-SS	N22-SS/Vandana-SS	Vandana-SS/N22-SS			Vandana-SS	Vandana-SR	Vandana-SR/Vandana-SS	Vandana-SS/Vandana-SR
osa-miR5788	0.000385	0.0156182	40.6091	0.024625		osa-miR3979-5p	0.000385	0.426275	1108.36	0.000902232
osa-miR6249	0.00423059	0.0475646	11.243	0.0889441		osa-miR3979-3p	0.0011538	0.158614	137.471	0.00727424
osa-miR166c-5p	0.000385	0.00425952	11.0752	0.0902917		osa-miR166d-5p	0.0015384	0.0235443	15.3044	0.0653406
osa-miR6251	0.000385	0.00425952	11.0752	0.0902917		osa-miR396c-5p	0.021153	0.252791	11.9506	0.0836775
osa-miR167d-3p	0.000385	0.0035496	9.22935	0.10835		osa-miR169f.2	0.0011538	0.0111526	9.66596	0.103456
osa-miR1423b	0.00730738	0.0603432	8.25784	0.121097		osa-miR2120	0.000385	0.00371752	9.66596	0.103456
osa-miR812f	0.000385	0.00283968	7.38348	0.135438		osa-miR812f	0.000385	0.00371752	9.66596	0.103456
osa-miR164d	0.0138456	0.0944193	6.81946	0.146639		osa-miR156b-3p	0.0107688	0.0842637	7.82482	0.127798
osa-miR166b-5p	0.00923038	0.061763	6.69128	0.149448		osa-miR390-3p	0.00384599	0.0297401	7.73276	0.12932
osa-miR1849	0.000385	0.00212976	5.53761	0.180583		osa-miR164d	0.0138456	0.0941771	6.80197	0.147016
osa-miR390-3p	0.00384599	0.0212976	5.53761	0.180583		osa-miR5082	0.000769	0.00495669	6.44397	0.155184
osa-miR5160	0.000385	0.00212976	5.53761	0.180583		osa-miR1846e	0.0011538	0.00495669	4.29598	0.232776
osa-miR169i-5p.2	0.00384599	0.0205877	5.35302	0.18681		osa-miR397a	0.00269219	0.0111526	4.14255	0.241397
osa-miR1846e	0.0011538	0.00567936	4.92232	0.203156		osa-miR156l-5p	0.00423059	0.0136309	3.22199	0.310368
osa-miR166d-5p	0.0015384	0.0070992	4.61467	0.2167		osa-miR166b-5p	0.00923038	0.0297401	3.22199	0.310368
osa-miR1870-5p	0.0015384	0.0070992	4.61467	0.2167		osa-miR167d-3p	0.000385	0.00123917	3.22199	0.310368
osa-miR166h-5p	0.00269219	0.0120686	4.48283	0.223074		osa-miR171c-5p	0.000385	0.00123917	3.22199	0.310368
osa-miR5504	0.000769	0.00283968	3.69174	0.270875		osa-miR2867-5p	0.000385	0.00123917	3.22199	0.310368
osa-miR6246	0.000385	0.00141984	3.69174	0.270875		osa-miR5144-3p	0.000385	0.00123917	3.22199	0.310368
osa-miR167h-3p	0.0138456	0.0489845	3.53792	0.282652		osa-miR5146	0.000385	0.00123917	3.22199	0.310368
osa-miR5513	0.00461519	0.0156182	3.38409	0.2955		osa-miR5151	0.000385	0.00123917	3.22199	0.310368
osa-miR1423a-5p	0.0296141	0.0979689	3.30818	0.302281		osa-miR5788	0.000385	0.00123917	3.22199	0.310368
osa-miR166k-5p	0.0011538	0.0035496	3.07645	0.32505		osa-miR5813	0.000385	0.00123917	3.22199	0.310368
osa-miR2869	0.0011538	0.0035496	3.07645	0.32505		osa-miR1423b	0.00730738	0.0223051	3.05241	0.32761
osa-miR396c-5p	0.021153	0.0603432	2.85271	0.350544		osa-miR1870-5p	0.0015384	0.00371752	2.41649	0.413824
osa-miR396c-3p	0.000769	0.00212976	2.7688	0.361167		osa-miR531a	0.0107688	0.0260226	2.41649	0.413824
osa-miR5082	0.000769	0.00212976	2.7688	0.361167		osa-miR1868	0.00230759	0.00495669	2.14799	0.465551
osa-miR1868	0.00230759	0.00567936	2.46116	0.406313
osa-miR1859	0.001923	0.00425952	2.21504	0.451458
osa-miR1878	0.0238451	0.0511142	2.14359	0.466507		>2-fold up regulation in Vandana-SS
						Osa-miRNA index	norm_expressed_mapped	norm_expressed_mapped		>2-fold & above
							Vandana-SS	Vandana-SR	Vandana-SR/Vandana-SS	Vandana-SS/Vandana-SR
>2-fold up regulation in Vandana-SS						osa-miR398b	0.0788428	0.00371752	0.047151	21.2085
Osa-miRNA index	norm_expressed_mapped	norm_expressed_mapped		>2-fold & above		osa-miR168a-3p	17.5893	1.51551	0.086161	11.6062
	Vandana-SS	N22-SS	N22-SS/Vandana-SS	Vandana-SS/N22-SS		osa-miR2878-5p	0.011538	0.00123917	0.1074	9.31103
osa-miR1432	0.180762	0.0184579	0.102112	9.79318		osa-miR167a-3p	0.0103842	0.00123917	0.119333	8.37993
osa-miR399j	0.0130764	0.00141984	0.108581	9.20975		osa-miR168a-5p	4.50019	0.582411	0.129419	7.72683
osa-miR168a-3p	17.5893	2.5834	0.146874	6.80857		osa-miR394	0.122687	0.0161092	0.131303	7.61594
osa-miR398b	0.0788428	0.0127786	0.162076	6.16993		osa-miR1431	0.00923038	0.00123917	0.134249	7.44882
osa-miR1425-3p	0.00846118	0.00141984	0.167806	5.95925		osa-miR160e-5p	0.321909	0.043371	0.134731	7.42222
osa-miR2863c	0.00423059	0.00071	0.167806	5.95925		osa-miR1425-3p	0.00846118	0.00123917	0.146454	6.82809
osa-miR5072	0.083458	0.0184579	0.221164	4.52153		osa-miR1432	0.180762	0.0297401	0.164527	6.07803
osa-miR408-3p	0.0934576	0.0212976	0.227885	4.38818		osa-miR393b-3p	0.0903808	0.0148701	0.164527	6.07803
osa-miR812p	0.00307679	0.00071	0.230734	4.334		osa-miR2871a-5p	0.017307	0.00371752	0.214799	4.65551
osa-miR2863b	0.00538439	0.00141984	0.263696	3.79225		osa-miR1433	0.0215376	0.00495669	0.230142	4.34515
osa-miR5145	0.00615359	0.00212976	0.3461	2.88933		osa-miR1425-5p	4.40289	1.0248	0.232755	4.29636
osa-miR408-5p	0.001923	0.00071	0.369174	2.70875		osa-miR2880	0.0584591	0.0136309	0.23317	4.28872
osa-miR5814	0.00846118	0.0035496	0.419516	2.3837		osa-miR408-3p	0.0934576	0.0223051	0.238666	4.18996
osa-miR2879	0.00461519	0.00212976	0.461467	2.167		osa-miR1876	0.506902	0.125156	0.246905	4.05014
						osa-miR2879	0.00461519	0.00123917	0.268499	3.72441
						osa-miR5150-3p	0.0311525	0.00867421	0.278443	3.5914
						osa-miR2863c	0.00423059	0.00123917	0.292908	3.41404
						osa-miR5072	0.083458	0.0247835	0.296957	3.36749
						osa-miR162a	0.246528	0.0755895	0.306616	3.2614
						osa-miR1863b	0.00807658	0.00247835	0.306856	3.25886
						osa-miR162b	0.0146148	0.00495669	0.339156	2.94849
						osa-miR2873b	0.00346139	0.00123917	0.357998	2.79331
						osa-miR5827	0.0823042	0.0297401	0.361344	2.76744
						osa-miR169e	0.0538439	0.0198268	0.368227	2.71572
						osa-miR5150-5p	0.0199992	0.00743504	0.371768	2.68985
						osa-miR1862d	0.449596	0.171006	0.380354	2.62913
						osa-miR812p	0.00307679	0.00123917	0.402748	2.48294
						osa-miR169a	0.0111534	0.00495669	0.444412	2.25017
						osa-miR166h-5p	0.00269219	0.00123917	0.460284	2.17257
						osa-miR2118o	0.00269219	0.00123917	0.460284	2.17257
						osa-miR2874	0.00269219	0.00123917	0.460284	2.17257
						osa-miR1871	0.0557669	0.0260226	0.466632	2.14301
						osa-miR1867	0.0888424	0.043371	0.48818	2.04843

## Sheet: DE6-14
>2-fold up regulation in N22-SR
Osa-miRNA index	norm_expressed_mapped	norm_expressed_mapped	>2-fold & above
	Vandana-SR	N22-SR	N22-SR/Vandana-SR	Vandana-SR/N22-SR
osa-miR5504	0.00123917	0.0617689	49.8469	0.0200614
osa-miR169e	0.0198268	0.591216	29.8191	0.0335356
osa-miR1425-3p	0.00123917	0.0189088	15.2592	0.0655341
osa-miR1862e	0.0111526	0.144968	12.9986	0.0769313
osa-miR5150-3p	0.00867421	0.104629	12.0621	0.0829045
osa-miR1870-5p	0.00371752	0.04286	11.5292	0.0867363
osa-miR1862d	0.171006	1.84298	10.7773	0.0927876
osa-miR159f	0.0520453	0.549617	10.5604	0.0946937
osa-miR168a-5p	0.582411	5.8983	10.1274	0.0987423
osa-miR166b-5p	0.0297401	0.291196	9.79135	0.102131
osa-miR535-3p	0.00991338	0.0970653	9.79135	0.102131
osa-miR1423a-5p	0.0396535	0.373134	9.40986	0.106271
osa-miR390-3p	0.0297401	0.260942	8.77406	0.113972
osa-miR1876	0.125156	1.05133	8.40014	0.119046
osa-miR5082	0.00495669	0.0415994	8.39258	0.119153
osa-miR5505	0.00123917	0.0100847	8.13826	0.122876
osa-miR160e-5p	0.043371	0.334056	7.70228	0.129832
osa-miR169a	0.00495669	0.0378177	7.62962	0.131068
osa-miR1425-5p	1.0248	7.67951	7.4937	0.133446
osa-miR394	0.0161092	0.119756	7.43399	0.134517
osa-miR444f	0.0260226	0.187828	7.21786	0.138545
osa-miR166d-5p	0.0235443	0.167658	7.12098	0.14043
osa-miR3979-3p	0.158614	1.04755	6.60439	0.151414
osa-miR1878	0.0173484	0.108411	6.24902	0.160025
osa-miR167a-3p	0.00123917	0.00756353	6.1037	0.163835
osa-miR2055	0.00247835	0.0151271	6.1037	0.163835
osa-miR2873b	0.00123917	0.00756353	6.1037	0.163835
osa-miR2878-5p	0.00123917	0.00756353	6.1037	0.163835
osa-miR6249	0.00743504	0.04286	5.7646	0.173473
osa-miR396c-5p	0.252791	1.44968	5.73468	0.174378
osa-miR535-5p	0.0421319	0.23573	5.59505	0.178729
osa-miR169i-5p.2	0.00371752	0.0189088	5.08641	0.196602
osa-miR1868	0.00495669	0.0252118	5.08641	0.196602
osa-miR1423b	0.0223051	0.108411	4.86035	0.205746
osa-miR5145	0.00371752	0.0163877	4.40822	0.226849
osa-miR1867	0.043371	0.186567	4.30165	0.232469
osa-miR162a	0.0755895	0.315147	4.16919	0.239855
osa-miR164e	0.00123917	0.00504236	4.06913	0.245753
osa-miR1857-3p	0.00247835	0.0100847	4.06913	0.245753
osa-miR2871a-5p	0.00371752	0.0151271	4.06913	0.245753
osa-miR812f	0.00371752	0.0151271	4.06913	0.245753
osa-miR168a-3p	1.51551	5.9462	3.92357	0.25487
osa-miR159a.2	0.00619586	0.0239512	3.86567	0.258687
osa-miR444d.3	0.0371752	0.139925	3.76395	0.265679
osa-miR169i-3p	0.0334577	0.122277	3.65468	0.273622
osa-miR5150-5p	0.00743504	0.0264724	3.56049	0.28086
osa-miR812n-5p	0.00867421	0.0302541	3.48783	0.286712
osa-miR1320-3p	0.00619586	0.0201694	3.2553	0.307191
osa-miR1432	0.0297401	0.0958048	3.2214	0.310425
osa-miR167d-3p	0.00123917	0.00378177	3.05185	0.32767
osa-miR1879	0.00123917	0.00378177	3.05185	0.32767
osa-miR5146	0.00123917	0.00378177	3.05185	0.32767
osa-miR6253	0.00123917	0.00378177	3.05185	0.32767
osa-miR812p	0.00123917	0.00378177	3.05185	0.32767
osa-miR162b	0.00495669	0.0138665	2.79753	0.357459
osa-miR390-5p	0.104091	0.268505	2.57954	0.387666
osa-miR1433	0.00495669	0.0126059	2.54321	0.393204
osa-miR1860-3p	0.00247835	0.00630294	2.54321	0.393204
osa-miR397a	0.0111526	0.0264724	2.37366	0.42129
osa-miR156b-3p	0.0842637	0.196652	2.33377	0.428492
osa-miR171h	0.00867421	0.0201694	2.32522	0.430067
osa-miR393b-5p	0.0508061	0.113453	2.23306	0.447816
osa-miR1871	0.0260226	0.0542053	2.08301	0.480075
osa-miR2120	0.00371752	0.00756353	2.03457	0.491505
osa-miR435	0.00123917	0.00252118	2.03457	0.491505
osa-miR5162	0.00123917	0.00252118	2.03457	0.491505
>2-fold up regulation in Vandana-SR
Osa-miRNA index	norm_expressed_mapped	norm_expressed_mapped		>2-fold & above
	Vandana-SR	N22-SR	N22-SR/Vandana-SR	Vandana-SR/N22-SR
osa-miR398b	0.00371752	0.00126059	0.339094	2.94903
osa-miR166m	79.1261	30.8756	0.390207	2.56274
osa-miR156l-5p	0.0136309	0.00630294	0.462401	2.16262

## Sheet: DE7-158
>2-fold up regulation in N22-RS						>2-fold up regulation in Vandana-RR
Osa-miRNA index	norm_expressed_mapped	norm_expressed_mapped	>2-fold & above			Osa-miRNA index	norm_expressed_mapped	norm_expressed_mapped	>2-fold & above
	Vandana-RS	N22-RS	N22-RS/Vandana-RS	Vandana-RS/N22-RS			Vandana-RS	Vandana-RR	Vandana-RR/Vandana-RS	Vandana-RS/Vandana-RR
osa-miR399j	0.00651627	0.0428737	6.57948	0.151988		osa-miR3979-3p	0.00108604	0.0563592	51.894	0.0192701
osa-miR2870	0.000272	0.00151765	5.58965	0.178902		osa-miR3979-5p	0.0024436	0.0892354	36.518	0.0273838
osa-miR5083	0.000815	0.00455296	5.58965	0.178902		osa-miR414	0.000272	0.0023483	8.649	0.11562
osa-miR5150-3p	0.0219924	0.121033	5.50339	0.181706		osa-miR396c-5p	0.0206348	0.136201	6.60055	0.151502
osa-miR2873a	0.0985585	0.475025	4.81973	0.207481		osa-miR528-5p	0.00814533	0.0516626	6.3426	0.157664
osa-miR162b	0.00678778	0.0223854	3.29789	0.303224		osa-miR166d-5p	0.0100459	0.0493143	4.90889	0.203712
osa-miR6249	0.00461569	0.0151765	3.28803	0.304134		osa-miR156b-3p	0.0143901	0.0681007	4.73247	0.211306
osa-miR2869	0.0024436	0.00796767	3.26063	0.306689		osa-miR1846e	0.00298662	0.0140898	4.71764	0.211971
osa-miR1862d	0.330429	1.06198	3.21393	0.311145		osa-miR2275c	0.000543	0.0023483	4.3245	0.231241
osa-miR1863a	0.00162907	0.00493237	3.02773	0.330281		osa-miR2863b	0.00217209	0.0093932	4.3245	0.231241
osa-miR1879	0.000543	0.00151765	2.79482	0.357804		osa-miR169i-5p.2	0.0024436	0.0093932	3.844	0.260146
osa-miR5146	0.000272	0.000759	2.79482	0.357804		osa-miR397a	0.00190058	0.0070449	3.70671	0.269781
osa-miR5504	0.000815	0.00227648	2.79482	0.357804		osa-miR169f.2	0.00217209	0.0070449	3.24337	0.308321
osa-miR812p	0.000272	0.000759	2.79482	0.357804		osa-miR1847.1	0.000815	0.0023483	2.883	0.346861
osa-miR1867	0.0662487	0.182877	2.76046	0.362258		osa-miR2863c	0.000815	0.0023483	2.883	0.346861
osa-miR160f-5p	0.0152046	0.0398384	2.62015	0.381658		osa-miR440	0.000815	0.0023483	2.883	0.346861
osa-miR169e	0.0290517	0.0744	2.55975	0.390664		osa-miR531a	0.00923138	0.0258313	2.79821	0.357372
osa-miR5150-5p	0.00434418	0.011003	2.53281	0.394818		osa-miR164d	0.0176482	0.0493143	2.79429	0.357872
osa-miR2055	0.00108604	0.00265589	2.44547	0.408919		osa-miR156l-5p	0.00352964	0.0093932	2.66123	0.375766
osa-miR440	0.000815	0.00189707	2.32902	0.429365		osa-miR5145	0.00190058	0.0046966	2.47114	0.404671
osa-miR5073	0.000815	0.00189707	2.32902	0.429365		osa-miR2863a	0.00108604	0.0023483	2.16225	0.462481
osa-miR1859	0.00624476	0.0144177	2.30877	0.433131		osa-miR6249	0.00461569	0.0093932	2.03506	0.491386
osa-miR1863b	0.00298662	0.00682943	2.28667	0.437316
osa-miR5513	0.00570173	0.0125206	2.19593	0.455387
osa-miR1320-5p	0.000543	0.00113824	2.09612	0.477072		>2-fold up regulation in Vandana-RS
osa-miR1846d-5p	0.00162907	0.00341472	2.09612	0.477072		Osa-miRNA index	norm_expressed_mapped	norm_expressed_mapped		>2-fold & above
osa-miR2863a	0.00108604	0.00227648	2.09612	0.477072			Vandana-RS	Vandana-RR	Vandana-RR/Vandana-RS	Vandana-RS/Vandana-RR
osa-miR399k	0.000543	0.00113824	2.09612	0.477072		osa-miR393b-3p	0.0724935	0.0023483	0.0323933	30.8706
osa-miR156l-5p	0.00352964	0.00720885	2.04237	0.489627		osa-miR394	0.0819964	0.0046966	0.0572781	17.4587
osa-miR2878-5p	0.00705929	0.0144177	2.04237	0.489627		osa-miR2880	0.0814533	0.0046966	0.05766	17.343
osa-miR2879	0.00352964	0.00720885	2.04237	0.489627		osa-miR1425-5p	3.44873	0.300582	0.0871573	11.4735
osa-miR169i-3p	0.0176482	0.0356648	2.02087	0.494836		osa-miR168a-5p	6.0547	0.535412	0.0884292	11.3085
osa-miR393b-5p	0.0192773	0.0387001	2.00755	0.49812		osa-miR160e-5p	0.120551	0.0117415	0.0973986	10.2671
						osa-miR1432	0.112134	0.0117415	0.104709	9.55024
>2-fold up regulation in Vandana-RS						osa-miR5150-3p	0.0219924	0.0023483	0.106778	9.36524
Osa-miRNA index	norm_expressed_mapped	norm_expressed_mapped		>2-fold & above		osa-miR529b	1.39665	0.169078	0.121059	8.26043
	Vandana-RS	N22-RS	N22-RS/Vandana-RS	Vandana-RS/N22-RS		osa-miR168a-3p	5.66861	0.770242	0.135879	7.35951
osa-miR5827	0.0711359	0.000379	0.00533364	187.489		osa-miR398b	0.141457	0.0281796	0.199209	5.01985
osa-miR528-3p	0.013304	0.000379	0.0285186	35.0648		osa-miR5072	0.0667917	0.0164381	0.24611	4.06323
osa-miR528-5p	0.00814533	0.000379	0.0465804	21.4683		osa-miR1867	0.0662487	0.0164381	0.248127	4.03019
osa-miR1863c	0.00570173	0.000379	0.0665434	15.0278		osa-miR5827	0.0711359	0.0187864	0.264092	3.78657
osa-miR398b	0.141457	0.0254207	0.179706	5.56466		osa-miR2871a-5p	0.0298662	0.0093932	0.314509	3.17956
osa-miR166d-5p	0.0100459	0.00227648	0.226607	4.41292		osa-miR1862e	0.0135756	0.0046966	0.34596	2.89051
osa-miR3979-5p	0.0024436	0.000759	0.310536	3.22024		osa-miR1871	0.0502296	0.0187864	0.374011	2.67372
osa-miR1880	0.00352964	0.00113824	0.32248	3.10097		osa-miR1423a-5p	0.0624476	0.023483	0.376043	2.65927
osa-miR408-3p	0.097744	0.0318707	0.326063	3.06689		osa-miR162a	0.174039	0.0657524	0.377803	2.64688
osa-miR166h-5p	0.00543022	0.00189707	0.349353	2.86243		osa-miR1876	0.186257	0.070449	0.378236	2.64385
osa-miR3979-3p	0.00108604	0.000379	0.349353	2.86243		osa-miR169i-3p	0.0176482	0.0070449	0.399185	2.50511
osa-miR5825	0.00108604	0.000379	0.349353	2.86243		osa-miR159a.2	0.00570173	0.0023483	0.411857	2.42803
osa-miR166c-5p	0.00190058	0.000759	0.399261	2.50463		osa-miR5513	0.00570173	0.0023483	0.411857	2.42803
osa-miR2873b	0.00380116	0.00151765	0.399261	2.50463		osa-miR444f	0.0390976	0.0187864	0.4805	2.08117
osa-miR2863c	0.000815	0.000379	0.465804	2.14683		osa-miR1862d	0.330429	0.159684	0.483264	2.06926
osa-miR3982-3p	0.000815	0.000379	0.465804	2.14683		osa-miR169e	0.0290517	0.0140898	0.484991	2.0619
osa-miR444a-5p	0.0024436	0.00113824	0.465804	2.14683
osa-miR396f-3p	0.00760231	0.00379413	0.499076	2.0037

## Sheet: DE8-16
>2-fold up regulation in N22-RR
Osa-miRNA index	norm_expressed_mapped	norm_expressed_mapped	>2-fold & above
	Vandana-RR	N22-RR	N22-RR/Vandana-RR	Vandana-RR/N22-RR
osa-miR5150-3p	0.0023483	0.0745598	31.7505	0.0314955
osa-miR1867	0.0164381	0.116436	7.08329	0.141177
osa-miR1878	0.0140898	0.0704743	5.0018	0.199928
osa-miR1862d	0.159684	0.682273	4.27264	0.234048
osa-miR169i-3p	0.0070449	0.0296196	4.20441	0.237846
osa-miR393b-5p	0.0187864	0.0766025	4.07755	0.245245
osa-miR1862e	0.0046966	0.0183846	3.91445	0.255464
osa-miR1423a-5p	0.023483	0.0868162	3.69698	0.270491
osa-miR5150-5p	0.0023483	0.00817094	3.47951	0.287397
osa-miR1425-5p	0.300582	0.85182	2.8339	0.352871
osa-miR171h	0.0023483	0.0061282	2.60963	0.383196
osa-miR1871	0.0187864	0.0480042	2.55527	0.391349
osa-miR160e-5p	0.0117415	0.0296196	2.52265	0.396409
osa-miR162b	0.0046966	0.0102137	2.17469	0.459835
osa-miR1860-3p	0.0023483	0.00510684	2.17469	0.459835
osa-miR168a-5p	0.535412	1.12555	2.1022	0.475691
>2-fold up regulation in Vandana-RR
Osa-miRNA index	norm_expressed_mapped	norm_expressed_mapped		>2-fold & above
	Vandana-RR	N22-RR	N22-RR/Vandana-RR	Vandana-RR/N22-RR
osa-miR528-5p	0.0516626	0.00102137	0.01977	50.5818
osa-miR398b	0.0281796	0.00102	0.0362449	27.5901
osa-miR408-3p	0.115067	0.00510684	0.0443815	22.5319
osa-miR156l-5p	0.0093932	0.00102137	0.108735	9.19669
osa-miR169i-5p.2	0.0093932	0.00102137	0.108735	9.19669
osa-miR2863b	0.0093932	0.00102137	0.108735	9.19669
osa-miR1846e	0.0140898	0.00204273	0.14498	6.89752
osa-miR5072	0.0164381	0.0030641	0.186402	5.36474
osa-miR159f	0.0727973	0.0224701	0.308666	3.23974
osa-miR164d	0.0493143	0.0173632	0.352093	2.84016
osa-miR5794	0.0375728	0.0142991	0.380572	2.62763
osa-miR166d-5p	0.0493143	0.019406	0.393516	2.54119
osa-miR2863a	0.0023483	0.00102	0.434939	2.29917
osa-miR390-3p	0.0187864	0.00817094	0.434939	2.29917
osa-miR397a	0.0070449	0.0030641	0.434939	2.29917
osa-miR5160	0.0023483	0.00102137	0.434939	2.29917

## Sheet: DE9-111315
>2-fold up regulation in N22-LS						>2-fold up regulation in N22-SS						>2-fold up regulation in N22-RS
Osa-miRNA index	norm_expressed_mapped	norm_expressed_mapped	>2-fold & above			Osa-miRNA index	norm_expressed_mapped	norm_expressed_mapped	>2-fold & above			Osa-miRNA index	norm_expressed_mapped	norm_expressed_mapped	>2-fold & above
	N22-CS	N22-LS	N22-LS/N22-CS	N22-CS/N22-LS			N22-CS	N22-SS	N22-SS/N22-CS	N22-CS/N22-SS			N22-CS	N22-RS	N22-RS/N22-CS	N22-CS/N22-RS
osa-miR5083	0.000786	0.0112391	14.2994	0.0699332		osa-miR5788	0.000786	0.0156182	19.8708	0.050325		osa-miR1863a	0.000393	0.00493237	12.5508	0.0796765
osa-miR5504	0.00117898	0.0168587	14.2994	0.0699332		osa-miR1427	0.00353694	0.026267	7.42648	0.134653		osa-miR1427	0.00353694	0.0345266	9.7617	0.102441
osa-miR5160	0.00117898	0.0154538	13.1077	0.0762908		osa-miR166c-5p	0.000786	0.00425952	5.41932	0.184525		osa-miR2055	0.000393	0.00265589	6.7581	0.147971
osa-miR5072	0.00785987	0.0871031	11.082	0.0902364		osa-miR2055	0.000393	0.00212976	5.41932	0.184525		osa-miR168a-3p	1.32124	8.07467	6.11141	0.163628
osa-miR2055	0.000393	0.00421467	10.7245	0.0932443		osa-miR1437	0.000393	0.00141984	3.61288	0.276787		osa-miR167a-3p	0.00117898	0.00682943	5.79266	0.172632
osa-miR1427	0.00353694	0.0365271	10.3273	0.0968306		osa-miR166g-5p	0.000393	0.00141984	3.61288	0.276787		osa-miR5083	0.000786	0.00455296	5.79266	0.172632
osa-miR1847.1	0.000393	0.00280978	7.14968	0.139866		osa-miR1863a	0.000393	0.00141984	3.61288	0.276787		osa-miR5160	0.00117898	0.00682943	5.79266	0.172632
osa-miR1863a	0.000393	0.00280978	7.14968	0.139866		osa-miR396c-5p	0.0180777	0.0603432	3.33799	0.299582		osa-miR5072	0.00785987	0.0421148	5.35821	0.18663
osa-miR5156	0.000393	0.00280978	7.14968	0.139866		osa-miR6249	0.0176847	0.0475646	2.68959	0.371804		osa-miR399j	0.00864586	0.0428737	4.95887	0.201659
osa-miR5538	0.000393	0.00280978	7.14968	0.139866		osa-miR1870-5p	0.00275096	0.0070992	2.58063	0.387502		osa-miR2870	0.000393	0.00151765	3.86177	0.258948
osa-miR169e	0.044	0.279573	6.35172	0.157438		osa-miR1423a-5p	0.0392994	0.0979689	2.49289	0.401141		osa-miR5540	0.000786	0.0030353	3.86177	0.258948
osa-miR2120	0.000786	0.00421467	5.36226	0.186489		osa-miR5504	0.00117898	0.00283968	2.40859	0.415181		osa-miR5814	0.00432293	0.0144177	3.33517	0.299835
osa-miR5540	0.000786	0.00421467	5.36226	0.186489		osa-miR166b-5p	0.0259376	0.061763	2.38122	0.419953		osa-miR1859	0.00471592	0.0144177	3.05724	0.327093
osa-miR167a-3p	0.00117898	0.00561956	4.76645	0.2098		osa-miR1423b	0.0255446	0.0603432	2.36227	0.423322		osa-miR1847.1	0.000393	0.00113824	2.89633	0.345265
osa-miR1879	0.00117898	0.00561956	4.76645	0.2098		osa-miR5072	0.00785987	0.0184579	2.34837	0.425827		osa-miR2869	0.00275096	0.00796767	2.89633	0.345265
osa-miR168a-3p	1.32124	5.9764	4.52331	0.221077		osa-miR6251	0.00196497	0.00425952	2.16773	0.461312		osa-miR2873a	0.202392	0.475025	2.34706	0.426065
osa-miR1859	0.00471592	0.0210733	4.46855	0.223786		osa-miR5513	0.00746688	0.0156182	2.09167	0.478087		osa-miR396e-3p	0.00117898	0.00265589	2.2527	0.443912
osa-miR1875	0.000393	0.00140489	3.57484	0.279733		osa-miR812n-5p	0.00746688	0.0156182	2.09167	0.478087		osa-miR1423a-5p	0.0392994	0.0868856	2.21086	0.452312
osa-miR3982-3p	0.000393	0.00140489	3.57484	0.279733								osa-miR2877	0.33601	0.712917	2.12172	0.471317
osa-miR5162	0.000393	0.00140489	3.57484	0.279733								osa-miR2879	0.00353694	0.00720885	2.03816	0.490639
osa-miR5508	0.00196497	0.00561956	2.85987	0.349666		>2-fold up regulation in N22-CS
osa-miR160e-5p	0.109252	0.299241	2.73899	0.365097		Osa-miRNA index	norm_expressed_mapped	norm_expressed_mapped		>2-fold & above
osa-miR444d.3	0.0161127	0.0435516	2.70293	0.369969			N22-CS	N22-SS	N22-SS/N22-CS	N22-CS/N22-SS		>2-fold up regulation in N22-CS
osa-miR160f-5p	0.0337975	0.0899129	2.66034	0.375891		osa-miR166n-5p	0.167808	0.0149083	0.0888413	11.256		Osa-miRNA index	norm_expressed_mapped	norm_expressed_mapped		>2-fold & above
osa-miR397a	0.00117898	0.00280978	2.38323	0.419599		osa-miR1425-3p	0.0125758	0.00141984	0.112903	8.8572			N22-CS	N22-RS	N22-RS/N22-CS	N22-CS/N22-RS
osa-miR6248	0.00117898	0.00280978	2.38323	0.419599		osa-miR399j	0.00864586	0.00141984	0.164222	6.08932		osa-miR528-5p	0.00550191	0.000379	0.0689602	14.5011
osa-miR399j	0.00864586	0.0196684	2.2749	0.43958		osa-miR171e-5p	0.00314395	0.00071	0.225805	4.4286		osa-miR528-3p	0.00432293	0.000379	0.0877676	11.3937
osa-miR444f	0.0220076	0.0491711	2.23427	0.447573		osa-miR1846d-5p	0.00589491	0.00141984	0.240859	4.15181		osa-miR166h-5p	0.0129688	0.00189707	0.146279	6.83624
osa-miR1423a-5p	0.0392994	0.0856982	2.18065	0.458579		osa-miR2863b	0.00589491	0.00141984	0.240859	4.15181		osa-miR5073	0.0117898	0.00189707	0.160907	6.21476
osa-miR1860-3p	0.00275096	0.00561956	2.04276	0.489533		osa-miR5150-3p	0.188244	0.0539539	0.286617	3.48898		osa-miR2863b	0.00589491	0.00113824	0.193089	5.17897
osa-miR398b	0.0188637	0.037932	2.01085	0.497303		osa-miR1432	0.063272	0.0184579	0.291723	3.42791		osa-miR6246	0.00196497	0.000379	0.193089	5.17897
						osa-miR1849	0.00707389	0.00212976	0.301073	3.32145		osa-miR166d-5p	0.0106108	0.00227648	0.214543	4.66107
						osa-miR2118p	0.00471592	0.00141984	0.301073	3.32145		osa-miR156k	0.00157197	0.000379	0.241361	4.14318
>2-fold up regulation in N22-CS						osa-miR396c-3p	0.00668089	0.00212976	0.318784	3.13692		osa-miR171e-5p	0.00314395	0.000759	0.241361	4.14318
Osa-miRNA index	norm_expressed_mapped	norm_expressed_mapped		>2-fold & above		osa-miR166k-5p	0.0110038	0.0035496	0.322579	3.10002		osa-miR1880	0.00471592	0.00113824	0.241361	4.14318
	N22-CS	N22-LS	N22-LS/N22-CS	N22-CS/N22-LS		osa-miR2873a	0.202392	0.0681523	0.336735	2.9697		osa-miR396f-5p	0.00157197	0.000379	0.241361	4.14318
osa-miR166n-5p	0.167808	0.012644	0.0753479	13.2718		osa-miR167d-3p	0.00982484	0.0035496	0.361288	2.76787		osa-miR435	0.00314395	0.000759	0.241361	4.14318
osa-miR166h-5p	0.0129688	0.00140489	0.108328	9.23119		osa-miR812p	0.00196497	0.00071	0.361288	2.76787		osa-miR2873b	0.00550191	0.00151765	0.275841	3.62528
osa-miR5073	0.0117898	0.00140489	0.119161	8.39199		osa-miR2873b	0.00550191	0.00212976	0.387094	2.58335		osa-miR1868	0.00510892	0.00151765	0.297059	3.36633
osa-miR166d-5p	0.0106108	0.00140489	0.132401	7.55279		osa-miR528-5p	0.00550191	0.00212976	0.387094	2.58335		osa-miR169i-5p.2	0.0125758	0.00379413	0.301701	3.31454
osa-miR156l-5p	0.0102178	0.00140489	0.137494	7.27306		osa-miR1867	0.253481	0.105778	0.417302	2.39635		osa-miR1863c	0.00117898	0.000379	0.321814	3.10738
osa-miR390-3p	0.0165057	0.00280978	0.17023	5.87439		osa-miR396f-3p	0.00825287	0.0035496	0.430105	2.32501		osa-miR2275d	0.00117898	0.000379	0.321814	3.10738
osa-miR167h-3p	0.0534471	0.00983422	0.183999	5.43481		osa-miR390-5p	0.0947115	0.0418853	0.442241	2.26121		osa-miR2863c	0.00117898	0.000379	0.321814	3.10738
osa-miR812v	0.00589491	0.00140489	0.238323	4.19599		osa-miR1880	0.00471592	0.00212976	0.45161	2.2143		osa-miR2878-3p	0.00235796	0.000759	0.321814	3.10738
osa-miR169i-5p.2	0.0125758	0.00421467	0.335141	2.98382		osa-miR396f-5p	0.00157197	0.00071	0.45161	2.2143		osa-miR1878	0.0951045	0.0314913	0.331123	3.02003
osa-miR396f-3p	0.00825287	0.00280978	0.340461	2.9372		osa-miR1425-5p	8.42657	4.1225	0.489227	2.04404		osa-miR166n-5p	0.167808	0.056912	0.339149	2.94856
osa-miR164d	0.0491242	0.0168587	0.343184	2.91388								osa-miR164d	0.0491242	0.017453	0.355283	2.81466
osa-miR1867	0.253481	0.0927227	0.365797	2.73375								osa-miR1846e	0.00510892	0.00189707	0.371324	2.69306
osa-miR5794	0.163485	0.0618151	0.378108	2.64475								osa-miR5508	0.00196497	0.000759	0.386177	2.58948
osa-miR2871a-5p	0.0259376	0.00983422	0.37915	2.63748								osa-miR812p	0.00196497	0.000759	0.386177	2.58948
osa-miR1865-3p	0.00353694	0.00140489	0.397204	2.5176								osa-miR1876	0.508927	0.205262	0.403324	2.4794
osa-miR2879	0.00353694	0.00140489	0.397204	2.5176								osa-miR166k-5p	0.0110038	0.00455296	0.413761	2.41685
osa-miR1878	0.0951045	0.0407418	0.42839	2.33432								osa-miR159a.2	0.00707389	0.0030353	0.429086	2.33054
osa-miR156b-3p	0.0157197	0.00702445	0.446855	2.23786								osa-miR396c-3p	0.00668089	0.0030353	0.454326	2.20106
osa-miR171d-5p	0.00314395	0.00140489	0.446855	2.23786								osa-miR396f-3p	0.00825287	0.00379413	0.459735	2.17517
osa-miR2878-5p	0.0220076	0.00983422	0.446855	2.23786								osa-miR162a	0.541152	0.250413	0.46274	2.16104
osa-miR2863b	0.00589491	0.00280978	0.476645	2.098								osa-miR1849	0.00707389	0.00341472	0.482722	2.07159
osa-miR535-3p	0.0117898	0.00561956	0.476645	2.098								osa-miR1860-5p	0.000786	0.000379	0.482722	2.07159

[truncated: 6 more sheets: DE10-1214169, DE11-1513, DE12-141611, DE14-13, DE16-15, Sheet1]
