# Supplementary material for: Genome-wide changes in microRNA expression during short and prolonged heat stress and recovery in contrasting rice cultivars
Source: J Exp Bot. 2017 Apr 12;68(9):2399–412. doi: 10.1093/jxb/erx111 (PMC5447883; doi:10.1093/jxb/erx111)
Supplement: supplementary_table_S6 [file erx111_suppl_supplementary_table_S6.xls]

## Sheet: DRR1_2
Read Sequence	Read Count	Osa-miRNA index	norm_expressed_mapped (%)	norm_expressed_mapped(%)	2-fold & above	2-fold & above	Mature sequence	Mature Lengths	Target_Acc.	Expectation	UPE	miRNA_start	miRNA_end	Target_start	Target_end	miRNA_aligned_fragment	Target_aligned_fragment	Inhibition	Target Description
			Vandana-CS	Vandana-CR	Vandana-CR/Vandana-CS	Vandana-CS/Vandana-CR
CAGCAAGAACTGGATCTTAAT	2	osa-miR1425-3p	0.0045373	0.00154292	0.340054	2.94071	CAGCAAGAACTGGATCTTAAT	21	LOC_Os01g04840.1	3	16.82	1	21	734	754	CAGCAAGAACUGGAUCUUAAU	AUAAAGUUCUGGUUCUUGCUG	Cleavage	cDNA|vacuolar protein sorting-associating protein 4B, putative, expressed
TAGGATTCAATCCTTGCTGCT	448	osa-miR1425-5p	4.14885	0.351015	0.0846054	11.8196	TAGGATTCAATCCTTGCTGCT	21	LOC_Os10g35640.1	1.5	15.591	1	21	1376	1396	UAGGAUUCAAUCCUUGCUGCU	GGCAGCAAGGAUUGAAACCUA	Cleavage	cDNA|Rf1, mitochondrial precursor, putative, expressed
TTTGCGAGTTGGCCCGCTTGC	2	osa-miR1431	0.00378108	0.00154292	0.408064	2.45059	TTTGCGAGTTGGCCCGCTTGC	21	LOC_Os07g35540.1	2.5	20.835	1	20	28	47	UUUGCGAGUUGGCCCGCUUG	CAAGUGGGCGAAUUUGCAAA	Translation	cDNA|TKL_IRAK_DUF26-lc.19 - DUF26 kinases have homology to DUF26 containing loci, expressed
ATCAGGAGAGATGACACCGAC	28	osa-miR1432	0.0841921	0.0223724	0.265731	3.76321	ATCAGGAGAGATGACACCGAC	21	LOC_Os03g59790.1	0.5	23.499	1	21	45	65	AUCAGGAGAGAUGACACCGAC	GUCGGUGUCGUCUCUCCUGAU	Cleavage	cDNA|EF hand family protein, putative, expressed
TGGCAAGTCTCCTCGGCTACC	4	osa-miR1433	0.020922	0.00308585	0.147493	6.77998	TGGCAAGTCTCCTCGGCTACC	21	LOC_Os01g13800.1	3.5	20.659	1	21	2496	2516	UGGCAAGUCUCCUCGGCUACC	GGUAGCCUAGGAGAUGUGCUA	Cleavage	cDNA|receptor-like protein kinase 5 precursor, putative, expressed
TCGATAAACCTCTGCATCCAG	95	osa-miR162a	0.365	0.0748318	0.205019	4.87761	TCGATAAACCTCTGCATCCAG	21	LOC_Os03g02970.1	2.5	22.813	1	21	2977	2998	UCGAU-AAACCUCUGCAUCCAG	CUGGAUGCAGAGGUUUUAUCGA	Cleavage	cDNA|Dicer, putative, expressed
TCGATAAGCCTCTGCATCCAG	2	osa-miR162b	0.014116	0.00154292	0.109303	9.14888	TCGATAAGCCTCTGCATCCAG	21	LOC_Os03g02970.1	3	22.813	1	21	2977	2998	UCGAU-AAGCCUCUGCAUCCAG	CUGGAUGCAGAGGUUUUAUCGA	Cleavage	cDNA|Dicer, putative, expressed
GAATGACGTCCGGTCTGAAGA	2	osa-miR166n-5p	0.128053	0.00154292	0.0120491	82.9934	GAATGACGTCCGGTCTGAAGA	21	LOC_Os02g53860.1	3.5	23.633	1	21	1607	1627	GAAUGACGUCCGGUCUGAAGA	UCCUCAAGCCGGACGUCAUUG	Cleavage	cDNA|OsSub22 - Putative Subtilisin homologue, expressed
GATCATGCTGTGCAGTTTCATC	1	osa-miR167d-3p	0.00680594	0.00154292	0.226702	4.41107	GATCATGCTGTGCAGTTTCATC	22	LOC_Os11g02520.1	3	23.558	1	22	78	99	GAUCAUGCUGUGCAGUUUCAUC	GGUGGAGCUGCGUGGCAUGGUC	Cleavage	cDNA|WRKY104, expressed
AGGTCATGCTGTAGTTTCATC	14	osa-miR167h-3p	0.0282321	0.0108005	0.38256	2.61397	AGGTCATGCTGTAGTTTCATC	21	LOC_Os02g55180.2	3.5	21.306	1	21	3597	3617	AGGUCAUGCUGUAGUUUCAUC	GAUGAGACUACAGUCUGACCA	Cleavage	cDNA|ubiquitin carboxyl-terminal hydrolase domain containing protein, expressed
GATCCCGCCTTGCACCAAGTGAAT	32	osa-miR168a-3p	4.22095	0.78072	0.184963	5.40648	GATCCCGCCTTGCACCAAGTGAAT	24	LOC_Os07g36600.2	4	23.237	1	24	1085	1108	GAUCCCGCCUUGCACCAAGUGAAU	GUUUGCUGGGUGCUAGGUGGGGUU	Translation	cDNA|universal stress protein domain containing protein, putative, expressed
TCGCTTGGTGCAGATCGGGAC	1100	osa-miR168a-5p	5.32048	0.938098	0.176318	5.67157	TCGCTTGGTGCAGATCGGGAC	21	LOC_Os10g08022.1	3.5	21.797	1	21	1131	1151	UCGCUUGGUGCAGAUCGGGAC	GUACUGAUCUGCAUCAGGCGC	Cleavage	cDNA|fructose-bisphospate aldolase isozyme, putative, expressed
TGAGTCGCTCTTATCACTCATG	12	osa-miR169i-3p	0.0247031	0.0115719	0.468441	2.13474	TGAGTCGCTCTTATCACTCATG	22	LOC_Os07g16360.1	3	14.101	1	22	996	1017	UGAGUCGCUCUUAUCACUCAUG	CAUCAGUGGUGAGAUCGACUCA	Cleavage	cDNA|retrotransposon protein, putative, unclassified, expressed
ATCTGGAAGCTAGGTTTTCTCT	2	osa-miR1860-3p	0.00504144	0.00231439	0.459072	2.17831	ATCTGGAAGCTAGGTTTTCTCT	22	LOC_Os12g17550.1	3	19.097	1	22	315	336	AUCUGGAAGCUAGGUUUUCUCU	AGAGAGAACCUACCUUCCAUAU	Translation	cDNA|expressed protein
TTTAGGGCTAATTCAGCATGAACA	1	osa-miR1870-3p	0.00403315	0.00154292	0.38256	2.61397	TTTAGGGCTAATTCAGCATGAACA	24	LOC_Os02g03850.2	4	20.826	1	24	1362	1385	UUUAGGGCUAAUUCAGCAUGAACA	UGUUCAUGCUGGACUAGUUGUAAA	Translation	cDNA|glycosyltransferase, putative, expressed
ATGGCTCTGATATCATGTTGGTTT	48	osa-miR1871	0.0993164	0.041659	0.419457	2.38403	ATGGCTCTGATATCATGTTGGTTT	24	LOC_Os06g19610.1	2	24.34	1	24	716	740	AUGGCUCU-GAUAUCAUGUUGGUUU	AGACGAACAUGAUAUCGAGAGCCAU	Translation	cDNA|oxidoreductase, short chain dehydrogenase/reductase family, putative, expressed
CTCCTGATGCCTCCCAAGCCTA	1	osa-miR2118o	0.0063018	0.000771	0.122419	8.16865	CTCCTGATGCCTCCCAAGCCTA	22	LOC_Os10g26820.1	3	16.002	1	22	261	282	CUCCUGAUGCCUCCCAAGCCUA	UAGGAUUGGGAAGCAUCAGGAA	Translation	cDNA|expressed protein
GACCGTAGAAACTAGCATAGAAAA	4	osa-miR2871a-5p	0.0299966	0.0061717	0.205747	4.86034	GACCGTAGAAACTAGCATAGAAAA	24	LOC_Os05g31480.1	4	19.087	1	24	2312	2335	GACCGUAGAAACUAGCAUAGAAAA	UUUAUUAUCCUAGUUUGUAUGGUG	Cleavage	cDNA|methyltransferase, putative, expressed
AAGTTTGGACTTAAATTTGGTAAC	1	osa-miR2873a	0.186281	0.000771	0.00414138	241.465	AAGTTTGGACTTAAATTTGGTAAC	24	LOC_Os02g04230.2	3.5	14.193	1	24	1054	1077	AAGUUUGGACUUAAAUUUGGUAAC	GUUUCAAAAUUUGAGUUUGAAUUU	Cleavage	cDNA|CGMC_MAPKCMGC_2.7 - CGMC includes CDA, MAPK, GSK3, and CLKC kinases, expressed
ATGTGAACAGTGTCAAACAGTGTC	1	osa-miR2874	0.0017645	0.000771	0.437212	2.28722	ATGTGAACAGTGTCAAACAGTGTC	24	LOC_Os03g33042.1	4	16.012	1	24	150	173	AUGUGAACAGUGUCAAACAGUGUC	GAUACUCUUCGACAUUGUUGACAU	Cleavage	cDNA|retrotransposon protein, putative, unclassified, expressed
TACATGTATAAAATTCTGAGGATG	2	osa-miR2878-5p	0.0148722	0.00231439	0.155618	6.426	TACATGTATAAAATTCTGAGGATG	24	LOC_Os02g49332.1	3.5	17.338	1	24	1112	1135	UACAUGUAUAAAAUUCUGAGGAUG	UAUCCUCAGAAUUUUGAAAAUGUG	Cleavage	cDNA|CSLE2 - cellulose synthase-like family E, expressed
GCCAGATGTGTTAAAATAATGACC	2	osa-miR2879	0.0063018	0.00154292	0.244839	4.08432	GCCAGATGTGTTAAAATAATGACC	24	LOC_Os01g42510.2	4	13.332	1	24	646	669	GCCAGAUGUGUUAAAAUAAUGACC	GGUUGUUUUUUUAUCUCAUCUGGU	Translation	cDNA|expressed protein
ACGGTATCCCGTTCGGACAGGATG	22	osa-miR2880	0.0844441	0.0169722	0.200987	4.97545	ACGGTATCCCGTTCGGACAGGATG	24	LOC_Os08g37360.1	2.5	20.775	1	24	319	342	ACGGUAUCCCGUUCGGACAGGAUG	CAUUCUGUCCUAACGGGAUUCCGU	Cleavage	cDNA|expressed protein
TCAGTGCAATCCCTTTGGAAT	13	osa-miR393b-3p	0.0738571	0.010029	0.135789	7.36435	TCAGTGCAATCCCTTTGGAAT	21	LOC_Os11g13910.1	3	20.081	1	21	305	325	UCAGUGCAAUCCCUUUGGAAU	AAUCUGAAGGGAUUGUGCUGA	Cleavage	cDNA|expressed protein
TTGGCATTCTGTCCACCTCC	15	osa-miR394	0.0380629	0.0131149	0.344558	2.90227	TTGGCATTCTGTCCACCTCC	20	LOC_Os01g69940.1	0	21.42	1	20	1241	1260	UUGGCAUUCUGUCCACCUCC	GGAGGUGGACAGAAUGCCAA	Cleavage	cDNA|OsFBX32 - F-box domain containing protein, expressed
TGTGTTCTCAGGTCGCCCCTG	3	osa-miR398b	0.124776	0.00231439	0.0185484	53.9131	TGTGTTCTCAGGTCGCCCCTG	21	LOC_Os07g46990.1	2	21.299	1	21	124	144	UGUGUUCUCAGGUCGCCCCUG	CAGGGGUCGCCUGAGAACACA	Cleavage	cDNA|copper/zinc superoxide dismutase, putative, expressed
CTGCACTGCCTCTTCCCTGGC	22	osa-miR408-3p	0.0831838	0.020058	0.241129	4.14716	CTGCACTGCCTCTTCCCTGGC	21	LOC_Os11g01470.1	3	22.488	1	21	1333	1353	CUGCACUGCCUCUUCCCUGGC	GUCAGGGAAGAGGAUGUGCAG	Cleavage	cDNA|retrotransposon protein, putative, unclassified, expressed
AGAAGCTGCAGCTGTCAGAAGCTC	13	osa-miR5150-3p	0.049154	0.0131149	0.266811	3.74797	AGAAGCTGCAGCTGTCAGAAGCTC	24	LOC_Os05g48380.1	3	23.686	1	24	2095	2118	AGAAGCUGCAGCUGUCAGAAGCUC	GAGCUUCUAGUUGCUGCAGCUUCU	Cleavage	cDNA|ubiquitin-conjugating enzyme domain containing protein, expressed
CCTGTGCTTGCCTCTTCCATT	1	osa-miR528-3p	0.0017645	0.000771	0.437212	2.28722	CCTGTGCTTGCCTCTTCCATT	21	LOC_Os01g14160.1	2	12.133	1	21	787	807	CCUGUGCUUGCCUCUUCCAUU	AAUGGAAGAGGAGAGCACGGG	Translation	cDNA|retrotransposon, putative, centromere-specific, expressed
TGGAAGGGGCATGCAGAGGAG	2	osa-miR528-5p	0.00604973	0.00154292	0.25504	3.92095	TGGAAGGGGCATGCAGAGGAG	21	LOC_Os08g04310.1	2	20.806	1	21	247	267	UGGAAGGGGCAUGCAGAGGAG	CUCUUCUGCUUGCCUCUUCCA	Cleavage	cDNA|plastocyanin-like domain containing protein, putative, expressed
TTGTGCGAGATCGACGGTATA	1	osa-miR5540	0.00201658	0.000771	0.38256	2.61397	TTGTGCGAGATCGACGGTATA	21	LOC_Os10g36130.1	0.5	15.916	1	21	151	171	UUGUGCGAGAUCGACGGUAUA	UAUACCGUCGGUCUCGCACAA	Cleavage	cDNA|hypothetical protein
TGAGGAATCACTAGTAGTCGT	29	osa-miR5794	0.0904939	0.0223724	0.247226	4.04489	TGAGGAATCACTAGTAGTCGT	21	LOC_Os11g19200.1	2.5	18.744	1	21	28	48	UGAGGAAUCACUAGUAGUCGU	ACGACAACUAGUGAGUCCUCA	Cleavage	cDNA|transposon protein, putative, CACTA, En/Spm sub-class, expressed
AATCAAGTTAGGAACCATGCAAGT	10	osa-miR5814	0.0171409	0.00771462	0.450071	2.22187	AATCAAGTTAGGAACCATGCAAGT	24	LOC_Os03g35849.2	3.5	24.233	1	24	801	824	AAUCAAGUUAGGAACCAUGCAAGU	ACUUGCAUGGUUCUACACUUGAUG	Translation	cDNA|expressed protein
TTTGTTGCAATTTGGACTACC	33	osa-miR5827	0.0685636	0.0254582	0.371309	2.69318	TTTGTTGCAATTTGGACTACC	21	LOC_Os06g28050.4	2	16.343	1	21	2088	2108	UUUGUUGCAAUUUGGACUACC	GGUGGUCCAAACUGUAACAAA	Translation	cDNA|expressed protein
CGTGAAGAGCTCGCCGGCGGC	1	osa-miR6249	0.00680594	0.00154292	0.226702	4.41107	CGTGAAGAGCTCGCCGGCGGC	21	LOC_Os06g38480.1	1	20.987	1	21	68	88	CGUGAAGAGCUCGCCGGCGGC	GCCGCCGGCGAGCUCUUCACC	Cleavage	cDNA|retrotransposon protein, putative, unclassified, expressed

## Sheet: DRR1_3
Read Sequence	Read Count	Osa-miRNA index	norm_expressed_mapped	norm_expressed_mapped	2-fold & above	2-fold & above	Mature sequence	Mature Lengths	Target_Acc.	Expectation	UPE	miRNA_start	miRNA_end	Target_start	Target_end	miRNA_aligned_fragment	Target_aligned_fragment	Inhibition	Target Description
			Vandana-CS	Vandana-LS	Vandana-LS/Vandana-CS	Vandana-CS/Vandana-LS
GAATGACGTCCGGTCTGAAGA	14	osa-miR166n-5p	0.128053	0.0166701	0.130182	7.68157	GAATGACGTCCGGTCTGAAGA	21	LOC_Os02g53860.1	3.5	23.633	1	21	1607	1627	GAAUGACGUCCGGUCUGAAGA	UCCUCAAGCCGGACGUCAUUG	Cleavage	cDNA|OsSub22 - Putative Subtilisin homologue, expressed
GATCATGCTGTGCAGTTTCATC	3	osa-miR167d-3p	0.00680594	0.00317526	0.466542	2.14343	GATCATGCTGTGCAGTTTCATC	22	LOC_Os11g02520.1	3	23.558	1	22	78	99	GAUCAUGCUGUGCAGUUUCAUC	GGUGGAGCUGCGUGGCAUGGUC	Cleavage	cDNA|WRKY104, expressed
AGGTCATGCTGTAGTTTCATC	7	osa-miR167h-3p	0.0282321	0.00635052	0.22494	4.44563	AGGTCATGCTGTAGTTTCATC	21	LOC_Os02g55180.2	3.5	21.306	1	21	3597	3617	AGGUCAUGCUGUAGUUUCAUC	GAUGAGACUACAGUCUGACCA	Cleavage	cDNA|ubiquitin carboxyl-terminal hydrolase domain containing protein, expressed
TGAGGACAAGAGCTGATTCGG	1	osa-miR169f.2	0.00252072	0.000794	0.314916	3.17545	TGAGGACAAGAGCTGATTCGG	21	LOC_Os11g38890.1	3.5	16.318	1	21	4205	4225	UGAGGACAAGAGCUGAUUCGG	CCGAGUUAGCUUUUGUUGUCA	Cleavage	cDNA|retrotransposon protein, putative, unclassified, expressed
TGAGGAATCACTAGTAGTCGT	43	osa-miR5794	0.0904939	0.0444536	0.491234	2.03569	TGAGGAATCACTAGTAGTCGT	21	LOC_Os11g19200.1	2.5	18.744	1	21	28	48	UGAGGAAUCACUAGUAGUCGU	ACGACAACUAGUGAGUCCUCA	Cleavage	cDNA|transposon protein, putative, CACTA, En/Spm sub-class, expressed

## Sheet: DRR1_5
Read Sequence	Read Count	Osa-miRNA index	norm_expressed_mapped	norm_expressed_mapped	2-fold & above	2-fold & above	Mature sequence	Mature Lengths	Target_Acc.	Expectation	UPE	miRNA_start	miRNA_end	Target_start	Target_end	miRNA_aligned_fragment	Target_aligned_fragment	Inhibition	Target Description
			Vandana-CS	Vandana-SS	Vandana-SS/Vandana-CS	Vandana-CS/Vandana-SS
GGTTTGTTGTCTGGCTCGAGG	3	osa-miR166k-5p	0.00478937	0.0011538	0.240908	4.15096	GGTTTGTTGTCTGGCTCGAGG	21	LOC_Os10g31856.1	2.5	15.686	1	21	3184	3204	GGUUUGUUGUCUGGCUCGAGG	CUUUGAGCAAGACAACAAACU	Cleavage	cDNA|midasin-related, putative, expressed
GAATGACGTCCGGTCTGAAGA	46	osa-miR166n-5p	0.128053	0.01923	0.150172	6.65902	GAATGACGTCCGGTCTGAAGA	21	LOC_Os02g53860.1	3.5	23.633	1	21	1607	1627	GAAUGACGUCCGGUCUGAAGA	UCCUCAAGCCGGACGUCAUUG	Cleavage	cDNA|OsSub22 - Putative Subtilisin homologue, expressed
AGGTCATGCTGTAGTTTCATC	36	osa-miR167h-3p	0.0282321	0.0138456	0.49042	2.03907	AGGTCATGCTGTAGTTTCATC	21	LOC_Os02g55180.2	3.5	21.306	1	21	3597	3617	AGGUCAUGCUGUAGUUUCAUC	GAUGAGACUACAGUCUGACCA	Cleavage	cDNA|ubiquitin carboxyl-terminal hydrolase domain containing protein, expressed
TGAGGACAAGAGCTGATTCGG	3	osa-miR169f.2	0.00252072	0.0011538	0.457725	2.18472	TGAGGACAAGAGCTGATTCGG	21	LOC_Os11g38890.1	3.5	16.318	1	21	4205	4225	UGAGGACAAGAGCUGAUUCGG	CCGAGUUAGCUUUUGUUGUCA	Cleavage	cDNA|retrotransposon protein, putative, unclassified, expressed
TTTCCTATGACGTCCATTCCAA	2	osa-miR1859	0.00428522	0.001923	0.44875	2.22841	TTTCCTATGACGTCCATTCCAA	22	LOC_Os02g43780.1	2	14.567	1	22	381	402	UUUCCUAUGACGUCCAUUCCAA	UUGGAAUGGGUAUCAUAGGAAA	Translation	cDNA|hAT dimerisation domain-containing protein, putative, expressed
TTCCAAGCGGGCCACTTAAGCATT	4	osa-miR1880	0.00403315	0.0015384	0.381438	2.62166	TTCCAAGCGGGCCACTTAAGCATT	24	LOC_Os12g38920.2	3.5	19.381	1	24	377	400	UUCCAAGCGGGCCACUUAAGCAUU	AGAGUUCAAGUGGCCUGUUUGGAU	Cleavage	cDNA|heparanase-like protein precursor, putative, expressed
CTCCTGATGCCTCCCAAGCCTA	7	osa-miR2118o	0.0063018	0.00269219	0.42721	2.34077	CTCCTGATGCCTCCCAAGCCTA	22	LOC_Os10g26820.1	3	16.002	1	22	261	282	CUCCUGAUGCCUCCCAAGCCUA	UAGGAUUGGGAAGCAUCAGGAA	Translation	cDNA|expressed protein
TCTCTCTCTCCCTTGAAGGC	1	osa-miR3979-5p	0.00100829	0.000385	0.381438	2.62166	TCTCTCTCTCCCTTGAAGGC	20	LOC_Os10g42400.1	1.5	23.587	1	20	588	607	UCUCUCUCUCCCUUGAAGGC	GCCUUUGAGGGAGAGAGAGG	Cleavage	cDNA|expressed protein
AATCAAGTTAGGAACCATGCAAGT	22	osa-miR5814	0.0171409	0.00846118	0.493625	2.02583	AATCAAGTTAGGAACCATGCAAGT	24	LOC_Os03g35849.2	3.5	24.233	1	24	801	824	AAUCAAGUUAGGAACCAUGCAAGU	ACUUGCAUGGUUCUACACUUGAUG	Translation	cDNA|expressed protein
AAAACATCTGATAACCTGAAACGG	1	osa-miR5825	0.00100829	0.000385	0.381438	2.62166	AAAACATCTGATAACCTGAAACGG	24	LOC_Os03g27830.1	2.5	15.306	1	24	2358	2381	AAAACAUCUGAUAACCUGAAACGG	CCGUUUCAGGUUAUAAGACGUUUU	Translation	cDNA|expressed protein
TGTGTAGCCACATTGTAAGGG	1	osa-miR6251	0.00100829	0.000385	0.381438	2.62166	TGTGTAGCCACATTGTAAGGG	21	LOC_Os02g45070.2	3.5	16.379	1	21	3568	3588	UGUGUAGCCACAUUGUAAGGG	CUCUUUCAGUGUGGCUACUCA	Cleavage	cDNA|PINHEAD, putative, expressed

## Sheet: DRR1_7
Read Sequence	Read Count	Osa-miRNA index	norm_expressed_mapped	norm_expressed_mapped	2-fold & above	2-fold & above	Mature sequence	Mature Lengths	Target_Acc.	Expectation	UPE	miRNA_start	miRNA_end	Target_start	Target_end	miRNA_aligned_fragment	Target_aligned_fragment	Inhibition	Target Description
			Vandana-CS	Vandana-RS	Vandana-RS/Vandana-CS	Vandana-CS/Vandana-RS
TCGATAAACCTCTGCATCCAG	602	osa-miR162a	0.365	0.174039	0.476818	2.09724	TCGATAAACCTCTGCATCCAG	21	LOC_Os03g02970.1	2.5	22.813	1	21	2977	2998	UCGAU-AAACCUCUGCAUCCAG	CUGGAUGCAGAGGUUUUAUCGA	Cleavage	cDNA|Dicer, putative, expressed
TCGATAAGCCTCTGCATCCAG	25	osa-miR162b	0.014116	0.00678778	0.480856	2.07962	TCGATAAGCCTCTGCATCCAG	21	LOC_Os03g02970.1	3	22.813	1	21	2977	2998	UCGAU-AAGCCUCUGCAUCCAG	CUGGAUGCAGAGGUUUUAUCGA	Cleavage	cDNA|Dicer, putative, expressed
TGGTGATAAGGGTGTAGCTCTG	2	osa-miR169i-5p.2	0.00554558	0.0024436	0.440639	2.26943	TGGTGATAAGGGTGTAGCTCTG	22	LOC_Os11g34110.1	2	19.385	1	22	1225	1246	UGGUGAUAAGGGUGUAGCUCUG	CUGAGCUACACCUGUGUCACCA	Translation	cDNA|heparan-alpha-glucosaminide N-acetyltransferase, putative, expressed
ACTTAATCTGGACACTATAAAAGA	16	osa-miR1878	0.0428522	0.0192773	0.449855	2.22294	ACTTAATCTGGACACTATAAAAGA	24	LOC_Os10g02300.1	4	11.169	1	24	777	800	ACUUAAUCUGGACACUAUAAAAGA	UUUUUUCUGUUUUCCAGGUUAAGU	Cleavage	cDNA|uncharacterized Cys-rich domain containing protein, putative, expressed
CTCCTGATGCCTCCCAAGCCTA	10	osa-miR2118o	0.0063018	0.00271511	0.430847	2.32101	CTCCTGATGCCTCCCAAGCCTA	22	LOC_Os10g26820.1	3	16.002	1	22	261	282	CUCCUGAUGCCUCCCAAGCCUA	UAGGAUUGGGAAGCAUCAGGAA	Translation	cDNA|expressed protein
TGTGCCATCCCACACATCCCGA	1	osa-miR2867-5p	0.00126036	0.000543	0.430847	2.32101	TGTGCCATCCCACACATCCCGA	22	LOC_Os07g46340.3	3.5	18.847	1	22	1570	1591	UGUGCCAUCCCACACAUCCCGA	UUGUGUUGUGUGGGAAGGCACA	Cleavage	cDNA|methyltransferase, putative, expressed
ATGTGAACAGTGTCAAACAGTGTC	2	osa-miR2874	0.0017645	0.000543	0.307748	3.24941	ATGTGAACAGTGTCAAACAGTGTC	24	LOC_Os03g33042.1	4	16.012	1	24	150	173	AUGUGAACAGUGUCAAACAGUGUC	GAUACUCUUCGACAUUGUUGACAU	Cleavage	cDNA|retrotransposon protein, putative, unclassified, expressed
TACATGTATAAAATTCTGAGGATG	21	osa-miR2878-5p	0.0148722	0.00705929	0.474662	2.10676	TACATGTATAAAATTCTGAGGATG	24	LOC_Os02g49332.1	3.5	17.338	1	24	1112	1135	UACAUGUAUAAAAUUCUGAGGAUG	UAUCCUCAGAAUUUUGAAAAUGUG	Cleavage	cDNA|CSLE2 - cellulose synthase-like family E, expressed
AGAAGCTGCAGCTGTCAGAAGCTC	78	osa-miR5150-3p	0.049154	0.0219924	0.447418	2.23505	AGAAGCTGCAGCTGTCAGAAGCTC	24	LOC_Os05g48380.1	3	23.686	1	24	2095	2118	AGAAGCUGCAGCUGUCAGAAGCUC	GAGCUUCUAGUUGCUGCAGCUUCU	Cleavage	cDNA|ubiquitin-conjugating enzyme domain containing protein, expressed
AGCTTCTGACAGCTGCAGTTTCTC	16	osa-miR5150-5p	0.0133598	0.00434418	0.325167	3.07534	AGCTTCTGACAGCTGCAGTTTCTC	24	LOC_Os01g12260.1	3	14.515	1	24	238	261	AGCUUCUGACAGCUGCAGUUUCUC	GAGAAACUACAGCUGGUGGAAGCU	Translation	cDNA|vacuolar ATP synthase subunit E, putative, expressed
AGCCTGTAAAACTGCAAAAAGGAA	2	osa-miR5156	0.00126036	0.000543	0.430847	2.32101	AGCCTGTAAAACTGCAAAAAGGAA	24	LOC_Os02g47420.3	3.5	17.935	1	24	1892	1915	AGCCUGUAAAACUGCAAAAAGGAA	UUCUUUUUGGCAGUUGUACAGGGU	Translation	cDNA|ATROPGEF7/ROPGEF7, putative, expressed
TGCGAAGTAGAGATGCCGACT	1	osa-miR5804	0.000756	0.000272	0.359039	2.78521	TGCGAAGTAGAGATGCCGACT	21	LOC_Os02g56420.1	3.5	17.249	1	21	1181	1201	UGCGAAGUAGAGAUGCCGACU	GGUUGGUAUUUCUGUUUCGCU	Cleavage	cDNA|OsWAK23 - OsWAK short gene, expressed

## Sheet: DRR1_9
Read Sequence	Read Count	Osa-miRNA index	norm_expressed_mapped	norm_expressed_mapped	2-fold & above	2-fold & above	Mature sequence	Mature Lengths	Target_Acc.	Expectation	UPE	miRNA_start	miRNA_end	Target_start	Target_end	miRNA_aligned_fragment	Target_aligned_fragment	Inhibition	Target Description
			Vandana-CS	N22-CS	N22-CS/Vandana-CS	Vandana-CS/N22-CS
GATCCCGCCTTGCACCAAGTGAAT	109	osa-miR168a-3p	4.22095	1.32124	0.313021	3.19467	GATCCCGCCTTGCACCAAGTGAAT	24	LOC_Os07g36600.2	4	23.237	1	24	1085	1108	GAUCCCGCCUUGCACCAAGUGAAU	GUUUGCUGGGUGCUAGGUGGGGUU	Translation	cDNA|universal stress protein domain containing protein, putative, expressed
TGAGGACAAGAGCTGATTCGG	2	osa-miR169f.2	0.00252072	0.000786	0.311811	3.20707	TGAGGACAAGAGCTGATTCGG	21	LOC_Os11g38890.1	3.5	16.318	1	21	4205	4225	UGAGGACAAGAGCUGAUUCGG	CCGAGUUAGCUUUUGUUGUCA	Cleavage	cDNA|retrotransposon protein, putative, unclassified, expressed
TAGAAACTTGGCTGATGCATTACT	2	osa-miR1863c	0.00756216	0.00117898	0.155905	6.41415	TAGAAACTTGGCTGATGCATTACT	24	LOC_Os04g48140.1	3.5	17.742	1	24	1091	1114	UAGAAACUUGGCUGAUGCAUUACU	AGAAAUGUGUCAGUAAAGUUUCUU	Translation	cDNA|methyltransferase, putative, expressed
TTTCCTTGGGAAGGTGGTTTC	1	osa-miR2055	0.0017645	0.000393	0.222722	4.4899	TTTCCTTGGGAAGGTGGTTTC	21	LOC_Os10g07090.1	3	19.34	1	21	262	282	UUUCCUUGGGAAGGUGGUUUC	GAGAUCAUCUUCCCAAGUAAA	Cleavage	cDNA|retrotransposon, putative, centromere-specific
TCTCTCTCTCCCTTGAAGGC	1	osa-miR3979-5p	0.00100829	0.000393	0.389763	2.56566	TCTCTCTCTCCCTTGAAGGC	20	LOC_Os10g42400.1	1.5	23.587	1	20	588	607	UCUCUCUCUCCCUUGAAGGC	GCCUUUGAGGGAGAGAGAGG	Cleavage	cDNA|expressed protein
TCATTGAGTGCAGCGTTGATG	3	osa-miR397a	0.00252072	0.00117898	0.467716	2.13805	TCATTGAGTGCAGCGTTGATG	21	LOC_Os01g62490.1	0.5	20.984	1	21	761	781	UCAUUGAGUGCAGCGUUGAUG	CAUCAACGCUGCGCUCAAUGA	Cleavage	cDNA|laccase precursor protein, putative, expressed
TGTGTTCTCAGGTCGCCCCTG	48	osa-miR398b	0.124776	0.0188637	0.151181	6.61459	TGTGTTCTCAGGTCGCCCCTG	21	LOC_Os07g46990.1	2	21.299	1	21	124	144	UGUGUUCUCAGGUCGCCCCUG	CAGGGGUCGCCUGAGAACACA	Cleavage	cDNA|copper/zinc superoxide dismutase, putative, expressed
CTGCACTGCCTCTTCCCTGGC	55	osa-miR408-3p	0.0831838	0.0251516	0.302362	3.3073	CTGCACTGCCTCTTCCCTGGC	21	LOC_Os11g01470.1	3	22.488	1	21	1333	1353	CUGCACUGCCUCUUCCCUGGC	GUCAGGGAAGAGGAUGUGCAG	Cleavage	cDNA|retrotransposon protein, putative, unclassified, expressed
TTGTGCGAGATCGACGGTATA	2	osa-miR5540	0.00201658	0.000786	0.389763	2.56566	TTGTGCGAGATCGACGGTATA	21	LOC_Os10g36130.1	0.5	15.916	1	21	151	171	UUGUGCGAGAUCGACGGUAUA	UAUACCGUCGGUCUCGCACAA	Cleavage	cDNA|hypothetical protein
AATCAAGTTAGGAACCATGCAAGT	11	osa-miR5814	0.0171409	0.00432293	0.2522	3.96511	AATCAAGTTAGGAACCATGCAAGT	24	LOC_Os03g35849.2	3.5	24.233	1	24	801	824	AAUCAAGUUAGGAACCAUGCAAGU	ACUUGCAUGGUUCUACACUUGAUG	Translation	cDNA|expressed protein

## Sheet: DRR2_1
Read Sequence	Read Count	Osa-miRNA index	norm_expressed_mapped	norm_expressed_mapped	2-fold & above	2-fold & above	Mature sequence	Mature Lengths	Target_Acc.	Expectation	UPE	miRNA_start	miRNA_end	Target_start	Target_end	miRNA_aligned_fragment	Target_aligned_fragment	Inhibition	Target Description
			Vandana-CS	Vandana-CR	Vandana-CR/Vandana-CS	Vandana-CS/Vandana-CR
TGTAAAATTCATTCGTTCCAA	1	osa-miR1320-3p	0.000756	0.00694316	9.18145	0.108915	TGTAAAATTCATTCGTTCCAA	21	LOC_Os03g13800.1	1.5	15.902	1	21	878	898	UGUAAAAUUCAUUCGUUCCAA	UUGGAAUGGAUGAAUUUUGCA	Cleavage	cDNA|ribosomal protein L7Ae, putative, expressed
TGGAACGGAGGAATTTTATAG	1	osa-miR1320-5p	0.000252	0.00154292	6.12097	0.163373	TGGAACGGAGGAATTTTATAG	21	LOC_Os12g42220.1	2	13.651	1	21	1209	1229	UGGAACGGAGGAAUUUUAUAG	UUGUAAAAUUCCUACGUUUCA	Cleavage	cDNA|expressed protein
GCTCACTCTCTATCTGTCAGC	39	osa-miR156b-3p	0.00983081	0.0609455	6.19944	0.161305	GCTCACTCTCTATCTGTCAGC	21	LOC_Os01g59980.1	4	16.865	1	21	964	984	GCUCACUCUCUAUCUGUCAGC	GUUGACUGGUGGAGAGUGGGA	Cleavage	cDNA|zinc finger family protein, putative, expressed
TCGAACCAGGCTTCATTCCCC	17	osa-miR166e-3p	0.0045373	0.00925754	2.04032	0.490119	TCGAACCAGGCTTCATTCCCC	21	LOC_Os03g44835.1	4	20.17	1	21	1245	1265	UCGAACCAGGCUUCAUUCCCC	GAGGAAUGAAGCCUGAUCCGA	Cleavage	cDNA|expressed protein
TGAGGACAAGAGCTGATTCGG	8	osa-miR169f.2	0.00252072	0.0061717	2.44839	0.408432	TGAGGACAAGAGCTGATTCGG	21	LOC_Os11g38890.1	3.5	16.318	1	21	4205	4225	UGAGGACAAGAGCUGAUUCGG	CCGAGUUAGCUUUUGUUGUCA	Cleavage	cDNA|retrotransposon protein, putative, unclassified, expressed
TCACGGAAAACGAGGGAGCAGCCA	1	osa-miR1868	0.00151243	0.00308585	2.04032	0.490119	TCACGGAAAACGAGGGAGCAGCCA	24	LOC_Os02g28370.1	4	18.083	1	24	855	878	UCACGGAAAACGAGGGAGCAGCCA	UGAUGGCUCCCUUGUCUUCAGUGA	Translation	cDNA|transposon protein, putative, CACTA, En/Spm sub-class, expressed
TGCTGAATTAGACCTAGTGGGCAT	2	osa-miR1870-5p	0.00201658	0.00462877	2.29536	0.435661	TGCTGAATTAGACCTAGTGGGCAT	24	LOC_Os09g13540.1	3.5	23.19	1	24	994	1017	UGCUGAAUUAGACCUAGUGGGCAU	AUGCACAUUCGCUCUAAUUCAGCA	Cleavage	cDNA|retrotransposon protein, putative, unclassified, expressed
TATGGATGGAGGTGTAACCCGATG	1	osa-miR1874-3p	0.000252	0.000771	3.06048	0.326746	TATGGATGGAGGTGTAACCCGATG	24	LOC_Os02g20950.1	1	17.595	1	24	446	469	UAUGGAUGGAGGUGUAACCCGAUG	CGUUGGGUUACACUUCCGUCCAUA	Cleavage	cDNA|expressed protein
ACTTAATCTGGACACTATAAAAGA	61	osa-miR1878	0.0428522	0.091804	2.14234	0.46678	ACTTAATCTGGACACTATAAAAGA	24	LOC_Os10g02300.1	4	11.169	1	24	777	800	ACUUAAUCUGGACACUAUAAAAGA	UUUUUUCUGUUUUCCAGGUUAAGU	Cleavage	cDNA|uncharacterized Cys-rich domain containing protein, putative, expressed
GTGTTTGGTTTAGGGATGAGGTGG	1	osa-miR1879	0.000252	0.000771	3.06048	0.326746	GTGTTTGGTTTAGGGATGAGGTGG	24	LOC_Os04g55555.1	3.5	22.879	1	24	856	879	GUGUUUGGUUUAGGGAUGAGGUGG	CCACCUCAUGUCUGAACCAAGCAG	Cleavage	cDNA|retrotransposon protein, putative, unclassified, expressed
TTCGTTTATTTGGACTAGAGT	5	osa-miR2863b	0.00151243	0.00308585	2.04032	0.490119	TTCGTTTATTTGGACTAGAGT	21	LOC_Os04g58580.1	2.5	13.753	1	21	1190	1210	UUCGUUUAUUUGGACUAGAGU	ACUUUGGUUCAAAUAAAUGAG	Cleavage	cDNA|phosphomannomutase, putative, expressed
CAAATGAAGTTGAGTTTGGAC	1	osa-miR2873c	0.000252	0.000771	3.06048	0.326746	CAAATGAAGTTGAGTTTGGAC	21	LOC_Os08g32130.1	1	19.914	1	21	1151	1171	CAAAUGAAGUUGAGUUUGGAC	GUCUAAACUCAACUUUAUUUG	Cleavage	cDNA|heat shock protein DnaJ, putative, expressed
AAGCTCAGGAGGGATAGCGCC	149	osa-miR390-5p	0.0383149	0.106462	2.7786	0.359894	AAGCTCAGGAGGGATAGCGCC	21	LOC_Os02g10100.1	1.5	17.63	1	21	2170	2190	AAGCUCAGGAGGGAUAGCGCC	GGCGCUAUCCCUUCUGAGCUA	Cleavage	cDNA|leucine-rich repeat receptor protein kinase EXS precursor, putative, expressed
TCCAAAGGGATCGCATTGATCT	8	osa-miR393b-5p	0.013864	0.030087	2.17016	0.460795	TCCAAAGGGATCGCATTGATCT	22	LOC_Os01g67370.2	4	17.964	1	22	1908	1929	UCCAAAGGGAUCGCAUUGAUCU	AGAUUAAUAAGAUCUCUUUGGC	Cleavage	cDNA|expressed protein
CTTCGGGGGAGGAGAGAAGC	1	osa-miR3979-3p	0.000252	0.104147	413.165	0.00242034	CTTCGGGGGAGGAGAGAAGC	20	LOC_Os03g03450.2	1.5	15.052	1	20	25	44	CUUCGGGGGAGGAGAGAAGC	GCUUCUCUCUUCCUCUGAAG	Cleavage	cDNA|anthranilate phosphoribosyltransferase, chloroplast precursor, putative, expressed
TCTCTCTCTCCCTTGAAGGC	4	osa-miR3979-5p	0.00100829	0.0578597	57.384	0.0174264	TCTCTCTCTCCCTTGAAGGC	20	LOC_Os10g42400.1	1.5	23.587	1	20	588	607	UCUCUCUCUCCCUUGAAGGC	GCCUUUGAGGGAGAGAGAGG	Cleavage	cDNA|expressed protein
TCATTGAGTGCAGCGTTGATG	10	osa-miR397a	0.00252072	0.0154292	6.12097	0.163373	TCATTGAGTGCAGCGTTGATG	21	LOC_Os01g62490.1	0.5	20.984	1	21	761	781	UCAUUGAGUGCAGCGUUGAUG	CAUCAACGCUGCGCUCAAUGA	Cleavage	cDNA|laccase precursor protein, putative, expressed
AGTTGCCTACATGGAGCGCCA	1	osa-miR3982-3p	0.000252	0.000771	3.06048	0.326746	AGTTGCCTACATGGAGCGCCA	21	LOC_Os09g31478.2	3.5	21.663	1	21	1633	1653	AGUUGCCUACAUGGAGCGCCA	UGGCAUUCCACGUAGGCAACA	Translation	cDNA|auxin efflux carrier component, putative, expressed
CAGGGATGAGGCAGAGCATGG	1	osa-miR408-5p	0.000252	0.000771	3.06048	0.326746	CAGGGATGAGGCAGAGCATGG	21	LOC_Os07g29660.1	2.5	12.948	1	21	66	86	CAGGGAUGAGGCAGAGCAUGG	CCAUGCUCGUCCUCAUCUCUG	Cleavage	cDNA|expressed protein
TTGTGGCTTTCTTGCAAGTTG	49	osa-miR444d.3	0.0131077	0.0339443	2.58964	0.386154	TTGTGGCTTTCTTGCAAGTTG	21	LOC_Os02g49840.3	0	17.35	1	21	634	654	UUGUGGCUUUCUUGCAAGUUG	CAACUUGCAAGAAAGCCACAA	Cleavage	cDNA|OsMADS57 - MADS-box family gene with MIKCc type-box, expressed
ACCTGTTTGGATTCTTGAGGGCTA	4	osa-miR5145	0.0017645	0.00694316	3.93491	0.254136	ACCTGTTTGGATTCTTGAGGGCTA	24	LOC_Os12g12850.2	2.5	19.858	1	24	2001	2024	ACCUGUUUGGAUUCUUGAGGGCUA	UGGGCCUCAAGAACCCGAACAGGC	Translation	cDNA|ATP-dependent Clp protease ATP-binding subunit clpA homolog,chloroplast precursor, putative, expressed
TAGATGGCTGATCTGGTGTGG	1	osa-miR5508	0.000252	0.000771	3.06048	0.326746	TAGATGGCTGATCTGGTGTGG	21	LOC_Os05g20270.1	2	18.258	1	21	2288	2308	UAGAUGGCUGAUCUGGUGUGG	CCACACUUGAUCAGCCAUCUG	Cleavage	cDNA|retrotransposon protein, putative, Ty3-gypsy subclass, expressed

## Sheet: DRR3_1
Read Sequence	Read Count	Osa-miRNA index	norm_expressed_mapped	norm_expressed_mapped	2-fold & above	2-fold & above	Mature sequence	Mature Lengths	Target_Acc.	Expectation	UPE	miRNA_start	miRNA_end	Target_start	Target_end	miRNA_aligned_fragment	Target_aligned_fragment	Inhibition	Target Description
			Vandana-CS	Vandana-LS	Vandana-LS/Vandana-CS	Vandana-CS/Vandana-LS
AGGCAACTACACGTTGGGCGCTCG	52	osa-miR1423a-5p	0.0252072	0.077	3.05468	0.327366	AGGCAACTACACGTTGGGCGCTCG	24	LOC_Os08g14195.1	3.5	21.252	1	24	933	956	AGGCAACUACACGUUGGGCGCUCG	CGGAUGUCCGACGUGUAGUCGUCU	Cleavage	cDNA|expressed protein
GATCCCGCCTTGCACCAAGTGAAT	236	osa-miR168a-3p	4.22095	9.34479	2.21391	0.45169	GATCCCGCCTTGCACCAAGTGAAT	24	LOC_Os07g36600.2	4	23.237	1	24	1085	1108	GAUCCCGCCUUGCACCAAGUGAAU	GUUUGCUGGGUGCUAGGUGGGGUU	Translation	cDNA|universal stress protein domain containing protein, putative, expressed
CTGTTTAGTTCACATCAATCTT	1	osa-miR1850.3	0.000252	0.000794	3.14916	0.317545	CTGTTTAGTTCACATCAATCTT	22	LOC_Os12g06610.1	2.5	17.231	1	22	358	379	CUGUUUAGUUCACAUCAAUCUU	AAGAUGAAUGUGAAUUAAACAG	Cleavage	cDNA|nucleolar complex protein 2, putative, expressed
AGAAAACCAGCTTCCAGATCT	1	osa-miR1860-5p	0.000252	0.000794	3.14916	0.317545	AGAAAACCAGCTTCCAGATCT	21	LOC_Os12g13950.1	1.5	21.007	1	21	785	805	AGAAAACCAGCUUCCAGAUCU	AGGUCUGGAAGCUUGUUUUCU	Cleavage	cDNA|POLA2 - Putative DNA polymerase alpha complex subunit, expressed
TCACGGAAAACGAGGGAGCAGCCA	1	osa-miR1868	0.00151243	0.00317526	2.09944	0.476318	TCACGGAAAACGAGGGAGCAGCCA	24	LOC_Os02g28370.1	4	18.083	1	24	855	878	UCACGGAAAACGAGGGAGCAGCCA	UGAUGGCUCCCUUGUCUUCAGUGA	Translation	cDNA|transposon protein, putative, CACTA, En/Spm sub-class, expressed
TTTAGGGCTAATTCAGCATGAACA	4	osa-miR1870-3p	0.00403315	0.00873196	2.16505	0.461884	TTTAGGGCTAATTCAGCATGAACA	24	LOC_Os02g03850.2	4	20.826	1	24	1362	1385	UUUAGGGCUAAUUCAGCAUGAACA	UGUUCAUGCUGGACUAGUUGUAAA	Translation	cDNA|glycosyltransferase, putative, expressed
GTGTTTGGTTTAGGGATGAGGTGG	1	osa-miR1879	0.000252	0.00238144	9.44747	0.105848	GTGTTTGGTTTAGGGATGAGGTGG	24	LOC_Os04g55555.1	3.5	22.879	1	24	856	879	GUGUUUGGUUUAGGGAUGAGGUGG	CCACCUCAUGUCUGAACCAAGCAG	Cleavage	cDNA|retrotransposon protein, putative, unclassified, expressed
TTTCCTTGGGAAGGTGGTTTC	7	osa-miR2055	0.0017645	0.00396907	2.2494	0.444563	TTTCCTTGGGAAGGTGGTTTC	21	LOC_Os10g07090.1	3	19.34	1	21	262	282	UUUCCUUGGGAAGGUGGUUUC	GAGAUCAUCUUCCCAAGUAAA	Cleavage	cDNA|retrotransposon, putative, centromere-specific
TCCCGACATTAAATTCTGGGC	4	osa-miR2869	0.00100829	0.00476289	4.72374	0.211697	TCCCGACATTAAATTCTGGGC	21	LOC_Os11g07040.1	3.5	21.607	1	21	1374	1394	UCCCGACAUUAAAUUCUGGGC	GUCCAGAAUCUGAUGUCUGGA	Cleavage	cDNA|CAMK_CAMK_like.43 - CAMK includes calcium/calmodulin depedent protein kinases, expressed
CAAATGAAGTTGAGTTTGGAC	1	osa-miR2873c	0.000252	0.00158763	6.29832	0.158773	CAAATGAAGTTGAGTTTGGAC	21	LOC_Os08g32130.1	1	19.914	1	21	1151	1171	CAAAUGAAGUUGAGUUUGGAC	GUCUAAACUCAACUUUAUUUG	Cleavage	cDNA|heat shock protein DnaJ, putative, expressed
AAGCTCAGGAGGGATAGCGCC	149	osa-miR390-5p	0.0383149	0.129392	3.37706	0.296116	AAGCTCAGGAGGGATAGCGCC	21	LOC_Os02g10100.1	1.5	17.63	1	21	2170	2190	AAGCUCAGGAGGGAUAGCGCC	GGCGCUAUCCCUUCUGAGCUA	Cleavage	cDNA|leucine-rich repeat receptor protein kinase EXS precursor, putative, expressed
TCCAAAGGGATCGCATTGATCT	8	osa-miR393b-5p	0.013864	0.0349278	2.51933	0.396932	TCCAAAGGGATCGCATTGATCT	22	LOC_Os01g67370.2	4	17.964	1	22	1908	1929	UCCAAAGGGAUCGCAUUGAUCU	AGAUUAAUAAGAUCUCUUUGGC	Cleavage	cDNA|expressed protein
TTGGCATTCTGTCCACCTCC	145	osa-miR394	0.0380629	0.150031	3.94166	0.2537	TTGGCATTCTGTCCACCTCC	20	LOC_Os01g69940.1	0	21.42	1	20	1241	1260	UUGGCAUUCUGUCCACCUCC	GGAGGUGGACAGAAUGCCAA	Cleavage	cDNA|OsFBX32 - F-box domain containing protein, expressed
GGTCAAGAAAGCTGTGGGAAG	3	osa-miR396c-3p	0.00100829	0.0055567	5.51103	0.181454	GGTCAAGAAAGCTGTGGGAAG	21	LOC_Os05g43660.1	2.5	16.411	1	21	752	772	GGUCAAGAAAGCUGUGGGAAG	UUUCUUGUAGCUUUCUUGGCC	Cleavage	cDNA|expressed protein
ATAGTTCAAGAAAGTCCTTGGAAA	1	osa-miR396f-3p	0.00252072	0.0103196	4.09391	0.244266	ATAGTTCAAGAAAGTCCTTGGAAA	24	LOC_Os02g58214.1	3	20.028	1	24	69	92	AUAGUUCAAGAAAGUCCUUGGAAA	UCUCCACAGGCUUUCUUGAACUGU	Cleavage	cDNA|expressed protein
TCTCCACAGGCTTTCTTGAACT	2	osa-miR396f-5p	0.000756	0.00158763	2.09944	0.476318	TCTCCACAGGCTTTCTTGAACT	22	LOC_Os01g36880.1	3	9.659	1	22	106	127	UCUCCACAGGCUUUCUUGAACU	AGUUUUAGAAAGCAUGUGGGGA	Translation	cDNA|hypothetical protein
CTTCGGGGGAGGAGAGAAGC	1	osa-miR3979-3p	0.000252	0.000794	3.14916	0.317545	CTTCGGGGGAGGAGAGAAGC	20	LOC_Os03g03450.2	1.5	15.052	1	20	25	44	CUUCGGGGGAGGAGAGAAGC	GCUUCUCUCUUCCUCUGAAG	Cleavage	cDNA|anthranilate phosphoribosyltransferase, chloroplast precursor, putative, expressed
TCATTGAGTGCAGCGTTGATG	10	osa-miR397a	0.00252072	0.0055567	2.20441	0.453636	TCATTGAGTGCAGCGTTGATG	21	LOC_Os01g62490.1	0.5	20.984	1	21	761	781	UCAUUGAGUGCAGCGUUGAUG	CAUCAACGCUGCGCUCAAUGA	Cleavage	cDNA|laccase precursor protein, putative, expressed
AGTTGCCTACATGGAGCGCCA	1	osa-miR3982-3p	0.000252	0.00158763	6.29832	0.158773	AGTTGCCTACATGGAGCGCCA	21	LOC_Os09g31478.2	3.5	21.663	1	21	1633	1653	AGUUGCCUACAUGGAGCGCCA	UGGCAUUCCACGUAGGCAACA	Translation	cDNA|auxin efflux carrier component, putative, expressed
CAGGGATGAGGCAGAGCATGG	1	osa-miR408-5p	0.000252	0.00158763	6.29832	0.158773	CAGGGATGAGGCAGAGCATGG	21	LOC_Os07g29660.1	2.5	12.948	1	21	66	86	CAGGGAUGAGGCAGAGCAUGG	CCAUGCUCGUCCUCAUCUCUG	Cleavage	cDNA|expressed protein
GCTAGAGGTGGCAACTGCATA	2	osa-miR444a-5p	0.000504	0.00317526	6.29832	0.158773	GCTAGAGGTGGCAACTGCATA	21	LOC_Os08g33479.1	2.5	18.915	1	21	1414	1434	GCUAGAGGUGGCAACUGCAUA	UAUGCAGUUGCUGCCUCAAGC	Cleavage	cDNA|expressed protein
TTGTGGCTTTCTTGCAAGTTG	49	osa-miR444d.3	0.0131077	0.0325464	2.48299	0.40274	TTGTGGCTTTCTTGCAAGTTG	21	LOC_Os02g49840.3	0	17.35	1	21	634	654	UUGUGGCUUUCUUGCAAGUUG	CAACUUGCAAGAAAGCCACAA	Cleavage	cDNA|OsMADS57 - MADS-box family gene with MIKCc type-box, expressed
TGCAGTTGTTGCCTCAAGCTT	63	osa-miR444f	0.0161326	0.0682681	4.23168	0.236313	TGCAGTTGTTGCCTCAAGCTT	21	LOC_Os02g49840.1	0.5	18.98	1	21	613	633	UGCAGUUGUUGCCUCAAGCUU	AAGCUUGAGGCAGCAACUGCA	Cleavage	cDNA|OsMADS57 - MADS-box family gene with MIKCc type-box, expressed
TTCTTGTGCTGCTGAAGAGAC	42	osa-miR5144-5p	0.0110912	0.0261959	2.36187	0.423394	TTCTTGTGCTGCTGAAGAGAC	21	LOC_Os09g01610.1	2	22.819	1	21	776	796	UUCUUGUGCUGCUGAAGAGAC	GUCUCUUCGGCAGCCCAAGAA	Cleavage	cDNA|clumping factor B, putative, expressed
AGCTTCTGACAGCTGCAGTTTCTC	50	osa-miR5150-5p	0.0133598	0.0333402	2.49556	0.400712	AGCTTCTGACAGCTGCAGTTTCTC	24	LOC_Os01g12260.1	3	14.515	1	24	238	261	AGCUUCUGACAGCUGCAGUUUCUC	GAGAAACUACAGCUGGUGGAAGCU	Translation	cDNA|vacuolar ATP synthase subunit E, putative, expressed
AGAAGAGAGAGAGTACAGCTT	1	osa-miR529b	0.674545	2.02423	3.00088	0.333236	AGAAGAGAGAGAGTACAGCTT	21	LOC_Os08g39890.1	0.5	21.803	1	21	987	1007	AGAAGAGAGAGAGUACAGCUU	GAGCUGUGCUCUCUCUCUUCU	Cleavage	cDNA|OsSPL14 - SBP-box gene family member, expressed
TTGTGCGAGATCGACGGTATA	7	osa-miR5540	0.00201658	0.00635052	3.14916	0.317545	TTGTGCGAGATCGACGGTATA	21	LOC_Os10g36130.1	0.5	15.916	1	21	151	171	UUGUGCGAGAUCGACGGUAUA	UAUACCGUCGGUCUCGCACAA	Cleavage	cDNA|hypothetical protein
AGCAACGATTTTAAGATTGTGGCA	1	osa-miR5812	0.000252	0.000794	3.14916	0.317545	AGCAACGATTTTAAGATTGTGGCA	24	LOC_Os12g44050.1	2.5	19.398	1	24	491	514	AGCAACGAUUUUAAGAUUGUGGCA	UGCCACCAUUUUAAAACCGUUGCU	Cleavage	cDNA|purple acid phosphatase precursor, putative, expressed
CGTGAAGAGCTCGCCGGCGGC	25	osa-miR6249	0.00680594	0.0166701	2.44934	0.408272	CGTGAAGAGCTCGCCGGCGGC	21	LOC_Os06g38480.1	1	20.987	1	21	68	88	CGUGAAGAGCUCGCCGGCGGC	GCCGCCGGCGAGCUCUUCACC	Cleavage	cDNA|retrotransposon protein, putative, unclassified, expressed

## Sheet: DRR5_1
Read Sequence	Read Count	Osa-miRNA index	norm_expressed_mapped	norm_expressed_mapped	2-fold & above	2-fold & above	Mature sequence	Mature Lengths	Target_Acc.	Expectation	UPE	miRNA_start	miRNA_end	Target_start	Target_end	miRNA_aligned_fragment	Target_aligned_fragment	Inhibition	Target Description
			Vandana-CS	Vandana-SS	Vandana-SS/Vandana-CS	Vandana-CS/Vandana-SS
TTTGCGAGTTGGCCCGCTTGC	15	osa-miR1431	0.00378108	0.00923038	2.4412	0.409634	TTTGCGAGTTGGCCCGCTTGC	21	LOC_Os07g35540.1	2.5	20.835	1	20	28	47	UUUGCGAGUUGGCCCGCUUG	CAAGUGGGCGAAUUUGCAAA	Translation	cDNA|TKL_IRAK_DUF26-lc.19 - DUF26 kinases have homology to DUF26 containing loci, expressed
ATCAGGAGAGATGACACCGAC	329	osa-miR1432	0.0841921	0.180762	2.14701	0.465763	ATCAGGAGAGATGACACCGAC	21	LOC_Os03g59790.1	0.5	23.499	1	21	45	65	AUCAGGAGAGAUGACACCGAC	GUCGGUGUCGUCUCUCCUGAU	Cleavage	cDNA|EF hand family protein, putative, expressed
TGCCTGGCTCCCTGAATGCCA	75	osa-miR160f-5p	0.0201658	0.0746122	3.69995	0.270274	TGCCTGGCTCCCTGAATGCCA	21	LOC_Os04g59430.1	1	17.092	1	21	1334	1354	UGCCUGGCUCCCUGAAUGCCA	UGACAUUCAGGGAGCCAGGCA	Cleavage	cDNA|auxin response factor, putative, expressed
GATCCCGCCTTGCACCAAGTGAAT	236	osa-miR168a-3p	4.22095	17.5893	4.16714	0.239973	GATCCCGCCTTGCACCAAGTGAAT	24	LOC_Os07g36600.2	4	23.237	1	24	1085	1108	GAUCCCGCCUUGCACCAAGUGAAU	GUUUGCUGGGUGCUAGGUGGGGUU	Translation	cDNA|universal stress protein domain containing protein, putative, expressed
AGAAAACCAGCTTCCAGATCT	1	osa-miR1860-5p	0.000252	0.000769	3.0515	0.327708	AGAAAACCAGCTTCCAGATCT	21	LOC_Os12g13950.1	1.5	21.007	1	21	785	805	AGAAAACCAGCUUCCAGAUCU	AGGUCUGGAAGCUUGUUUUCU	Cleavage	cDNA|POLA2 - Putative DNA polymerase alpha complex subunit, expressed
GTGTTTGGTTTAGGGATGAGGTGG	1	osa-miR1879	0.000252	0.0015384	6.103	0.163854	GTGTTTGGTTTAGGGATGAGGTGG	24	LOC_Os04g55555.1	3.5	22.879	1	24	856	879	GUGUUUGGUUUAGGGAUGAGGUGG	CCACCUCAUGUCUGAACCAAGCAG	Cleavage	cDNA|retrotransposon protein, putative, unclassified, expressed
TTCGTTTATTTGGACTAGAGT	5	osa-miR2863b	0.00151243	0.00538439	3.56009	0.280892	TTCGTTTATTTGGACTAGAGT	21	LOC_Os04g58580.1	2.5	13.753	1	21	1190	1210	UUCGUUUAUUUGGACUAGAGU	ACUUUGGUUCAAAUAAAUGAG	Cleavage	cDNA|phosphomannomutase, putative, expressed
TTAGTAGGACTAGAATGGGCCAAA	1	osa-miR2863c	0.00126036	0.00423059	3.35665	0.297916	TTAGTAGGACTAGAATGGGCCAAA	24	LOC_Os10g37260.1	3.5	9.849	1	24	2214	2238	UUAGUAGGACUAGAAUGGGC-CAAA	UUUGUGUCCAUUUUAGUCCUACUCC	Cleavage	cDNA|fringe-related protein, putative, expressed
TTCCTATATGAACACTGTTGC	4	osa-miR2876-3p	0.00302486	0.00923038	3.0515	0.327708	TTCCTATATGAACACTGTTGC	21	LOC_Os03g49730.2	3	15.54	1	21	1684	1704	UUCCUAUAUGAACACUGUUGC	GCAACAAUGUUCAAAUAGGAU	Cleavage	cDNA|zinc finger protein, putative, expressed
TCCAAAGGGATCGCATTGATCT	8	osa-miR393b-5p	0.013864	0.0303833	2.19153	0.456302	TCCAAAGGGATCGCATTGATCT	22	LOC_Os01g67370.2	4	17.964	1	22	1908	1929	UCCAAAGGGAUCGCAUUGAUCU	AGAUUAAUAAGAUCUCUUUGGC	Cleavage	cDNA|expressed protein
TTGGCATTCTGTCCACCTCC	145	osa-miR394	0.0380629	0.122687	3.22327	0.310243	TTGGCATTCTGTCCACCTCC	20	LOC_Os01g69940.1	0	21.42	1	20	1241	1260	UUGGCAUUCUGUCCACCUCC	GGAGGUGGACAGAAUGCCAA	Cleavage	cDNA|OsFBX32 - F-box domain containing protein, expressed
CTTCGGGGGAGGAGAGAAGC	1	osa-miR3979-3p	0.000252	0.0011538	4.57725	0.218472	CTTCGGGGGAGGAGAGAAGC	20	LOC_Os03g03450.2	1.5	15.052	1	20	25	44	CUUCGGGGGAGGAGAGAAGC	GCUUCUCUCUUCCUCUGAAG	Cleavage	cDNA|anthranilate phosphoribosyltransferase, chloroplast precursor, putative, expressed
CAGGGATGAGGCAGAGCATGG	1	osa-miR408-5p	0.000252	0.001923	7.62875	0.131083	CAGGGATGAGGCAGAGCATGG	21	LOC_Os07g29660.1	2.5	12.948	1	21	66	86	CAGGGAUGAGGCAGAGCAUGG	CCAUGCUCGUCCUCAUCUCUG	Cleavage	cDNA|expressed protein
GCTAGAGGTGGCAACTGCATA	2	osa-miR444a-5p	0.000504	0.0015384	3.0515	0.327708	GCTAGAGGTGGCAACTGCATA	21	LOC_Os08g33479.1	2.5	18.915	1	21	1414	1434	GCUAGAGGUGGCAACUGCAUA	UAUGCAGUUGCUGCCUCAAGC	Cleavage	cDNA|expressed protein
TGCAGTTGTTGCCTCAAGCTT	63	osa-miR444f	0.0161326	0.0430751	2.67006	0.374523	TGCAGTTGTTGCCTCAAGCTT	21	LOC_Os02g49840.1	0.5	18.98	1	21	613	633	UGCAGUUGUUGCCUCAAGCUU	AAGCUUGAGGCAGCAACUGCA	Cleavage	cDNA|OsMADS57 - MADS-box family gene with MIKCc type-box, expressed
ACCTGTTTGGATTCTTGAGGGCTA	4	osa-miR5145	0.0017645	0.00615359	3.48743	0.286744	ACCTGTTTGGATTCTTGAGGGCTA	24	LOC_Os12g12850.2	2.5	19.858	1	24	2001	2024	ACCUGUUUGGAUUCUUGAGGGCUA	UGGGCCUCAAGAACCCGAACAGGC	Translation	cDNA|ATP-dependent Clp protease ATP-binding subunit clpA homolog,chloroplast precursor, putative, expressed
CCTGTGCTTGCCTCTTCCATT	6	osa-miR528-3p	0.0017645	0.00384599	2.17964	0.458791	CCTGTGCTTGCCTCTTCCATT	21	LOC_Os01g14160.1	2	12.133	1	21	787	807	CCUGUGCUUGCCUCUUCCAUU	AAUGGAAGAGGAGAGCACGGG	Translation	cDNA|retrotransposon, putative, centromere-specific, expressed
TAGATGGCTGATCTGGTGTGG	1	osa-miR5508	0.000252	0.0011538	4.57725	0.218472	TAGATGGCTGATCTGGTGTGG	21	LOC_Os05g20270.1	2	18.258	1	21	2288	2308	UAGAUGGCUGAUCUGGUGUGG	CCACACUUGAUCAGCCAUCUG	Cleavage	cDNA|retrotransposon protein, putative, Ty3-gypsy subclass, expressed
TTGTGCGAGATCGACGGTATA	7	osa-miR5540	0.00201658	0.00576899	2.86078	0.349555	TTGTGCGAGATCGACGGTATA	21	LOC_Os10g36130.1	0.5	15.916	1	21	151	171	UUGUGCGAGAUCGACGGUAUA	UAUACCGUCGGUCUCGCACAA	Cleavage	cDNA|hypothetical protein

## Sheet: DRR7_1
Read Sequence	Read Count	Osa-miRNA index	norm_expressed_mapped	norm_expressed_mapped	2-fold & above	2-fold & above	Mature sequence	Mature Lengths	Target_Acc.	Expectation	UPE	miRNA_start	miRNA_end	Target_start	Target_end	miRNA_aligned_fragment	Target_aligned_fragment	Inhibition	Target Description
			Vandana-CS	Vandana-RS	Vandana-RS/Vandana-CS	Vandana-CS/Vandana-RS
CAGGTGTCATCTCCCCTGAAC	1	osa-miR1318-3p	0.000252	0.000543	2.15423	0.464202	CAGGTGTCATCTCCCCTGAAC	21	LOC_Os04g08350.2	3	19.51	1	21	1184	1203	CAGGUGUCAUCUCCCCUGAAC	GUUUAGGGGAGA-GAUACCUG	Translation	cDNA|cysteine synthase, chloroplast/chromoplast precursor, putative, expressed
TGGAACGGAGGAATTTTATAG	1	osa-miR1320-5p	0.000252	0.000543	2.15423	0.464202	TGGAACGGAGGAATTTTATAG	21	LOC_Os12g42220.1	2	13.651	1	21	1209	1229	UGGAACGGAGGAAUUUUAUAG	UUGUAAAAUUCCUACGUUUCA	Cleavage	cDNA|expressed protein
AGGCAACTACACGTTGGGCGCTCG	52	osa-miR1423a-5p	0.0252072	0.0624476	2.47737	0.403654	AGGCAACTACACGTTGGGCGCTCG	24	LOC_Os08g14195.1	3.5	21.252	1	24	933	956	AGGCAACUACACGUUGGGCGCUCG	CGGAUGUCCGACGUGUAGUCGUCU	Cleavage	cDNA|expressed protein
TGTTGGCTCGGCTCACTCAGA	2	osa-miR171e-5p	0.000504	0.00135756	2.69279	0.371362	TGTTGGCTCGGCTCACTCAGA	21	LOC_Os11g09750.1	2.5	24.566	1	21	1945	1965	UGUUGGCUCGGCUCACUCAGA	UCUGAGCUAGCCGGGCCAACA	Cleavage	cDNA|transposon protein, putative, CACTA, En/Spm sub-class, expressed
GTGTTTGGTTTAGGGATGAGGTGG	1	osa-miR1879	0.000252	0.000543	2.15423	0.464202	GTGTTTGGTTTAGGGATGAGGTGG	24	LOC_Os04g55555.1	3.5	22.879	1	24	856	879	GUGUUUGGUUUAGGGAUGAGGUGG	CCACCUCAUGUCUGAACCAAGCAG	Cleavage	cDNA|retrotransposon protein, putative, unclassified, expressed
TCCCGACATTAAATTCTGGGC	4	osa-miR2869	0.00100829	0.0024436	2.42351	0.412624	TCCCGACATTAAATTCTGGGC	21	LOC_Os11g07040.1	3.5	21.607	1	21	1374	1394	UCCCGACAUUAAAUUCUGGGC	GUCCAGAAUCUGAUGUCUGGA	Cleavage	cDNA|CAMK_CAMK_like.43 - CAMK includes calcium/calmodulin depedent protein kinases, expressed
AAGCTCAGGAGGGATAGCGCC	149	osa-miR390-5p	0.0383149	0.114035	2.97625	0.335994	AAGCTCAGGAGGGATAGCGCC	21	LOC_Os02g10100.1	1.5	17.63	1	21	2170	2190	AAGCUCAGGAGGGAUAGCGCC	GGCGCUAUCCCUUCUGAGCUA	Cleavage	cDNA|leucine-rich repeat receptor protein kinase EXS precursor, putative, expressed
TTGGCATTCTGTCCACCTCC	145	osa-miR394	0.0380629	0.0819964	2.15423	0.464202	TTGGCATTCTGTCCACCTCC	20	LOC_Os01g69940.1	0	21.42	1	20	1241	1260	UUGGCAUUCUGUCCACCUCC	GGAGGUGGACAGAAUGCCAA	Cleavage	cDNA|OsFBX32 - F-box domain containing protein, expressed
GGTCAAGAAAGCTGTGGGAAG	3	osa-miR396c-3p	0.00100829	0.0048872	4.84703	0.206312	GGTCAAGAAAGCTGTGGGAAG	21	LOC_Os05g43660.1	2.5	16.411	1	21	752	772	GGUCAAGAAAGCUGUGGGAAG	UUUCUUGUAGCUUUCUUGGCC	Cleavage	cDNA|expressed protein
ATAGTTCAAGAAAGTCCTTGGAAA	1	osa-miR396f-3p	0.00252072	0.00760231	3.01593	0.331573	ATAGTTCAAGAAAGTCCTTGGAAA	24	LOC_Os02g58214.1	3	20.028	1	24	69	92	AUAGUUCAAGAAAGUCCUUGGAAA	UCUCCACAGGCUUUCUUGAACUGU	Cleavage	cDNA|expressed protein
CTTCGGGGGAGGAGAGAAGC	1	osa-miR3979-3p	0.000252	0.00108604	4.30847	0.232101	CTTCGGGGGAGGAGAGAAGC	20	LOC_Os03g03450.2	1.5	15.052	1	20	25	44	CUUCGGGGGAGGAGAGAAGC	GCUUCUCUCUUCCUCUGAAG	Cleavage	cDNA|anthranilate phosphoribosyltransferase, chloroplast precursor, putative, expressed
TCTCTCTCTCCCTTGAAGGC	4	osa-miR3979-5p	0.00100829	0.0024436	2.42351	0.412624	TCTCTCTCTCCCTTGAAGGC	20	LOC_Os10g42400.1	1.5	23.587	1	20	588	607	UCUCUCUCUCCCUUGAAGGC	GCCUUUGAGGGAGAGAGAGG	Cleavage	cDNA|expressed protein
AGTTGCCTACATGGAGCGCCA	1	osa-miR3982-3p	0.000252	0.000815	3.23135	0.309468	AGTTGCCTACATGGAGCGCCA	21	LOC_Os09g31478.2	3.5	21.663	1	21	1633	1653	AGUUGCCUACAUGGAGCGCCA	UGGCAUUCCACGUAGGCAACA	Translation	cDNA|auxin efflux carrier component, putative, expressed
CAGGGATGAGGCAGAGCATGG	1	osa-miR408-5p	0.000252	0.00162907	6.4627	0.154734	CAGGGATGAGGCAGAGCATGG	21	LOC_Os07g29660.1	2.5	12.948	1	21	66	86	CAGGGAUGAGGCAGAGCAUGG	CCAUGCUCGUCCUCAUCUCUG	Cleavage	cDNA|expressed protein
GCTAGAGGTGGCAACTGCATA	2	osa-miR444a-5p	0.000504	0.0024436	4.84703	0.206312	GCTAGAGGTGGCAACTGCATA	21	LOC_Os08g33479.1	2.5	18.915	1	21	1414	1434	GCUAGAGGUGGCAACUGCAUA	UAUGCAGUUGCUGCCUCAAGC	Cleavage	cDNA|expressed protein
TGCAGTTGTTGCCTCAAGCTT	63	osa-miR444f	0.0161326	0.0390976	2.42351	0.412624	TGCAGTTGTTGCCTCAAGCTT	21	LOC_Os02g49840.1	0.5	18.98	1	21	613	633	UGCAGUUGUUGCCUCAAGCUU	AAGCUUGAGGCAGCAACUGCA	Cleavage	cDNA|OsMADS57 - MADS-box family gene with MIKCc type-box, expressed
CCTGTGCTTGCCTCTTCCATT	6	osa-miR528-3p	0.0017645	0.013304	7.53982	0.132629	CCTGTGCTTGCCTCTTCCATT	21	LOC_Os01g14160.1	2	12.133	1	21	787	807	CCUGUGCUUGCCUCUUCCAUU	AAUGGAAGAGGAGAGCACGGG	Translation	cDNA|retrotransposon, putative, centromere-specific, expressed
AGAAGAGAGAGAGTACAGCTT	1	osa-miR529b	0.674545	1.39665	2.07051	0.482972	AGAAGAGAGAGAGTACAGCTT	21	LOC_Os08g39890.1	0.5	21.803	1	21	987	1007	AGAAGAGAGAGAGUACAGCUU	GAGCUGUGCUCUCUCUCUUCU	Cleavage	cDNA|OsSPL14 - SBP-box gene family member, expressed
TAGATGGCTGATCTGGTGTGG	1	osa-miR5508	0.000252	0.00108604	4.30847	0.232101	TAGATGGCTGATCTGGTGTGG	21	LOC_Os05g20270.1	2	18.258	1	21	2288	2308	UAGAUGGCUGAUCUGGUGUGG	CCACACUUGAUCAGCCAUCUG	Cleavage	cDNA|retrotransposon protein, putative, Ty3-gypsy subclass, expressed
AAGCAGCGACTCTGGTCATGGA	1	osa-miR5813	0.000504	0.00108604	2.15423	0.464202	AAGCAGCGACTCTGGTCATGGA	22	LOC_Os03g58880.1	3	17.44	1	22	554	575	AAGCAGCGACUCUGGUCAUGGA	UCCAUUACCAGAAUCGCUGCUA	Translation	cDNA|oxidoreductase, putative, expressed

## Sheet: DRR9_1
Read Sequence	Read Count	Osa-miRNA index	norm_expressed_mapped	norm_expressed_mapped	2-fold & above	2-fold & above	Mature sequence	Mature Lengths	Target_Acc.	Expectation	UPE	miRNA_start	miRNA_end	Target_start	Target_end	miRNA_aligned_fragment	Target_aligned_fragment	Inhibition	Target Description
			Vandana-CS	N22-CS	N22-CS/Vandana-CS	Vandana-CS/N22-CS
TGGAACGGAGGAATTTTATAG	1	osa-miR1320-5p	0.000252	0.000786	3.11811	0.320707	TGGAACGGAGGAATTTTATAG	21	LOC_Os12g42220.1	2	13.651	1	21	1209	1229	UGGAACGGAGGAAUUUUAUAG	UUGUAAAAUUCCUACGUUUCA	Cleavage	cDNA|expressed protein
CAGCAAGAACTGGATCTTAAT	13	osa-miR1425-3p	0.0045373	0.0125758	2.77165	0.360796	CAGCAAGAACTGGATCTTAAT	21	LOC_Os01g04840.1	3	16.82	1	21	734	754	CAGCAAGAACUGGAUCUUAAU	AUAAAGUUCUGGUUCUUGCUG	Cleavage	cDNA|vacuolar protein sorting-associating protein 4B, putative, expressed
TAGGATTCAATCCTTGCTGCT	16270	osa-miR1425-5p	4.14885	8.42657	2.03106	0.492354	TAGGATTCAATCCTTGCTGCT	21	LOC_Os10g35640.1	1.5	15.591	1	21	1376	1396	UAGGAUUCAAUCCUUGCUGCU	GGCAGCAAGGAUUGAAACCUA	Cleavage	cDNA|Rf1, mitochondrial precursor, putative, expressed
TCGATAAGCCTCTGCATCCAG	55	osa-miR162b	0.014116	0.0345834	2.44994	0.408173	TCGATAAGCCTCTGCATCCAG	21	LOC_Os03g02970.1	3	22.813	1	21	2977	2998	UCGAU-AAGCCUCUGCAUCCAG	CUGGAUGCAGAGGUUUUAUCGA	Cleavage	cDNA|Dicer, putative, expressed
GGAATGTTGGCTGGCTCGAGG	9	osa-miR166h-5p	0.00302486	0.0129688	4.2874	0.233242	GGAATGTTGGCTGGCTCGAGG	21	LOC_Os10g26730.2	3	18.381	1	21	820	840	GGAAUGUUGGCUGGCUCGAGG	CCUCGAGCCAGAUGACGUUUC	Translation	cDNA|exonuclease, putative, expressed
GGTTTGTTGTCTGGCTCGAGG	19	osa-miR166k-5p	0.00478937	0.0110038	2.29755	0.435246	GGTTTGTTGTCTGGCTCGAGG	21	LOC_Os10g31856.1	2.5	15.686	1	21	3184	3204	GGUUUGUUGUCUGGCUCGAGG	CUUUGAGCAAGACAACAAACU	Cleavage	cDNA|midasin-related, putative, expressed
TGAGTCGCTCTTATCACTCATG	41	osa-miR169i-3p	0.0247031	0.0534471	2.16358	0.462196	TGAGTCGCTCTTATCACTCATG	22	LOC_Os07g16360.1	3	14.101	1	22	996	1017	UGAGUCGCUCUUAUCACUCAUG	CAUCAGUGGUGAGAUCGACUCA	Cleavage	cDNA|retrotransposon protein, putative, unclassified, expressed
TGGTGATAAGGGTGTAGCTCTG	4	osa-miR169i-5p.2	0.00554558	0.0125758	2.26771	0.440973	TGGTGATAAGGGTGTAGCTCTG	22	LOC_Os11g34110.1	2	19.385	1	22	1225	1246	UGGUGAUAAGGGUGUAGCUCUG	CUGAGCUACACCUGUGUCACCA	Translation	cDNA|heparan-alpha-glucosaminide N-acetyltransferase, putative, expressed
TGTTGGCCCGGCTCACTCAGA	4	osa-miR171d-5p	0.00100829	0.00314395	3.11811	0.320707	TGTTGGCCCGGCTCACTCAGA	21	LOC_Os11g09750.1	2	24.566	1	21	1945	1965	UGUUGGCCCGGCUCACUCAGA	UCUGAGCUAGCCGGGCCAACA	Cleavage	cDNA|transposon protein, putative, CACTA, En/Spm sub-class, expressed
TGTTGGCTCGGCTCACTCAGA	2	osa-miR171e-5p	0.000504	0.00314395	6.23621	0.160354	TGTTGGCTCGGCTCACTCAGA	21	LOC_Os11g09750.1	2.5	24.566	1	21	1945	1965	UGUUGGCUCGGCUCACUCAGA	UCUGAGCUAGCCGGGCCAACA	Cleavage	cDNA|transposon protein, putative, CACTA, En/Spm sub-class, expressed
TCCCACCGAGCAGCCGGATCTC	4	osa-miR1846d-5p	0.00252072	0.00589491	2.33858	0.42761	TCCCACCGAGCAGCCGGATCTC	22	LOC_Os04g55420.1	4	21.385	1	22	1940	1960	UCCCACCGAGCAGCCGGAUCUC	GAGGUCUGG-UGUUUGGUGGGA	Cleavage	cDNA|leucine-rich repeat family protein, putative, expressed
CTGTTTAGTTCACATCAATCTT	1	osa-miR1850.3	0.000252	0.00117898	4.67716	0.213805	CTGTTTAGTTCACATCAATCTT	22	LOC_Os12g06610.1	2.5	17.231	1	22	358	379	CUGUUUAGUUCACAUCAAUCUU	AAGAUGAAUGUGAAUUAAACAG	Cleavage	cDNA|nucleolar complex protein 2, putative, expressed
AGAAAACCAGCTTCCAGATCT	1	osa-miR1860-5p	0.000252	0.000786	3.11811	0.320707	AGAAAACCAGCTTCCAGATCT	21	LOC_Os12g13950.1	1.5	21.007	1	21	785	805	AGAAAACCAGCUUCCAGAUCU	AGGUCUGGAAGCUUGUUUUCU	Cleavage	cDNA|POLA2 - Putative DNA polymerase alpha complex subunit, expressed
TTTTTTTTCTAGGACAGAGGGAGT	292	osa-miR1867	0.0844441	0.253481	3.00176	0.333138	TTTTTTTTCTAGGACAGAGGGAGT	24	LOC_Os10g30550.1	3	3.541	1	24	2323	2346	UUUUUUUUCUAGGACAGAGGGAGU	ACUCCCUUCGUCCUAAAAAAAAAG	Translation	cDNA|tRNA methyltransferase, putative, expressed
TCACGGAAAACGAGGGAGCAGCCA	1	osa-miR1868	0.00151243	0.00510892	3.37795	0.296038	TCACGGAAAACGAGGGAGCAGCCA	24	LOC_Os02g28370.1	4	18.083	1	24	855	878	UCACGGAAAACGAGGGAGCAGCCA	UGAUGGCUCCCUUGUCUUCAGUGA	Translation	cDNA|transposon protein, putative, CACTA, En/Spm sub-class, expressed
ACTTAATCTGGACACTATAAAAGA	61	osa-miR1878	0.0428522	0.0951045	2.21936	0.450581	ACTTAATCTGGACACTATAAAAGA	24	LOC_Os10g02300.1	4	11.169	1	24	777	800	ACUUAAUCUGGACACUAUAAAAGA	UUUUUUCUGUUUUCCAGGUUAAGU	Cleavage	cDNA|uncharacterized Cys-rich domain containing protein, putative, expressed
GTGTTTGGTTTAGGGATGAGGTGG	1	osa-miR1879	0.000252	0.00117898	4.67716	0.213805	GTGTTTGGTTTAGGGATGAGGTGG	24	LOC_Os04g55555.1	3.5	22.879	1	24	856	879	GUGUUUGGUUUAGGGAUGAGGUGG	CCACCUCAUGUCUGAACCAAGCAG	Cleavage	cDNA|retrotransposon protein, putative, unclassified, expressed
TTGTCCCATTCTAGTTTAGCT	3	osa-miR2863a	0.000756	0.00157197	2.07874	0.481061	TTGTCCCATTCTAGTTTAGCT	21	LOC_Os03g31679.1	3.5	12.419	1	21	170	190	UUGUCCCAUUCUAGUUUAGCU	AGCUAAACUAGAAAGAGAUGA	Cleavage	cDNA|annexin A7, putative, expressed
TTCGTTTATTTGGACTAGAGT	5	osa-miR2863b	0.00151243	0.00589491	3.89763	0.256566	TTCGTTTATTTGGACTAGAGT	21	LOC_Os04g58580.1	2.5	13.753	1	21	1190	1210	UUCGUUUAUUUGGACUAGAGU	ACUUUGGUUCAAAUAAAUGAG	Cleavage	cDNA|phosphomannomutase, putative, expressed
TCCCGACATTAAATTCTGGGC	4	osa-miR2869	0.00100829	0.00275096	2.72834	0.366523	TCCCGACATTAAATTCTGGGC	21	LOC_Os11g07040.1	3.5	21.607	1	21	1374	1394	UCCCGACAUUAAAUUCUGGGC	GUCCAGAAUCUGAUGUCUGGA	Cleavage	cDNA|CAMK_CAMK_like.43 - CAMK includes calcium/calmodulin depedent protein kinases, expressed
TTGGACTTGAGATTTGGTATG	8	osa-miR2873b	0.00252072	0.00550191	2.18267	0.458154	TTGGACTTGAGATTTGGTATG	21	LOC_Os07g33480.4	1	8.728	1	21	870	890	UUGGACUUGAGAUUUGGUAUG	CAUACCAAAUGUCAAGUCCAA	Translation	cDNA|cytochrome P450 domain containing protein, expressed
AAGCTCAGGAGGGATAGCGCC	149	osa-miR390-5p	0.0383149	0.0947115	2.47192	0.404544	AAGCTCAGGAGGGATAGCGCC	21	LOC_Os02g10100.1	1.5	17.63	1	21	2170	2190	AAGCUCAGGAGGGAUAGCGCC	GGCGCUAUCCCUUCUGAGCUA	Cleavage	cDNA|leucine-rich repeat receptor protein kinase EXS precursor, putative, expressed
TTGGCATTCTGTCCACCTCC	145	osa-miR394	0.0380629	0.0892096	2.34374	0.426668	TTGGCATTCTGTCCACCTCC	20	LOC_Os01g69940.1	0	21.42	1	20	1241	1260	UUGGCAUUCUGUCCACCUCC	GGAGGUGGACAGAAUGCCAA	Cleavage	cDNA|OsFBX32 - F-box domain containing protein, expressed
GGTCAAGAAAGCTGTGGGAAG	3	osa-miR396c-3p	0.00100829	0.00668089	6.62598	0.150921	GGTCAAGAAAGCTGTGGGAAG	21	LOC_Os05g43660.1	2.5	16.411	1	21	752	772	GGUCAAGAAAGCUGUGGGAAG	UUUCUUGUAGCUUUCUUGGCC	Cleavage	cDNA|expressed protein
ATAGTTCAAGAAAGTCCTTGGAAA	1	osa-miR396f-3p	0.00252072	0.00825287	3.27401	0.305436	ATAGTTCAAGAAAGTCCTTGGAAA	24	LOC_Os02g58214.1	3	20.028	1	24	69	92	AUAGUUCAAGAAAGUCCUUGGAAA	UCUCCACAGGCUUUCUUGAACUGU	Cleavage	cDNA|expressed protein
TCTCCACAGGCTTTCTTGAACT	2	osa-miR396f-5p	0.000756	0.00157197	2.07874	0.481061	TCTCCACAGGCTTTCTTGAACT	22	LOC_Os01g36880.1	3	9.659	1	22	106	127	UCUCCACAGGCUUUCUUGAACU	AGUUUUAGAAAGCAUGUGGGGA	Translation	cDNA|hypothetical protein
CAGGGATGAGGCAGAGCATGG	1	osa-miR408-5p	0.000252	0.000786	3.11811	0.320707	CAGGGATGAGGCAGAGCATGG	21	LOC_Os07g29660.1	2.5	12.948	1	21	66	86	CAGGGAUGAGGCAGAGCAUGG	CCAUGCUCGUCCUCAUCUCUG	Cleavage	cDNA|expressed protein
AGAAGCTGCAGCTGTCAGAAGCTC	189	osa-miR5150-3p	0.049154	0.188244	3.82967	0.261119	AGAAGCTGCAGCTGTCAGAAGCTC	24	LOC_Os05g48380.1	3	23.686	1	24	2095	2118	AGAAGCUGCAGCUGUCAGAAGCUC	GAGCUUCUAGUUGCUGCAGCUUCU	Cleavage	cDNA|ubiquitin-conjugating enzyme domain containing protein, expressed
CCTGTGCTTGCCTCTTCCATT	6	osa-miR528-3p	0.0017645	0.00432293	2.44994	0.408173	CCTGTGCTTGCCTCTTCCATT	21	LOC_Os01g14160.1	2	12.133	1	21	787	807	CCUGUGCUUGCCUCUUCCAUU	AAUGGAAGAGGAGAGCACGGG	Translation	cDNA|retrotransposon, putative, centromere-specific, expressed
TAGATGGCTGATCTGGTGTGG	1	osa-miR5508	0.000252	0.00196497	7.79527	0.128283	TAGATGGCTGATCTGGTGTGG	21	LOC_Os05g20270.1	2	18.258	1	21	2288	2308	UAGAUGGCUGAUCUGGUGUGG	CCACACUUGAUCAGCCAUCUG	Cleavage	cDNA|retrotransposon protein, putative, Ty3-gypsy subclass, expressed
TAACAAAGGACAACAGACTGA	4	osa-miR5513	0.00327694	0.00746688	2.27862	0.438863	TAACAAAGGACAACAGACTGA	21	LOC_Os02g50910.1	2	19.142	1	21	1849	1869	UAACAAAGGACAACAGACUGA	UCACUUUGUUGUCUUUUGUUA	Cleavage	cDNA|expressed protein
TATTTGAGGATGGAGGTAGTA	1	osa-miR6248	0.000252	0.00117898	4.67716	0.213805	TATTTGAGGATGGAGGTAGTA	21	LOC_Os03g52180.1	2	7.984	1	21	991	1011	UAUUUGAGGAUGGAGGUAGUA	UACUACCUCCGUCCUAAAAUA	Cleavage	cDNA|4-hydroxy-3-methylbut-2-enyl diphosphate reductase, putative, expressed
CGTGAAGAGCTCGCCGGCGGC	25	osa-miR6249	0.00680594	0.0176847	2.59842	0.384849	CGTGAAGAGCTCGCCGGCGGC	21	LOC_Os06g38480.1	1	20.987	1	21	68	88	CGUGAAGAGCUCGCCGGCGGC	GCCGCCGGCGAGCUCUUCACC	Cleavage	cDNA|retrotransposon protein, putative, unclassified, expressed

[truncated: 62 more sheets: DRR2_4, DRR2_6, DRR2_8, DRR2_10, DRR4_2, DRR6_2, DRR8_2, DRR10_2, DRR3_4, DRR3_5, DRR3_7, DRR3_11, DRR4_3, DRR5_3, DRR7_3, DRR11_3, DRR4_6, DRR4_8, DRR4_12, DRR6_4 …]
