# Supplementary material for: Genome-wide changes in microRNA expression during short and prolonged heat stress and recovery in contrasting rice cultivars
Source: J Exp Bot. 2017 Apr 12;68(9):2399–412. doi: 10.1093/jxb/erx111 (PMC5447883; doi:10.1093/jxb/erx111)
Supplement: supplementary_table_S7 [file erx111_suppl_supplementary_table_S7.xls]

## Sheet: DRR1-93572
List of miRNAs that only expressed in one sample while doing comparison
ReadSequence			Osa-miRNA comp(N22-CS/Vandana-CS)						Osa-miRNA comp(Vandana-CS/N22-CS)						Osa-miRNA comp(Vandana-LS/Vandana-CS						Osa-miRNA comp(Vandana-CS/Vandana-LS)						Osa-miRNA comp(Vandana-SS/Vandana-CS)						Osa-miRNA comp(Vandana-CS/Vandana-SS)						Osa-miRNA comp(Vandana-RS/Vandana-CS)						Osa-miRNA comp(Vandana-CS/Vandana-RS)
	Read Count	Number Matches	Only in Vandana-CS	norm_expressed_mapped_in_Vandana-CS		ReadSequence	Read Count	Number Matches	Only in N22-CS	norm_expressed_mapped_in_N22-CS		ReadSequence	Read Count	Number Matches	Only in Vandana-CS	norm_expressed_mapped_in_Vandana-CS		ReadSequence	Read Count	Number Matches	Only in Vandana-LS	norm_expressed_mapped_in_Vandana-LS		ReadSequence	Read Count	Number Matches	Only in Vandana-CS	norm_expressed_mapped_in_Vandana-CS		ReadSequence	Read Count	Number Matches	Only in Vandana-SS	norm_expressed_mapped_in_Vandana-SS		ReadSequence	Read Count	Number Matches	Only in Vandana-CS	norm_expressed_mapped_in_Vandana-CS		ReadSequence	Read Count	Number Matches	Only in Vandana-RS	norm_expressed_mapped_in_Vandana-RS		ReadSequence	Read Count
GAAATGATCTTGGACGTAATCTAG	2	1	osa-miR1317-3p	0.000504		TTAATATATTATAGGTGCTTT	1	1	osa-miR1319b	0.000786		GAAATGATCTTGGACGTAATCTAG	2	1	osa-miR1317-3p	0.000504		TTGCACGGGTTTGTATGTTC	1	1	osa-miR1429-3p	0.000794		GAAATGATCTTGGACGTAATCTAG	2	1	osa-miR1317-3p	0.000504		TTGCACGGGTTTGTATGTTG	1	1	osa-miR1429-3p	0.000385		GAAATGATCTTGGACGTAATCTAG	2	1	osa-miR1317-3p	0.000504		TTTAATATATTATAGGTGTC	1	1	osa-miR1319b	0.000272		GAAATGATCTTGGACGTAATCTAG	2
CAGGTGTCATCTCCCCTGAAC	1	1	osa-miR1318-3p	0.000252		CTTTAATATATTATAGGTGTTGG	1	1	osa-miR1319b	0.000786		CAGGTGTCATCTCCCCTGAAC	1	1	osa-miR1318-3p	0.000252		TGGAGAAGCAGGGCACGTGC	2	1	osa-miR164e	0.00158763		TGTAAAATTCATTCGTTCCAT	2	1	osa-miR1320-3p	0.000756		ACATTATGGGACGGAGGGATT	1	1	osa-miR1436	0.000385		GGAATCTTGATGATGCTGCAT	1	1	osa-miR172b	0.000252		GCGTGCACGGAGCCAAGCATA	3	1	osa-miR160c-3p	0.000815		CAGGTGTCATCTCCCCTGAAC	1
TTTGCGAGTTGGCCCGCTTGC	15	1	osa-miR1431	0.00378108		TGCGGAACCGTGCGGTGGCGC	8	1	osa-miR1427	0.00353694		TGTAAAATTCATTCGTTCCAT	2	1	osa-miR1320-3p	0.000756		GGAATGTTGTCTGGTCCGA	1	1	osa-miR166c-5p	0.000794		TGTAAAATTCATTCGTTCCAA	1	1	osa-miR1320-3p	0.000756		TGGAGAAGCAGGGCACGTGC	2	1	osa-miR164e	0.000769		GCAGCACCATCAAGATTCAC	3	1	osa-miR172d-5p	0.000756		GCGTGCGAGGAGCCAAGCATG	1	1	osa-miR160d-3p	0.000272		TCCGGCGCCGCACTAGGCACT	1
TATCCGGCGCCGCAGGGAGT	1	1	osa-miR1846d-3p	0.000252		GGAACCGTGCGGTGGCG	1	1	osa-miR1427	0.00353694		TGTAAAATTCATTCGTTCCAA	1	1	osa-miR1320-3p	0.000756		AATGGAGGCTGATCCAAGATC	1	1	osa-miR166g-5p	0.000794		TGGAACGGAGGAATTTTATAG	1	1	osa-miR1320-5p	0.000252		GGAATGTTGTCTGGTCC	1	1	osa-miR166c-5p	0.000385		CTGTTTAGTTCACATCAATCTT	1	1	osa-miR1850.3	0.000252		GCATTGAGGGAGTCATGCAGG	1	1	osa-miR160f-3p	0.000272		TCCGGCGCCGCACTAGGCA	1
TATGCGTAAGACGGATTCGTA	4	1	osa-miR1856	0.00101		GCATTGAGGGAGTCATGCAGG	2	1	osa-miR160f-3p	0.000786		TGGAACGGAGGAATTTTATAG	1	1	osa-miR1320-5p	0.000252		GGTCATGCTGCGGCAGCCTCACT	1	1	osa-miR167c-3p	0.000794		GGAATCTTGATGATGCTGCAT	1	1	osa-miR172b	0.000252		AATGGAGGCTGATCCAAGATC	2	1	osa-miR166g-5p	0.000769		TATGCGTAAGACGGATTCGTA	4	1	osa-miR1856	0.00101		GGAATGTTGTCTGGTCCGA	1	1	osa-miR166c-5p	0.00190058		CGGCGCCGCACTAGGCACTG	1
TGGTTTTTTTGGAGCATGAGG	2	1	osa-miR1857-5p	0.000504		TGGAGAAGCAGGGCACGTGC	1	1	osa-miR164e	0.000393		TCCGGCGCCGCACTAGGCACT	1	1	osa-miR1437	0.000756		TGAGAACAATAGGCATGGGAGGTT	1	1	osa-miR1869	0.000794		TATGCGTAAGACGGATTCGTA	4	1	osa-miR1856	0.00101		GGATTGTTGTCTGGTTCA	1	1	osa-miR166l-5p	0.000385		AGAAAACCAGCTTCCAGATCT	1	1	osa-miR1860-5p	0.000252		GGAATGTTGTCTGGTCCT	1	1	osa-miR166c-5p	0.00190058		TGACAGAAGAGAGAGAGCAC	6
TTGTAGTAACGTGATGGTCAATGT	1	1	osa-miR1864	0.000252		GAATGTTGTCTGGTCCGAG	1	1	osa-miR166c-5p	0.000786		TCCGGCGCCGCACTAGGCA	1	1	osa-miR1437	0.000756		ATCTTTAGTCCCGGTTGGTG	1	1	osa-miR2120	0.000794		TGGTTTTTTTGGAGCATGAGG	2	1	osa-miR1857-5p	0.000504		GGATATTGGTGCGGTTCAATC	1	1	osa-miR171c-5p	0.000385		TGCTGAATTAGACCTAGTTC	1	1	osa-miR1870-5p	0.00201658		GAATGTTGTCTGGTCCGA	2	1	osa-miR166c-5p	0.00190058		GACAGAAGAGAGTGAGCACA	3
CTCCTGATGCCTCCCAAGCCTA	25	1	osa-miR2118o	0.0063018		GGAATGTTGTCTGGTCCGAG	1	1	osa-miR166c-5p	0.000786		CGGCGCCGCACTAGGCACTG	1	1	osa-miR1437	0.000756		TGCGATGATGGCCGCGCGGGTT	1	1	osa-miR5082	0.00158763		TTGTAGTAACGTGATGGTCAATGT	1	1	osa-miR1864	0.000252		TTGAGCCGCGTCAATAT	1	1	osa-miR171i-3p	0.000385		TGCTGAATTAGACCTAGTGGGC	2	1	osa-miR1870-5p	0.00201658		GGAATGTTGTCTGGTCC	3	1	osa-miR166c-5p	0.00190058		ACAGAAGAGAGTGAGCACT	3
CAAATGAAGTTGAGTTTGGAC	1	1	osa-miR2873c	0.000252		AATGGAGGCTGATCCAAGATC	1	1	osa-miR166g-5p	0.000393		TGTTGGCCCGGCTCACTCAGA	4	1	osa-miR171d-5p	0.00100829		GCGATGATGGCCGCGCGGGTTC	1	1	osa-miR5082	0.00158763		TATGGATGGAGGTGTAACCCGATG	1	1	osa-miR1874-3p	0.000252		TATCGTATCCTAGGTTGGTTT	1	1	osa-miR1849	0.000385		ATTAGACCTAGTGGGCAT	1	1	osa-miR1870-5p	0.00201658		AATGGAGGCTGATCCAAGATC	6	1	osa-miR166g-5p	0.00190058		ACAGAAGAGAGTGAGCACA	3
ATGTGAACAGTGTCAAACAGTGTC	7	1	osa-miR2874	0.0017645		GGATTGTTGTCTGGTTCAAGG	3	1	osa-miR166l-5p	0.00117898		TGTTGGCTCGGCTCACTCAGA	2	1	osa-miR171e-5p	0.000504		TCTCCTCAGCAGCACAAGAAG	1	1	osa-miR5144-3p	0.000794		TTCCCGATGCCTCCCATTCCTA	4	1	osa-miR2118p	0.00100829		TAGGGCTACTACACCATCCATAAG	2	1	osa-miR1874-5p	0.000769		TGCTGAATTAGACCTAGTGGGCAT	2	1	osa-miR1870-5p	0.00201658		AATGGAGGCTGATCCAATATC	1	1	osa-miR166g-5p	0.00190058		CGACAGAAGAGAGTGAGCACT	1
TTCCTATATGAACACTGTTG	1	1	osa-miR2876-3p	0.00302486		GGATATTGGTGCGGTTCAATC	1	1	osa-miR171c-5p	0.000786		GGAATCTTGATGATGCTGCAT	1	1	osa-miR172b	0.000252		AGCCGGGCTCGGTCGCG	1	1	osa-miR5493	0.00317526		AGAATTGGAGGAAAACAAACT	4	1	osa-miR2275c	0.00100829		AATGTTATTGTAGCGTGGTGGTGT	2	1	osa-miR1881	0.000769		TGCTGAATTAGACCTAGTGGTTT	1	1	osa-miR1870-5p	0.00201658		GGATTGTTGTCTGGTTCAAGG	1	1	osa-miR166l-5p	0.000272		TGCCTGGCTCCCTGAATGCCT	5
TTCCTATATGAACACTGTCT	1	1	osa-miR2876-3p	0.00302486		TATTGGTGCGGTTCAATC	1	1	osa-miR171c-5p	0.000786		GCAGCACCATCAAGATTCAC	3	1	osa-miR172d-5p	0.000756		AGCCGGGCTCGGTCGCGCGT	1	1	osa-miR5493	0.00317526		TTGTCCCATTCTAGTTTAGCT	3	1	osa-miR2863a	0.000756		AAAGATCTTTAGTCCCGGATTAGT	1	1	osa-miR2120	0.000385		TGCTGAATTAGACCTAGTGGGTT	1	1	osa-miR1870-5p	0.00201658		GGATATTGGTGCGGTTCAATC	1	1	osa-miR171c-5p	0.000272		TGCCTGGCTCCCTGAATGCCA	75
TTCCTATATGAACACTGT	1	1	osa-miR2876-3p	0.00302486		TGAGCCGAACCAATATCACT	1	1	osa-miR171h	0.000393		TATCCGGCGCCGCAGGGAGT	1	1	osa-miR1846d-3p	0.000252		AGCCGGGCTCGGTCGCGCGC	1	1	osa-miR5493	0.00317526		TCTAGTTTGTGTTCAGCATC	2	1	osa-miR2866	0.000504		TAATCAGTTTGGGGAGACAAA	3	1	osa-miR2870	0.0011538		TATGGATGGAGGTGTAACCCGATG	1	1	osa-miR1874-3p	0.000252		TTGAGCCGCGTCAATATC	1	1	osa-miR171i-3p	0.000272		GAATGTTGGCTGGCTCGAGG	3
TTCCTATATGAACACTGTTTT	3	1	osa-miR2876-3p	0.00302486		TGCAGTTTGCAGTTGTGGCAC	1	1	osa-miR1847.1	0.000393		TATGCGTAAGACGGATTCGTA	4	1	osa-miR1856	0.00101		AGCCGGGCTCGGTCGCGCGTG	1	1	osa-miR5493	0.00317526		AGGACGTGTGGGATGGCA	2	1	osa-miR2867-3p	0.000756		AATTGCTGGCAGCACTGTTTA	1	1	osa-miR2876-5p	0.000385		CTTGTTTTTCTCCAATATTTT	1	1	osa-miR2275d	0.000756		AGGTATTGGCGTGCCTCAATC	1	1	osa-miR171i-5p	0.000272		GGAATGTTGGCTGGCTCGAGG	9
TTCCTATATGAACACTGTTTA	1	1	osa-miR2876-3p	0.00302486		TATCGTATCCTAGGTTGGTTT	13	1	osa-miR1849	0.00707389		TGGTTTTTTTGGAGCATGAGG	2	1	osa-miR1857-5p	0.000504		TTCGGATCTTTCTAGAGGA	1	1	osa-miR5503	0.000794		CCAGGACGTGTGGGATGGCA	1	1	osa-miR2867-3p	0.000756		ACTGGATGACGCGGGAGCTAA	1	1	osa-miR319a-3p	0.000385		CTTGTTTTTCTCCAATATCTCA	2	1	osa-miR2275d	0.000756		TGCAGTTTGCAGTTGTGCCAC	2	1	osa-miR1847.1	0.000815		GGTTTGTTGTCTGGCTCGAGG	19
TTCCTATATGAACACTGTTGC	4	1	osa-miR2876-3p	0.00302486		TATCGTATCCTAGGTTGGTT	5	1	osa-miR1849	0.00707389		TTGTAGTAACGTGATGGTCAATGT	1	1	osa-miR1864	0.000252		GAGGATTCGGTATTGATCG	2	1	osa-miR5505	0.00158763		CAAATGAAGTTGAGTTTGGAC	1	1	osa-miR2873c	0.000252		GAAATGGGAGCAGAGCA	1	1	osa-miR5076	0.000385		TCTAGTTTGTGTTCAGCATC	2	1	osa-miR2866	0.000504		CAGTTTGCAGTTGTGGC	1	1	osa-miR1847.1	0.000815		ATCATGCATGACAGCCTCATT	16
TTCCTATATGAACACTGTA	1	1	osa-miR2876-3p	0.00302486		ATATGGATTCAGAATGCAGGT	2	1	osa-miR1852	0.000786		TATGGATGGAGGTGTAACCCGATG	1	1	osa-miR1874-3p	0.000252								TCTCCACAGGCTTTCTTGAACT	2	1	osa-miR396f-5p	0.000756		GATGATGGCCGCGCGGGTTC	1	1	osa-miR5082	0.000769		CAGGATTTTATACATGTAAAGAA	1	1	osa-miR2878-3p	0.00151243		TTTTGCTGCCCTTGTTTTGCA	1	1	osa-miR2864.1	0.000272		ATCATGCATGACAGCCTCATG	1
ACGGTATCCCGTTCGGACAGGATG	332	1	osa-miR2880	0.0844441		GAAGAATCGCAGTCACTAGTTGT	1	1	osa-miR1865-3p	0.00353694		ACAATGGAGTGAAGTGCAACA	1	1	osa-miR1875	0.000252								CTCCACAGGCTTTCTTGAACT	1	1	osa-miR396f-5p	0.000756		TGCGATGATGGCCGCGCGGGTTC	1	1	osa-miR5082	0.000769		CAGGATTTTATACATGTAAAGAAT	5	1	osa-miR2878-3p	0.00151243		TAATCAGTTTGGGGAGACAAA	1	1	osa-miR2870	0.000272		TCATGCATGACAGCCTCATT	2
ACGGTATCCCGTTCGGACAGGACG	1	1	osa-miR2880	0.0844441		GAAGAATCGCAGTCACTAGTTG	8	1	osa-miR1865-3p	0.00353694		CTCCTGATGCCTCCCAAGCCTA	25	1	osa-miR2118o	0.0063018								TTTGGTGAATCGGAAACT	1	1	osa-miR5073	0.000252		TCTCCTCAGCAGCACAAGAAG	1	1	osa-miR5144-3p	0.000385		TGAGGAGGAACATATTTACT	1	1	osa-miR5523	0.000252		TGCCAAAGGAAATTTGCCCCG	2	1	osa-miR399k	0.000543		TGTTGGCCCGGCTCACTCAGA	4
ACGGTATCCCGTTCGGACAGGAT	1	1	osa-miR2880	0.0844441		GATCTTTAGTCCCGGTTGGTG	1	1	osa-miR2120	0.000786		TTCCCGATGCCTCCCATTCCTA	4	1	osa-miR2118p	0.00100829								TTTGGATCTGTTATTTTGGTA	2	1	osa-miR5079	0.000504		TGAGCCACTGGGATGAGGATGATT	1	1	osa-miR5158	0.000385		TGAACCTTGGGAGCGATCTGAA	1	1	osa-miR5525	0.000252		TCATCCTCATCATCATCGTCC	1	1	osa-miR414	0.000272		TGTTGGCTCGGCTCACTCAGA	2
ACGGTATCCCGTTCGGATAGGATG	1	1	osa-miR2880	0.0844441		ATCTTTAGTCCCGGTTGG	1	1	osa-miR2120	0.000786		AGAATTGGAGGAAAACAAACT	4	1	osa-miR2275c	0.00100829								TGAGGAGGAACATATTTACT	1	1	osa-miR5523	0.000252		CGAGATCGATGGTATATT	1	1	osa-miR5160	0.000385		AAGACGAATAATCAAACATTGGAC	3	1	osa-miR5799	0.000756		AAATGGGAGCAGAGCAGG	1	1	osa-miR5076	0.000815		GGAATCTTGATGATGCTGCAT	1
TACATGTCAGTGACAAAGGCT	2	1	osa-miR2905	0.00100829		TAATCAGTTTGGGGAGACAAA	1	1	osa-miR2870	0.000393		CTTGTTTTTCTCCAATATTTT	1	1	osa-miR2275d	0.000756								ACTGAACTCAATCACTTGCT	1	1	osa-miR5538	0.000504		TCTGGATCAGAGGGAGTATA	2	1	osa-miR5161	0.000769		ACCACTGTAGACGCTACGTGTGAG	1	1	osa-miR5803	0.000252		TGGGAGCAGAGCAGGTT	1	1	osa-miR5076	0.000815		GCAGCACCATCAAGATTCAC	3
TACATGTCAGTGACAAAGGCC	1	1	osa-miR2905	0.00100829		TTGCATCCTCTGCACTTTGAGCCT	1	1	osa-miR2877	0.33601		CTTGTTTTTCTCCAATATCTCA	2	1	osa-miR2275d	0.000756								CTGAACTCAATCACTTGCTGC	1	1	osa-miR5538	0.000504		AGCCGGGCTCGGTCGCGCG	2	1	osa-miR5493	0.000769		ACGGAACCCTAATGGCGATGACAT	1	1	osa-miR5810	0.000252		ATGGGAGCAGAGCAGGT	1	1	osa-miR5076	0.000815		TCCCACCGAGCAGCCGGATCTT	3
TACATGTCAGTGACAAAGGCA	1	1	osa-miR2905	0.00100829		TTGCATCCTCTGCACTTTGGGCC	4	1	osa-miR2877	0.33601		TTGTCCCATTCTAGTTTAGCT	3	1	osa-miR2863a	0.000756								AAGACGAATAATCAAACATTGGAC	3	1	osa-miR5799	0.000756		TCTTGTGGCTAGAAGGGTGAG	1	1	osa-miR5501	0.000385		TAACCTAGGAGTTCGATGGGAC	1	1	osa-miR5811	0.000252		TGAGCCACTGGGATGAGGATGAAT	1	1	osa-miR5158	0.000272		TCCCACCGAGCAGCCGGATCTG	2
CTTCGGGGGAGGAGAGAAGC	1	1	osa-miR3979-3p	0.000252		TTGCATCCTCTGCACTTTGGGC	2	1	osa-miR2877	0.33601		AGGACGTGTGGGATGGCA	2	1	osa-miR2867-3p	0.000756								ACCACTGTAGACGCTACGTGTGAG	1	1	osa-miR5803	0.000252		ATGGACTGTACTTTGTAATTAAAG	1	1	osa-miR5802	0.0011538		AGCAACGATTTTAAGATTGTGGCA	1	1	osa-miR5812	0.000252		TCTGGATCAGAGGGAGTATA	2	1	osa-miR5161	0.000543		TCCCACCGAGCAGCCGGATCTC	4
TGCCAAAGGAGAGTTGCCCTA	3	1	osa-miR399d	0.000756		CATCCTCTGCACTTTGGGCCT	3	1	osa-miR2877	0.33601		CCAGGACGTGTGGGATGGCA	1	1	osa-miR2867-3p	0.000756								TGCGAAGTAGAGATGCCGACT	3	1	osa-miR5804	0.000756		ATGGACTGTACTTTGTAATACGGG	2	1	osa-miR5802	0.0011538		TAGGAGTGTTTGTAGGATT	1	1	osa-miR5816	0.000504		CAGATAGAGAATCTTCTCAGA	1	1	osa-miR5339	0.000272		TCCCACCGAGCAGCCGGATCT	1
GCTAGAGGTGGCAACTGCATA	2	1	osa-miR444a-5p	0.000504		TTGCATCCTCTGCACTTTGGGCCT	810	1	osa-miR2877	0.33601		TGTGCCATCCCACACATCCCG	5	1	osa-miR2867-5p	0.00126036								TCGTCGCCGGCGACCACAGC	1	1	osa-miR5809	0.000252		GGGGATAGATCGACGCG	1	1	osa-miR6250	0.000385		GAGTGTTTGTAGGAGCGCCT	1	1	osa-miR5816	0.000504		AGCCGGGCTCGGTCGCGCGT	1	1	osa-miR5493	0.00108604		CTGTTTAGTTCACATCAATCTT	1
TTTGGATCTGTTATTTTGGTA	2	1	osa-miR5079	0.000504		TTGCATCCTCTGCACTTTGGGCCG	9	1	osa-miR2877	0.33601		CAGGATTTTATACATGTAAAGAA	1	1	osa-miR2878-3p	0.00151243								ACGGAACCCTAATGGCGATGACAT	1	1	osa-miR5810	0.000252								TTGGGGATTTCCTGCCGGAGT	1	1	osa-miR6246	0.000504		AGCCGGGCTCGGTCGCGC	1	1	osa-miR5493	0.00108604		TATGCGTAAGACGGATTCGTA	4
AATGATGTGGGTACGAATGAA	1	1	osa-miR5151	0.000252		TTGCATCCTCTGCACTTTGGGCCA	25	1	osa-miR2877	0.33601		CAGGATTTTATACATGTAAAGAAT	5	1	osa-miR2878-3p	0.00151243								TAACCTAGGAGTTCGATGGGAC	1	1	osa-miR5811	0.000252								TTGGGGATTTCCTGCCGGAGA	1	1	osa-miR6246	0.000504		AGCCGGGCTCGGTCGCGCG	2	1	osa-miR5493	0.00108604		TGGTTTTTTTGGAGCATGAGG	2
CTCGCCGGGGCTGCGTGCCGC	2	1	osa-miR531a	0.0017645		TGCATCCTCTGCACTTTGGGCCT	1	1	osa-miR2877	0.33601		TCTCTCTCTCCCTTGAAGGC	4	1	osa-miR3979-5p	0.00100829								AGCAACGATTTTAAGATTGTGGCA	1	1	osa-miR5812	0.000252								TATTTGAGGATGGAGGTAGTA	1	1	osa-miR6248	0.000252		GAGGATTCGGTATTGATCG	3	1	osa-miR5505	0.000815		TTTCCTATGACGTCCATTC	2
CTCGCCGGGGCTGCGTGCCGCCA	2	1	osa-miR531a	0.0017645		TGAAGTGCTTGGGGGAACTC	1	1	osa-miR395a	0.000393		TGCCAAAGGAGAGTTGCCCTA	3	1	osa-miR399d	0.000756								TATTTGAGGATGGAGGTAGTA	1	1	osa-miR6248	0.000252								CGTGTTCAACGTTTGACCGT	1	1	osa-miR812o-5p	0.000252		AGGCTGATCCACTCCAGAGGA	1	1	osa-miR5510	0.000272		TTTCCTATGACGTCCATTCTT	1
CTCGCCGGGGCTGCGTGCCGCC	3	1	osa-miR531a	0.0017645		TGCCAAAGGAAATTTGCCCCG	5	1	osa-miR399k	0.00196497		TTTGGTGAATCGGAAACT	1	1	osa-miR5073	0.000252								GAACGGTCAAATGTTAGAC	1	1	osa-miR812o-3p	0.000252								ACGTTAGACACGAATTTCCACGGC	1	1	osa-miR812r	0.000252		ATGGACTGTACTTTGTATTACGGA	1	1	osa-miR5802	0.000272		TTTCCTATGACGTCCATTCT	3
TGAGGAGGAACATATTTACT	1	1	osa-miR5523	0.000252		TTCGCGTCGGGTTCACCA	1	1	osa-miR5077	0.000393		TTTAACTAATGAACCGGCACCTA	1	1	osa-miR5146	0.000252								ACGTTAGACACGAATTTCCACGGC	1	1	osa-miR812r	0.000252														GAGGAAAGTGGGCAGTTGG	1	1	osa-miR6253	0.000272		TTTCCTATGACGTCCATTCC	5
TGAACCTTGGGAGCGATCTGAA	1	1	osa-miR5525	0.000252		TCTCCTCAGCAGCACAAGAAG	1	1	osa-miR5144-3p	0.000393		AATGATGTGGGTACGAATGAA	1	1	osa-miR5151	0.000252																																TTTCCTATGACGTCCATTCCAT	1
ACCACTGTAGACGCTACGTGTGAG	1	1	osa-miR5803	0.000252		ACTTTAATACCATTGGAAGATTGC	1	1	osa-miR5155	0.000393		TAGATGGCTGATCTGGTGTGG	1	1	osa-miR5508	0.000252																																TTTCCTATGACGTCCATTCCAA	5
TGCGAAGTAGAGATGCCGACT	3	1	osa-miR5804	0.000756		TGAGCCACTGGGATGAGGATGA	1	1	osa-miR5158	0.000393		TGAGGAGGAACATATTTACT	1	1	osa-miR5523	0.000252																																AGAAAACCAGCTTCCAGATCT	1
TAACCTAGGAGTTCGATGGGAC	1	1	osa-miR5811	0.000252		CGAGATCGATGGTATATTTCT	3	1	osa-miR5160	0.00117898		TGAACCTTGGGAGCGATCTGAA	1	1	osa-miR5525	0.000252																																TTGTAGTAACGTGATGGTCAATGT	1
AGCAACGATTTTAAGATTGTGGCA	1	1	osa-miR5812	0.000252		CAGATAGAGAATCTTCTCAGA	2	1	osa-miR5339	0.000786		ACTGAACTCAATCACTTGCT	1	1	osa-miR5538	0.000504																																ACAATGGAGTGAAGTGCAACA	1
AAAACATCTGATAACCTGAAACGG	4	1	osa-miR5825	0.00100829		TACGGATACGGATACGCGATAC	1	1	osa-miR5502	0.000393		CTGAACTCAATCACTTGCTGC	1	1	osa-miR5538	0.000504																																TTCCAAGCGGGCCACTTAAGC	1
TTTGTTGCAATTTGGACTACC	265	1	osa-miR5827	0.0685636		AATGTTTGTATGGATCGTTTG	1	1	osa-miR5537	0.000393		AAGACGAATAATCAAACATTGGAC	3	1	osa-miR5799	0.000756																																TTCCAAGCGGGCCACTTAAGCATT	15
TTTGTTGCAATTTGGACT	1	1	osa-miR5827	0.0685636		TTTGAGAAGGTATCATGAGCT	1	1	osa-miR5542	0.00825287		ACCACTGTAGACGCTACGTGTGAG	1	1	osa-miR5803	0.000252																																TTCCCGATGCCTCCCATTCCTA	4
TTGTTGCAATTTGGACTACC	6	1	osa-miR5827	0.0685636		TTTGAGAAGGTATCATGAGAT	14	1	osa-miR5542	0.00825287		TGCGAAGTAGAGATGCCGACT	3	1	osa-miR5804	0.000756																																AGAATTGGAGGAAAACAAACT	4
TGAACACCGATATGCGTCATC	4	1	osa-miR810b.1	0.00100829		TTTGAGAAGGTATCATGAT	1	1	osa-miR5542	0.00825287		TCGTCGCCGGCGACCACAGC	1	1	osa-miR5809	0.000252																																TTGTCCCATTCTAGTTTAGCT	3
CGTGTTCAACGTTTGACCGT	1	1	osa-miR812o-5p	0.000252		TTTGAGAAGGTATCATG	1	1	osa-miR5542	0.00825287		TAACCTAGGAGTTCGATGGGAC	1	1	osa-miR5811	0.000252																																TCTAGTTTGTGTTCAGCATC	2
						TTTGAGAAGGTATCATGAGA	4		osa-miR5542	0.00825287		TTGGGGATTTCCTGCCGGAGT	1	1	1	osa-miR6246	0.000504																															AGGACGTGTGGGATGGCA	2
						ACCAAATCGTTTTCGATCATTG	1		osa-miR5801	0.000393		TTGGGGATTTCCTGCCGGAGA	1	1	1	osa-miR6246	0.000504																															CCAGGACGTGTGGGATGGCA	1
						ATGGACTGTACTTTGTAATACGGT	1		osa-miR5802	0.000786		TATTTGAGGATGGAGGTAGTA	1	1	1	osa-miR6248	0.000252																															TGTGCCATCCCACACATCCCG	5
						ATGGACTGTACTTTGTAAAGCGGA	1		osa-miR5802	0.000786		TGAACACCGATATGCGTCATC	4	1	1	osa-miR810b.1	0.00100829																															TCCCGACATTAAATTCTGGGC	4
						AATGTTATGGACACTAGATGACAT	1		osa-miR5815	0.000393		GAACGGTCAAATGTTAGAC	1	1	1	osa-miR812o-3p	0.000252																															TTCCTATATGAACACTGTTG	1
						AGGAATTGGGTCTAATCTCTT	1		osa-miR5823	0.000393		ACGTTAGACACGAATTTCCACGGC	1	1	1	osa-miR812r	0.000252																															TTCCTATATGAACACTGTCT	1
						AAGTGATTTAATTATGCCGTT	1		osa-miR810b.2	0.000393																																						TTCCTATATGAACACTGT	1
																																																TTCCTATATGAACACTGTTTT	3
																																																TTCCTATATGAACACTGTTTA	1
																																																TTCCTATATGAACACTGTTGC	4
																																																TTCCTATATGAACACTGTA	1
																																																CAGGATTTTATACATGTAAAGAA	1
																																																CAGGATTTTATACATGTAAAGAAT	5
																																																TACATGTCAGTGACAAAGGCT	2
																																																TACATGTCAGTGACAAAGGCC	1
																																																TACATGTCAGTGACAAAGGCA	1
																																																GTCAAGAAAGCTGTGGGAAG	1
																																																GGTCAAGAAAGCTGTGGGAAG	3
																																																ATAGTTCAAGAAAGTCCTTG	2
																																																TTCAAGAAAGTCCTTGGAAA	3
																																																ATAGTTCAAGAAAGTCCTTGT	1
																																																ATAGTTCAAGAAAGTCCTTGG	2
																																																GTTCAAGAAAGTCCTTGGAAA	1
																																																ATAGTTCAAGAAAGTCCTTGGAAA	1
																																																TGCCAAAGGAGAGTTGCCCTA	3
																																																TTATCCGGTATTGGAGT	1
																																																TTATCCGGTATTGGAGTTGA	5
																																																TTATCCGGTATTGGAGTTAT	1
																																																AAAGTTAGAGAAGTTTGACT	1
																																																AAAGTTAGAGAAGTTTGAC	1
																																																GCTAGAGGTGGCAACTGCATA	2
																																																TTTGGTGAATCGGAAACT	1
																																																TTTGGATCTGTTATTTTGGTA	2
																																																AGACTACAATTATCTGATC	3
																																																AATGATGTGGGTACGAATGAA	1
																																																AATGACCAAAATACCCCCGAATT	1
																																																AAATGACCAAAATACCCCTGGGA	1
																																																AATGACCAAAATACCCCTGGG	1
																																																AGTGACGGGAGGACTGCAAA	2
																																																TGAGGAGGAACATATTTACT	1
																																																TGAACCTTGGGAGCGATCTGAA	1
																																																ACTGAACTCAATCACTTGCT	1
																																																CTGAACTCAATCACTTGCTGC	1
																																																TGGATGTGACATACTCTAGTA	2
																																																AAGACGAATAATCAAACATTGGAC	3
																																																ACCACTGTAGACGCTACGTGTGAG	1
																																																TGCGAAGTAGAGATGCCGACT	3
																																																TCGTCGCCGGCGACCACAGC	1
																																																ACGGAACCCTAATGGCGATGACAT	1
																																																TAACCTAGGAGTTCGATGGGAC	1
																																																AGCAACGATTTTAAGATTGTGGCA	1
																																																AAAACATCTGATAACCTGAAACGG	4
																																																TATTTGAGGATGGAGGTAGTA	1
																																																TGTGTAGCCACATTGTAAGGG	4
																																																CGTGTTCAACGTTTGACCGT	1
																																																ACGTTAGACACGAATTTCCACGGC	1
[truncated: 8 more columns]

## Sheet: DRR2-10468
ReadSequence	Read Count	Number Matches	Osa-miRNA comp(N22-CR/Vandana-CR)			ReadSequence	Read Count	Number Matches	Osa-miRNA comp(Vandana-CR/N22-CR)			ReadSequence	Read Count	Number Matches	Osa-miRNA comp(Vandana-LR/Vandana-CR)			ReadSequence	Read Count	Number Matches	Osa-miRNA comp(Vandana-CR/Vandana-LR)	norm_expressed_mapped_in_Vandana-LR		ReadSequence	Read Count	Number Matches	Osa-miRNA comp(Vandana-SR/Vandana-CR)	norm_expressed_mapped_in_Vandana-CR		ReadSequence	Read Count	Number Matches	Osa-miRNA comp(Vandana-CR/Vandana-SR)			ReadSequence	Read Count	Number Matches	Osa-miRNA comp(Vandana-RR/Vandana-CR)			ReadSequence	Read Count	Number Matches	Osa-miRNA comp(Vandana-CR/Vandana-RR)
			Only inVandana-CR	norm_expressed_mapped_in_Vandana-CR					Only in N22-CR	norm_expressed_mapped_in_N22-CR					Only in Vandana-CR	norm_expressed_mapped_in_Vandana-CR					Vandana-LR						Only in Vandana-CR						Only in Vandana-SR	norm_expressed_mapped_in_Vandana-SR					Only in Vandana-CR	norm_expressed_mapped_in_Vandana-CR					Only in Vandana-RR	norm_expressed_mapped_in_Vandana-RR
TTTAATATATTATAGGTGTCGT	1	1	osa-miR1319b	0.000771		TGCGGAACCGTGCGGTGGCGC	2	1	osa-miR1427	0.00331433		TTTAATATATTATAGGTGTCGT	1	1	osa-miR1319b	0.000771		TGACAGAAGAGAGTGAGCACT	8	1	osa-miR156k	0.43753		TTTAATATATTATAGGTGTCGT	1	1	osa-miR1319b	0.000771		CGACAGAAGAGAGTGAGCA	1	1	osa-miR156l-5p	0.0136309		TTTAATATATTATAGGTGTCGT	1	1	osa-miR1319b	0.000771		ACAGAAGAGAGTGAGCACT	1	1	osa-miR156l-5p	0.0093932
TTTGCGAGTTGGCCCGCTTGC	2	1	osa-miR1431	0.00154292		GACAGAAGAGAGTGAGCACA	1	1	osa-miR156l-5p	0.00165717		TGTAAAATTCATTCGTTCCAA	9	1	osa-miR1320-3p	0.00694316		TGACAGAAGAGAGTGAGCACC	10	1	osa-miR156k	0.43753		TGGAACGGAGGAATTTTATAG	2	1	osa-miR1320-5p	0.00154292		ACAGAAGAGAGTGAGCACA	1	1	osa-miR156l-5p	0.0136309		TGTAAAATTCATTCGTTCCAA	9	1	osa-miR1320-3p	0.00694316		CGACAGAAGAGAGTGAGCAT	2	1	osa-miR156l-5p	0.0093932
TGGAGAAGCAGGGTACGTGCA	1	1	osa-miR164c	0.000771		TCCCACCGAGCAGCCGGATCT	1	1	osa-miR1846d-5p	0.00331433		TGGAACGGAGGAATTTTATAG	2	1	osa-miR1320-5p	0.00154292		GGTGAAATTTGTAGATAT	13	1	osa-miR1854-5p	4.39961		TGGAGAAGCAGGGTACGTGCA	1	1	osa-miR164c	0.000771		CGACAGAAGAGAGTGAGCAT	9	1	osa-miR156l-5p	0.0136309		TGGAACGGAGGAATTTTATAG	2	1	osa-miR1320-5p	0.00154292		CGACAGAAGAGAGTGAGCAC	1	1	osa-miR156l-5p	0.0093932
AATGTTATTGTAGCGTGGTGGTGT	1	1	osa-miR1881	0.000771		TCCCACCGAGCAGCCGGATCTC	1	1	osa-miR1846d-5p	0.00331433		CAACTACACGTTGGGCGCTCGA	12	1	osa-miR1423b	0.010029		TGGTGAAATGTGTAGATAT	8	1	osa-miR1854-5p	4.39961		AATGGAGGCTGATCCAAGATC	3	1	osa-miR166g-5p	0.00231439		TGGAGAAGCAGGGCACGTGC	1	1	osa-miR164e	0.00123917		CAGCAAGAACTGGATCTTAAT	2	1	osa-miR1425-3p	0.00154292		TGGAGAAGCAGGGCACGTGC	1	1	osa-miR164e	0.0023483
CTCCTGATGCCTCCCAAGCCTA	1	1	osa-miR2118o	0.000771		TATCGTATCCTAGGTTGGTTT	1	1	osa-miR1849	0.00165717		ACTACACGTTGGGCGCTCGA	1	1	osa-miR1423b	0.010029		AGGTGAAATTTGTAGATAT	37	1	osa-miR1854-5p	4.39961		GAATGACGTCCGGTCTGAAGA	2	1	osa-miR166n-5p	0.00154292		GAATGTTGGCTGGCTCGAGG	1	1	osa-miR166h-5p	0.00123917		TTTGCGAGTTGGCCCGCTTGC	2	1	osa-miR1431	0.00154292		TCCCACCGAGCAGCCGGATCTT	1	1	osa-miR1846d-5p	0.0023483
AAGTTTGGACTTAAATTTGGTAAC	1	1	osa-miR2873a	0.000771		TGGAAAGTTGGGAGATTGGGG	5	1	osa-miR1850.1	0.00828583		CAGCAAGAACTGGATCTTAAT	2	1	osa-miR1425-3p	0.00154292		GGTGAAATTTGTAGATATT	32	1	osa-miR1854-5p	4.39961		TGTTGGCATGGTTCAATCAAA	1	1	osa-miR171f-5p	0.000771		ATCATGCATGACAGCCTCATT	1	1	osa-miR167a-3p	0.00123917		TGGCAAGTCTCCTCGGCTACC	4	1	osa-miR1433	0.00308585		TGCAGTTTGCAGTTGTGCCAC	1	1	osa-miR1847.1	0.0023483
TTGGACTTGAGATTTGGTTTT	1	1	osa-miR2873b	0.00231439		TTTCCTATGACGTCCATTCCAA	1	1	osa-miR1859	0.00165717		TTTGCGAGTTGGCCCGCTTGC	2	1	osa-miR1431	0.00154292		AGGTGAAATTTGTAGATTGGG	2	1	osa-miR1854-5p	4.39961		TATCCGGCGCCGCAGGGAGG	1	1	osa-miR1846d-3p	0.000771		GGATATTGGTGCGGTTCAATC	1	1	osa-miR171c-5p	0.00123917		TGGAGAAGCAGGGTACGTGCA	1	1	osa-miR164c	0.000771		TGGAAAGTTGGGAGATTGGGG	5	1	osa-miR1850.1	0.0117415
TTGGACTTGAGATTTGGTATG	2	1	osa-miR2873b	0.00231439		GAAGAATCGCAGTCACTAGTTG	2	1	osa-miR1865-3p	0.00331433		ATCAGGAGAGATGACACCGA	1	1	osa-miR1432	0.0223724		AGGTGAAATTTGTAGATATT	64	1	osa-miR1854-5p	4.39961		AGCTCTGATACCATGTTAACTGTT	1	1	osa-miR1863a	0.00154292		TTGTCCCATTCTAGTTTAGCT	1	1	osa-miR2863a	0.00123917		GAATGACGTCCGGTCTGAAGA	2	1	osa-miR166n-5p	0.00154292		AGAATTGGAGGAAAACAAACT	1	1	osa-miR2275c	0.0023483
CAAATGAAGTTGAGTTTGGAC	1	1	osa-miR2873c	0.000771		CAACATGGTATCAGAGCGGGCGA	1	1	osa-miR1873	0.00165717		ATCAGGAGAGATGACACCGAC	28	1	osa-miR1432	0.0223724		TGGTGAAATGTGTAGATATG	25	1	osa-miR1854-5p	4.39961		GCTCTGATACCATGTTAACTGT	1	1	osa-miR1863a	0.00154292		GTGCCATCCCACACATCCCGA	1	1	osa-miR2867-5p	0.00123917		ATCATGCTGTGCAGTTTCATC	1	1	osa-miR167d-3p	0.00154292		TTGTCCCATTCTAGTTTAGCT	1	1	osa-miR2863a	0.0023483
ATGTGAACAGTGTCAAACAGTGTC	1	1	osa-miR2874	0.000771		TTCCCGATGCCTCCCATTCCTA	1	1	osa-miR2118p	0.00165717		TGGCAAGTCTCCTCGGCTACC	4	1	osa-miR1433	0.00308585		TCAACATGGTATCAGAAC	3	1	osa-miR1873	0.121536		TTTAGGGCTAATTCAGCATGAACA	1	1	osa-miR1870-3p	0.00154292		TTCCTATATGAACACTGTTTT	1	1	osa-miR2876-3p	0.00867421		GATCATGCTGTGCAGTTTCATC	1	1	osa-miR167d-3p	0.00154292		TCATCCTCATCATCATCGTCT	1	1	osa-miR414	0.0023483
ACGGTATCCCGTTCGGACAGGATG	22	1	osa-miR2880	0.0169722		TTGTCCCATTCTAGTTTAGCT	1	1	osa-miR2863a	0.00165717		TTGCATGCCCCAGGAGCTGC	2	1	osa-miR159a.2	0.00154292		TCAACATGGTATCAGAACT	2	1	osa-miR1873	0.121536		TTAGGGCTAATTCAGCATGAAC	1	1	osa-miR1870-3p	0.00154292		TTCCTATATGAACACTGTTGC	3	1	osa-miR2876-3p	0.00867421		TGTTGGCATGGTTCAATCAAA	1	1	osa-miR171f-5p	0.000771		CGAGATCGATGGTATATT	1	1	osa-miR5160	0.0023483
CTCCACAGGCTTTCTTGAACC	1	1	osa-miR396f-5p	0.000771		TCTAGTTTGTGTTCAGCATC	1	1	osa-miR2866	0.00165717		TTGGATTGAAGGGAGCTCTG	3	1	osa-miR159f	0.0316299		TTGCATCCTCTGCACATTGGGCCT	5	1	osa-miR2877	0.121536		TATGGATGGAGGTGTAACCCGATG	1	1	osa-miR1874-3p	0.000771		TTCCTATATGAACACTGTTAT	2	1	osa-miR2876-3p	0.00867421		TATCCGGCGCCGCAGGGAGG	1	1	osa-miR1846d-3p	0.000771
TGTGTTCTCAGGTCGCCCCTG	3	1	osa-miR398b	0.00231439		TCCCGACATTAAATTCTGGGC	3	1	osa-miR2869	0.0049715		CTTGGATTGAAGGGAGCTCT	37	1	osa-miR159f	0.0316299		TTCACGTCGGGTTCACC	1	1	osa-miR5077	0.413223		AATGTTATTGTAGCGTGGTGGTGT	1	1	osa-miR1881	0.000771		TTCCTATATGAACACTGTA	1	1	osa-miR2876-3p	0.00867421		TCATGCTCCAAGAAAACCAGG	2	1	osa-miR1857-3p	0.00154292
TGCCAAAGGAGAGTTGCCCTG	1	1	osa-miR399j	0.000771		TTGCATCCTCTGCACTTTGGGCT	1	1	osa-miR2877	0.53195		CTTGGATTGAAGGGAGCTCTT	1	1	osa-miR159f	0.0316299		TTCACGTCGGGTTCACCA	7	1	osa-miR5077	0.413223		CTTGTTTTTCTCCAATATCTCA	1	1	osa-miR2275d	0.000771		TTATCCGGTATTGGAGTTGT	1	1	osa-miR435	0.00123917		AGCTCTGATACCATGTTAACTGTT	1	1	osa-miR1863a	0.00154292
CCCCAGCGGAGTCGCCA	1	1	osa-miR5072	0.00308585		TTGCATCCTCTGCACTTTGGGCC	2	1	osa-miR2877	0.53195		TGCCTGGCTCCCTGTATGCCA	29	1	osa-miR160e-5p	0.0223724		TCACGTCGGGTTCACCA	9	1	osa-miR5077	0.413223		AAGTTTGGACTTAAATTTGGTAAC	1	1	osa-miR2873a	0.000771		TCTCCTCAGCAGCACAAGAAG	1	1	osa-miR5144-3p	0.00123917		GCTCTGATACCATGTTAACTGT	1	1	osa-miR1863a	0.00154292
TCCCCAGCGGAGTCGCCA	3	1	osa-miR5072	0.00308585		CATCCTCTGCACTTTGGGCCT	2	1	osa-miR2877	0.53195		TCGATAAGCCTCTGCATCCAG	2	1	osa-miR162b	0.00154292								CAAATGAAGTTGAGTTTGGAC	1	1	osa-miR2873c	0.000771		AATGATGTGGGTACGAATGAA	1	1	osa-miR5151	0.00123917		AGCTCTGATACCATGTTAGATTAG	5	1	osa-miR1863b	0.00385731
GCCTGTAAAACTGCAAAAAGG	1	1	osa-miR5156	0.00231439		TTGCATCCTCTGCACTTTGGGCCT	308	1	osa-miR2877	0.53195		TGGAGAAGCAGGGTACGTGCA	1	1	osa-miR164c	0.000771								GTTCAAGAAAGCCCATGGAAA	2	1	osa-miR396e-3p	0.00154292		AATGACCAAAATACCCCTGGG	1	1	osa-miR5162	0.00123917		ACGGAAAACGAGGGAGCAGCC	1	1	osa-miR1868	0.00308585
AGCCTGTAAAACTGCAAAAAGGAA	1	1	osa-miR5156	0.00231439		TTGCATCCTCTGCACTTTGGGCCG	4	1	osa-miR2877	0.53195		TGGAGAAGCAGGGCACGTGCA	15	1	osa-miR164d	0.0115719								CTCCACAGGCTTTCTTGAACC	1	1	osa-miR396f-5p	0.000771		AGTGACGGGAGGACTGCAA	1	1	osa-miR5504	0.00123917		TCACGGAAAACGAGGGAGCAGCCA	1	1	osa-miR1868	0.00308585
AGCCTGTAAAACTGCAAAAAGG	1	1	osa-miR5156	0.00231439		TTGCATCCTCTGCACTTTGGGCCA	4	1	osa-miR2877	0.53195		GGAATGTTGTCTGGCTCGAGG	5	1	osa-miR166b-5p	0.00385731								AGTTGCCTACATGGAGCGCC	1	1	osa-miR3982-3p	0.000771		TGGATGTGACATACTCTAGTA	1	1	osa-miR5788	0.00123917		TCACGGAAAACGAGGGATTTTC	1	1	osa-miR1868	0.00308585
CCTGTGCTTGCCTCTTCCATT	1	1	osa-miR528-3p	0.000771		CAGGATTTTATACATGTAAAGAAT	1	1	osa-miR2878-3p	0.00165717		TCGAACCAGGCTTCATTCCCC	12	1	osa-miR166e-3p	0.00925754								TGCCAAAGGAGAGTTGCCCTG	1	1	osa-miR399j	0.000771		ACCACTGTAGACGCTACGTGTGAG	1	1	osa-miR5803	0.00123917		CGGAAAACGAGGGAGCAGCCA	1	1	osa-miR1868	0.00308585
CTCGCCGGGGCTGCGTGCCGC	1	1	osa-miR531a	0.0208295		ACTGGATGACGCGGGAGCTAA	2	1	osa-miR319a-3p	0.00331433		AATGGAGGCTGATCCAAGATC	3	1	osa-miR166g-5p	0.00231439								TGTCTCCTGATGATCGGGACA	1	1	osa-miR440	0.000771		GAGGAAAGTGGGCAGTTGGG	1	1	osa-miR6253	0.00123917		TGCTGAATTAGACCTAGTGGGC	1	1	osa-miR1870-5p	0.00462877
CTCGCCGGGGCTGCGTGCCGCCT	1	1	osa-miR531a	0.0208295		ATAGTTCAAGAAAGTCCTTG	1	1	osa-miR396f-3p	0.00331433		GAATGACGTCCGGTCTGAAGA	2	1	osa-miR166n-5p	0.00154292								GCCTGTAAAACTGCAAAAAGG	1	1	osa-miR5156	0.00231439								TGCTGAATTAGACCTAGTGGGCAT	2	1	osa-miR1870-5p	0.00462877
CTCGCCGGGGCTGCGTGCCGCCA	6	1	osa-miR531a	0.0208295		ATAGTTCAAGAAAGTCCTTGGC	1	1	osa-miR396f-3p	0.00331433		ATCATGCTGTGCAGTTTCATC	1	1	osa-miR167d-3p	0.00154292								AGCCTGTAAAACTGCAAAAAGGAA	1	1	osa-miR5156	0.00231439								TGAATTAGACCTAGTGGGCAT	1	1	osa-miR1870-5p	0.00462877
CTCGCCGGGGCTGCGTGCCGCT	1	1	osa-miR531a	0.0208295		AAAGTTAGAGAAGTTTGACT	1	1	osa-miR437	0.00331433		GATCATGCTGTGCAGTTTCATC	1	1	osa-miR167d-3p	0.00154292								AGCCTGTAAAACTGCAAAAAGG	1	1	osa-miR5156	0.00231439								TGCTGAATTAGACCTAGTGGGCT	1	1	osa-miR1870-5p	0.00462877
CTCGCCGGGGCTGCGTGCCGCC	18	1	osa-miR531a	0.0208295		AAAGTTAGAGAAGTTTGACTT	1	1	osa-miR437	0.00331433		AGGTCATGCTGTAGTTTCATC	14	1	osa-miR167h-3p	0.0108005								TAGATGGCTGATCTGGTGTGG	1	1	osa-miR5508	0.000771								CTGAATTAGACCTAGTGGGC	1	1	osa-miR1870-5p	0.00462877
TTGTGCGAGATCGACGGTATA	1	1	osa-miR5540	0.000771		AGACTACAATTATCTGATC	1	1	osa-miR5083	0.00331433		CAGCCAAGGATGACTTGCCGG	5	1	osa-miR169a	0.00386								TAACAAAGGACAACAGACTTT	1	1	osa-miR5513	0.00231439								TATGGATGGAGGTGTAACCCGATG	1	1	osa-miR1874-3p	0.000771
ACCAAATCGTTTTCGATCGTTGTT	1	1	osa-miR5801	0.00154292		GACTACAATTATCTGATC	1	1	osa-miR5083	0.00331433		TAGCCAAGGATGACTTGCCT	8	1	osa-miR169e	0.0061717								TAACAAAGGACAACAGACTGA	2	1	osa-miR5513	0.00231439								GTGTTTGGTTTAGGGATGAGGTGG	1	1	osa-miR1879	0.000771
ACCAAATCGTTTTCGATCGTTGAA	1	1	osa-miR5801	0.00154292		ATTCCACTGACACGTAGACGT	1	1	osa-miR5153	0.00165717		TGAGGACAAGAGCTGATTCGG	8	1	osa-miR169f.2	0.0061717								ACCAAATCGTTTTCGATCGTTGTT	1	1	osa-miR5801	0.00154292								AATGTTATTGTAGCGTGGTGGTGT	1	1	osa-miR1881	0.000771
TTTGTTGCAATTTGGACTACC	33	1	osa-miR5827	0.0254582		AGCCGGGCTCGGTCGCGCGTG	1	1	osa-miR5493	0.00165717		TGTTGGCATGGTTCAATCAAA	1	1	osa-miR171f-5p	0.000771								ACCAAATCGTTTTCGATCGTTGAA	1	1	osa-miR5801	0.00154292								TTTCCTTGGGAAGGTGGTTTC	4	1	osa-miR2055	0.00308585
TGAACACCGATATGCGTCATC	1	1	osa-miR810b.1	0.000771		AGTGACGGGAGGACTGCA	1	1	osa-miR5504	0.00165717		TGAGCCGAACCAATATCACT	6	1	osa-miR171h	0.00462877								ATGGACTGTACTTTGTAAAGCGGA	1	1	osa-miR5802	0.000771								CTCCTGATGCCTCCCAAGCCTA	1	1	osa-miR2118o	0.000771
GAACGGTCAAATGTTAGACATGAA	1	1	osa-miR812o-3p	0.000771		TGAGGAGGAACATATTTACT	1	1	osa-miR5523	0.00165717		TATCCGGCGCCGCAGGGAGG	1	1	osa-miR1846d-3p	0.000771								TAGGAGTGTTTGTAGGAGTGACAG	1	1	osa-miR5816	0.000771								AAAGATCTTTAGTCCCGGTTCATG	1	1	osa-miR2120	0.000771
						ACGGAACCCTAATGGCGATGGCA	1	1	osa-miR5810	0.00165717		ACGAGGAGGCCGGGACC	1	1	osa-miR1846e	0.000771								TTGGGGATTTCCTGCCGGAGTT	1	1	osa-miR6246	0.000771								CTTGTTTTTCTCCAATATCTCA	1	1	osa-miR2275d	0.000771
						AATGTTATGGACACTAGATGACAT	1	1	osa-miR5815	0.00165717		TCATGCTCCAAGAAAACCAGG	2	1	osa-miR1857-3p	0.00154292								GGGGATAGATCGACGCGTC	1	1	osa-miR6250	0.000771								AAGTTTGGACTTAAATTTGGTAAC	1	1	osa-miR2873a	0.000771
						TATTTGAGGATGGAGGTAGTA	5	1	osa-miR6248	0.00828583		ATCTGGAAGCTAGGTTTTCTC	1	1	osa-miR1860-3p	0.00231439								TGAACACCGATATGCGTCATC	1	1	osa-miR810b.1	0.000771								TTGGACTTGAGATTTGGTTTT	1	1	osa-miR2873b	0.00231439
						TCATAAGCCCACCACATGTGG	1	1	osa-miR810a	0.00165717		ATCTGGAAGCTAGGTTTTCTCT	2	1	osa-miR1860-3p	0.00231439								GAACGGTCAAATGTTAGACATGAA	1	1	osa-miR812o-3p	0.000771								TTGGACTTGAGATTTGGTATG	2	1	osa-miR2873b	0.00231439
												TAGATTTGTTTATTTTGGGAC	2	1	osa-miR1862e	0.0270012																				CAAATGAAGTTGAGTTTGGAC	1	1	osa-miR2873c	0.000771
												CTAGATTTGTTTATTTTGGGAC	1	1	osa-miR1862e	0.0270012																				ATGTGAACAGTGTCAAACAGTGTC	1	1	osa-miR2874	0.000771
												CTAGATTTGTTTATTTTGGGA	1	1	osa-miR1862e	0.0270012																				TACATGTATAAAATTCTGAGGATG	2	1	osa-miR2878-5p	0.00231439
												TAGATTTGTTTATTTTGAACT	1	1	osa-miR1862e	0.0270012																				TACATGTATAAAATTCTGAGGAT	1	1	osa-miR2878-5p	0.00231439
												CTAGATTTGTTTATTTTGGGACGG	24	1	osa-miR1862e	0.0270012																				GCCAGATGTGTTAAAATAATGACC	2	1	osa-miR2879	0.00154292
												AGATTTGTTTATTTTGGGAC	1	1	osa-miR1862e	0.0270012																				GTTCAAGAAAGCCCATGGAAA	2	1	osa-miR396e-3p	0.00154292
												CTAGATTTGTTTATTTTGGGACT	2	1	osa-miR1862e	0.0270012																				CTCCACAGGCTTTCTTGAACC	1	1	osa-miR396f-5p	0.000771
												CTAGATTTGTTTATTTTGGGACG	2	1	osa-miR1862e	0.0270012																				AGTTGCCTACATGGAGCGCC	1	1	osa-miR3982-3p	0.000771
												TAGATTTGTTTATTTTGGGACT	1	1	osa-miR1862e	0.0270012																				TGCCAAAGGAGAGTTGCCCTG	1	1	osa-miR399j	0.000771
												AGCTCTGATACCATGTTAACTGTT	1	1	osa-miR1863a	0.00154292																				TTTAACTAATGAACCGGCACCTA	1	1	osa-miR5146	0.000771
												GCTCTGATACCATGTTAACTGT	1	1	osa-miR1863a	0.00154292																				GCCTGTAAAACTGCAAAAAGG	1	1	osa-miR5156	0.00231439
												AGCTCTGATACCATGTTAGATTAG	5	1	osa-miR1863b	0.00385731																				AGCCTGTAAAACTGCAAAAAGGAA	1	1	osa-miR5156	0.00231439
												TAGAAACTTGGCTGATGCATTACT	10	1	osa-miR1863c	0.00771462																				AGCCTGTAAAACTGCAAAAAGG	1	1	osa-miR5156	0.00231439
												ACGGAAAACGAGGGAGCAGCC	1	1	osa-miR1868	0.00308585																				CCTGTGCTTGCCTCTTCCATT	1	1	osa-miR528-3p	0.000771
												TCACGGAAAACGAGGGAGCAGCCA	1	1	osa-miR1868	0.00308585																				GAGGATTCGGTATTGATCG	1	1	osa-miR5505	0.000771
												TCACGGAAAACGAGGGATTTTC	1	1	osa-miR1868	0.00308585																				TAGATGGCTGATCTGGTGTGG	1	1	osa-miR5508	0.000771
												CGGAAAACGAGGGAGCAGCCA	1	1	osa-miR1868	0.00308585																				ACCAAATCGTTTTCGATCGTTGTT	1	1	osa-miR5801	0.00154292
												TTTAGGGCTAATTCAGCATGAACA	1	1	osa-miR1870-3p	0.00154292																				ACCAAATCGTTTTCGATCGTTGAA	1	1	osa-miR5801	0.00154292
												TTAGGGCTAATTCAGCATGAAC	1	1	osa-miR1870-3p	0.00154292																				ATGGACTGTACTTTGTAAAGCGGA	1	1	osa-miR5802	0.000771
												TGCTGAATTAGACCTAGTGGGC	1	1	osa-miR1870-5p	0.00462877																				AAGCAGCGACTCTGGTCATGGA	1	1	osa-miR5813	0.000771
												TGCTGAATTAGACCTAGTGGGCAT	2	1	osa-miR1870-5p	0.00462877																				TAGGAGTGTTTGTAGGAGTGACAG	1	1	osa-miR5816	0.000771
												TGAATTAGACCTAGTGGGCAT	1	1	osa-miR1870-5p	0.00462877																				GGGGATAGATCGACGCGTC	1	1	osa-miR6250	0.000771
												TGCTGAATTAGACCTAGTGGGCT	1	1	osa-miR1870-5p	0.00462877																				TGAACACCGATATGCGTCATC	1	1	osa-miR810b.1	0.000771
												CTGAATTAGACCTAGTGGGC	1	1	osa-miR1870-5p	0.00462877																				CGGATGATTAAAGTTGGTTTT	1	1	osa-miR812f	0.00231439
												ATGGCTCTGATATCATGTTGGT	1	1	osa-miR1871	0.041659																				ACGGATGATTAAAGTTGAATACAG	1	1	osa-miR812f	0.00231439
												ATGGCTCTGATATCATGTTGGTTT	48	1	osa-miR1871	0.041659																				CGGATGATTAAAGTTGGGCGC	1	1	osa-miR812f	0.00231439
												ATGGCTCTGATATCATGTTGGTT	5	1	osa-miR1871	0.041659																				AAGTGCAGCCATGAGTTTCCGTGC	5	1	osa-miR812n-5p	0.00462877
												TATGGATGGAGGTGTAACCCGATG	1	1	osa-miR1874-3p	0.000771																				AAGTGCAGCCATGAGTTTTCGAGC	1	1	osa-miR812n-5p	0.00462877
												GTGTTTGGTTTAGGGATGAGGTGG	1	1	osa-miR1879	0.000771																				GAACGGTCAAATGTTAGACATGAA	1	1	osa-miR812o-3p	0.000771
												AATGTTATTGTAGCGTGGTGGTGT	1	1	osa-miR1881	0.000771																				GACGGACGATTAAAGTTGGACGCG	1	1	osa-miR812p	0.000771
												TTTCCTTGGGAAGGTGGTTTC	4	1	osa-miR2055	0.00308585																				ATGGCTGCACTTAAAATGGAACGG	1	1	osa-miR812v	0.00385731
												CTCCTGATGCCTCCCAAGCCTA	1	1	osa-miR2118o	0.000771																				ATGGCTGCACTTAAAATGGGACGG	4	1	osa-miR812v	0.00385731
												AAAGATCTTTAGTCCCGGTTCATG	1	1	osa-miR2120	0.000771
												CTTGTTTTTCTCCAATATCTCA	1	1	osa-miR2275d	0.000771
												TCGTTTATTTGGACTAGAG	1	1	osa-miR2863b	0.00308585
												TTCGTTTATTTGGACTAGAG	1	1	osa-miR2863b	0.00308585
												TTCGTTTATTTGGACTAGAGT	2	1	osa-miR2863b	0.00308585
												TTAGTAGGACTAGAATGGGCCAAA	2	1	osa-miR2863c	0.00154292
												GACCGTAGAAACTAGCATAGA	3	1	osa-miR2871a-5p	0.0061717
												GACCGTAGAAACTAGCATAGAAAA	4	1	osa-miR2871a-5p	0.0061717
												ACCGTAGAAACTAGCATAGAA	1	1	osa-miR2871a-5p	0.0061717
												AAGTTTGGACTTAAATTTGGTAAC	1	1	osa-miR2873a	0.000771
												TTGGACTTGAGATTTGGTTTT	1	1	osa-miR2873b	0.00231439
												TTGGACTTGAGATTTGGTATG	2	1	osa-miR2873b	0.00231439
												CAAATGAAGTTGAGTTTGGAC	1	1	osa-miR2873c	0.000771
												ATGTGAACAGTGTCAAACAGTGTC	1	1	osa-miR2874	0.000771
												GCCAGATGTGTTAAAATAATGACC	2	1	osa-miR2879	0.00154292
												ACGGTATCCCGTTCGGACAGGATG	22	1	osa-miR2880	0.0169722
												TCAGTGCAATCCCTTTGGAAT	13	1	osa-miR393b-3p	0.010029
												CTCCACAGGCTTTCTTGAACC	1	1	osa-miR396f-5p	0.000771
												AGTTGCCTACATGGAGCGCC	1	1	osa-miR3982-3p	0.000771
												TGTGTTCTCAGGTCGCCCCTG	3	1	osa-miR398b	0.00231439
												TGCCAAAGGAGAGTTGCCCTG	1	1	osa-miR399j	0.000771
												CAGGGATGAGGCAGAGCA	1	1	osa-miR408-5p	0.000771
												TGTCTCCTGATGATCGGGACA	1	1	osa-miR440	0.000771
												TGCAGTTGTTGCCTCAAGCTT	12	1	osa-miR444f	0.00925754
												TTCTTGTGCTGCTGAAGAGAC	13	1	osa-miR5144-5p	0.010029
												ACCTGTTTGGATTCTTGAGCTCTA	5	1	osa-miR5145	0.00694316
												ACCTGTTTGGATTCTTGAGAGCT	1	1	osa-miR5145	0.00694316
												ACCTGTTTGGATTCTTGAGGACTA	1	1	osa-miR5145	0.00694316
												CCTGTTTGGATTCTTGAGAGCTA	1	1	osa-miR5145	0.00694316
												CTGTTTGGATTCTTGAGGGCTA	1	1	osa-miR5145	0.00694316
												TTTAACTAATGAACCGGCACCTA	1	1	osa-miR5146	0.000771
												AGAAGCTGCAGCTGTCAGAAGCTC	13	1	osa-miR5150-3p	0.0131149
												AGAAGCTGCAGCTGTCAGAAGCC	1	1	osa-miR5150-3p	0.0131149
												GAAGCTGCAGCTGTCAGAAGCTC	3	1	osa-miR5150-3p	0.0131149
												AGCTTCTGACAGCTGCAGTTTCTC	10	1	osa-miR5150-5p	0.00771462
												GCCTGTAAAACTGCAAAAAGG	1	1	osa-miR5156	0.00231439
												AGCCTGTAAAACTGCAAAAAGGAA	1	1	osa-miR5156	0.00231439
												AGCCTGTAAAACTGCAAAAAGG	1	1	osa-miR5156	0.00231439
												CCTGTGCTTGCCTCTTCCATT	1	1	osa-miR528-3p	0.000771
												CTCGCCGGGGCTGCGTGCCGC	1	1	osa-miR531a	0.0208295
												CTCGCCGGGGCTGCGTGCCGCCT	1	1	osa-miR531a	0.0208295
												CTCGCCGGGGCTGCGTGCCGCCA	6	1	osa-miR531a	0.0208295
												CTCGCCGGGGCTGCGTGCCGCT	1	1	osa-miR531a	0.0208295
												CTCGCCGGGGCTGCGTGCCGCC	18	1	osa-miR531a	0.0208295
												GAGGATTCGGTATTGATCG	1	1	osa-miR5505	0.000771
												TAGATGGCTGATCTGGTGTGG	1	1	osa-miR5508	0.000771
												TAACAAAGGACAACAGACTTT	1	1	osa-miR5513	0.00231439
												TAACAAAGGACAACAGACTGA	2	1	osa-miR5513	0.00231439
												TTGTGCGAGATCGACGGTATA	1	1	osa-miR5540	0.000771
												ACCAAATCGTTTTCGATCGTTGTT	1	1	osa-miR5801	0.00154292
												ACCAAATCGTTTTCGATCGTTGAA	1	1	osa-miR5801	0.00154292
												ATGGACTGTACTTTGTAAAGCGGA	1	1	osa-miR5802	0.000771
												AAGCAGCGACTCTGGTCATGGA	1	1	osa-miR5813	0.000771
												AATCAAGTTAGGAACCATGCAAGT	10	1	osa-miR5814	0.00771462
												TAGGAGTGTTTGTAGGAGTGACAG	1	1	osa-miR5816	0.000771
												TTGGGGATTTCCTGCCGGAGTT	1	1	osa-miR6246	0.000771
												CGTGAAGAGCTCGCCGGTGGC	1	1	osa-miR6249	0.00154292
												CGTGAAGAGCTCGCCGGCGGC	1	1	osa-miR6249	0.00154292
												GGGGATAGATCGACGCGTC	1	1	osa-miR6250	0.000771
												TGAACACCGATATGCGTCATC	1	1	osa-miR810b.1	0.000771
												CGGATGATTAAAGTTGGTTTT	1	1	osa-miR812f	0.00231439
												ACGGATGATTAAAGTTGAATACAG	1	1	osa-miR812f	0.00231439
												CGGATGATTAAAGTTGGGCGC	1	1	osa-miR812f	0.00231439
												AAGTGCAGCCATGAGTTTCCGTGC	5	1	osa-miR812n-5p	0.00462877
												AAGTGCAGCCATGAGTTTTCGAGC	1	1	osa-miR812n-5p	0.00462877
												GAACGGTCAAATGTTAGACATGAA	1	1	osa-miR812o-3p	0.000771
												GACGGACGATTAAAGTTGGACGCG	1	1	osa-miR812p	0.000771
												AAGACGGACAATCAAACATTGGCA	3	1	osa-miR812s	0.0115719
												AAGACGGACAATCAAACATTGGAC	2	1	osa-miR812s	0.0115719
												AAGACGGACAATCAAACAGTAGAT	5	1	osa-miR812s	0.0115719
												AAGACGGACAATCAAACCTTGGAT	5	1	osa-miR812s	0.0115719
												ATGGCTGCACTTAAAATGGAACGG	1	1	osa-miR812v	0.00385731
												ATGGCTGCACTTAAAATGGGACGG	4	1	osa-miR812v	0.00385731

## Sheet: DRR3-11754
ReadSequence	Read Count	Number Matches	Osa-miRNA comp(N22-LS/Vandana-LS)			ReadSequence	Read Count	Number Matches	Osa-miRNA comp(Vandana-LS/N22-LS)			ReadSequence	Read Count	Number Matches	Osa-miRNA comp(Vandana-RS/Vandana-LS)			ReadSequence	Read Count	Number Matches	Osa-miRNA comp(Vandana-LS/Vandana-RS)			ReadSequence	Read Count	Number Matches	Osa-miRNA comp(Vandana-SS/Vandana-LS)			ReadSequence	Read Count	Number Matches	Osa-miRNA comp(Vandana-LS/Vandana-SS)			ReadSequence	Read Count	Number Matches	Osa-miRNA comp(Vandana-LR/Vandana-LS)			ReadSequence	Read Count	Number Matches	Osa-miRNA comp(Vandana-LS/Vandana-LR)
			Only in Vandana-LS	norm_expressed_mapped_in_Vandana-LS					Only in N22-LS	norm_expressed_mapped_in_N22-LS					Only in N22-SS	norm_expressed_mapped_in_Vandana-LS					Only in Vandana-RS	norm_expressed_mapped_in_Vandana-RS					Only in Vandana-LS	norm_expressed_mapped_in_Vandana-LS					Only in Vandana-SS	norm_expressed_mapped_in_5					Only in Vandana-LS	norm_expressed_mapped_in_Vandana-LS					Only in Vandana-LR	norm_expressed_mapped_in_Vandana-LR
TTGCACGGGTTTGTATGTTC	1	1	osa-miR1429-3p	0.000794		GCGGAACCGTGCGGTGGCG	1	1	osa-miR1427	0.0365271		TTGCACGGGTTTGTATGTTC	1	1	osa-miR1429-3p	0.000794		GGTGTCATCTCCCCTGAAC	1	1	osa-miR1318-3p	0.000543		GGTCATGCTGCGGCAGCCTCACT	1	1	osa-miR167c-3p	0.000794		AGGTGTCATCTCCCCTGAAC	1	1	osa-miR1318-3p	0.000385		CAACTACACGTTGGGCGTTTTC	1	1	osa-miR1423b	0.00952578		GGTGAAATTTGTAGATAT	13	1	osa-miR1854-5p	4.39961
TTTGCGAGTTGGCCCGCTTGC	6	1	osa-miR1431	0.00476289		TGCGGAACCGTGCGGTGGCGC	25	1	osa-miR1427	0.0365271		TGGAGAAGCAGGGCACGTGC	2	1	osa-miR164e	0.00158763		CAGGTGTCATCTCCCCTGAAC	1	1	osa-miR1318-3p	0.000543		TGAGAACAATAGGCATGGGAGGTT	1	1	osa-miR1869	0.000794		ACATTATGGGACGGAGGGATT	1	1	osa-miR1436	0.000385		CAACTACACGTTGGGCGCTCGA	11	1	osa-miR1423b	0.00952578		TGGTGAAATGTGTAGATAT	8	1	osa-miR1854-5p	4.39961
TGACAGAAGAGAGAGAGCAC	1	1	osa-miR156k	0.000794		TTTGGAACGGAGTGAGTATC	1	1	osa-miR1439	0.00140489		GGTCATGCTGCGGCAGCCTCACT	1	1	osa-miR167c-3p	0.000794		TTTAATATATTATAGGTGTC	1	1	osa-miR1319b	0.000272		TCTAGTTTGTGTTCAGCATC	1	1	osa-miR2866	0.000794		CGGCGCCGCACTAGGCACTG	2	1	osa-miR1437	0.000769		CAGCAAGAACTGGATCTTAAT	8	1	osa-miR1425-3p	0.00635052		AGGTGAAATTTGTAGATAT	37	1	osa-miR1854-5p	4.39961
TGGAGAAGCAGGGCACGTGC	2	1	osa-miR164e	0.00158763		TGTTGGCCCGGCTCACTCAGA	1	1	osa-miR171d-5p	0.00140489		CTGTTTAGTTCACATCAATCT	1	1	osa-miR1850.3	0.000794		TGTAAAATTCATTCGTTCCAT	1	1	osa-miR1320-3p	0.000543		CAAATGAAGTTGAGTTTGGA	1	1	osa-miR2873c	0.00158763		GGATTGTTGTCTGGTTCA	1	1	osa-miR166l-5p	0.000385		TTGCACGGGTTTGTATGTTC	1	1	osa-miR1429-3p	0.000794		GGTGAAATTTGTAGATATT	32	1	osa-miR1854-5p	4.39961
GGAATGTTGTCTGGTCCGA	1	1	osa-miR166c-5p	0.000794		TTGAGCCGCGTCAATATC	1	1	osa-miR171i-3p	0.00140489		AGAAAACCAGCTTCCAGATCT	1	1	osa-miR1860-5p	0.000794		TGTAAAATTCATTCGTTCCAA	1	1	osa-miR1320-3p	0.000543		AATGAAGTTGAGTTTGGAC	1	1	osa-miR2873c	0.00158763		GGATATTGGTGCGGTTCAATC	1	1	osa-miR171c-5p	0.000385		TTTGCGAGTTGGCCCGCTTGC	6	1	osa-miR1431	0.00476289		AGGTGAAATTTGTAGATTGGG	2	1	osa-miR1854-5p	4.39961
AATGGAGGCTGATCCAAGATC	1	1	osa-miR166g-5p	0.000794		TGCAGTTTGCAGTTGTGGCAC	2	1	osa-miR1847.1	0.00280978		TGAGAACAATAGGCATGGGAGGTT	1	1	osa-miR1869	0.000794		GGAACGGAGGAATTTTA	2	1	osa-miR1320-5p	0.000543		CTCCACAGGCTTTCTTGAACT	2	1	osa-miR396f-5p	0.00158763		TGTTGGCCCGGCTCACTCAGA	2	1	osa-miR171d-5p	0.000769		ATCAGGAGAGATGACACCGA	1	1	osa-miR1432	0.11034		AGGTGAAATTTGTAGATATT	64	1	osa-miR1854-5p	4.39961
GGTTTGTTGTCTGGCTCGAGG	6	1	osa-miR166k-5p	0.00476289		CCTCGCCGGCGCGCGCGTGCA	2	1	osa-miR1848	0.00280978		TGCTGAATTAGACCTAGTGGGCAT	1	1	osa-miR1870-5p	0.00238144		CGCCGCACTAGGCACTG	1	1	osa-miR1437	0.000815		TTTGGATCTGTTATTTTGGTA	1	1	osa-miR5079	0.00158763		TGTTGGCTCGGCTCACTCAGA	2	1	osa-miR171e-5p	0.000769		ATCAGGAGAGATGACACCGAC	138	1	osa-miR1432	0.11034		TGGTGAAATGTGTAGATATG	25	1	osa-miR1854-5p	4.39961
GGTCATGCTGCGGCAGCCTCACT	1	1	osa-miR167c-3p	0.000794		TATCGTATCCTAGGTTGGTA	1	1	osa-miR1849	0.00421467		ATTAGACCTAGTGGGCA	2	1	osa-miR1870-5p	0.00238144		TCCGGCGCCGCACTAGGCACT	1	1	osa-miR1437	0.000815		TTTGGATCTGTTATTTTGG	1	1	osa-miR5079	0.00158763		TTGAGCCGCGTCAATAT	1	1	osa-miR171i-3p	0.000385		TGGCAAGTCTCCTCGGCTACC	19	1	osa-miR1433	0.0150825		TCAACATGGTATCAGAAC	3	1	osa-miR1873	0.121536
GATCATGCTGTGCAGTTTCATC	3	1	osa-miR167d-3p	0.00317526		TATCGTATCCTAGGTTGGTTA	2	1	osa-miR1849	0.00421467		ATCTTTAGTCCCGGTTGGTG	1	1	osa-miR2120	0.000794		TCCGGCGCCGCACTAGGCA	1	1	osa-miR1437	0.000815		TTCGGATCTTTCTAGAGGA	1	1	osa-miR5503	0.000794		GCAGCACCATCAAGATTCAC	1	1	osa-miR172d-5p	0.000385		CGACAGAAGAGAGTGAGCAC	1	1	osa-miR156l-5p	0.000794		TCAACATGGTATCAGAACT	2	1	osa-miR1873	0.121536
GATCATGCTGTGCAGTT	1	1	osa-miR167d-3p	0.00317526		GAAGAATCGCAGTCACTAGTTGT	1	1	osa-miR1865-3p	0.00140489		TCTAGTTTGTGTTCAGCATC	1	1	osa-miR2866	0.000794		GCGTGCACGGAGCCAAGCATA	3	1	osa-miR160c-3p	0.000815		GAGGATTCGGTATTGATCG	2	1	osa-miR5505	0.00158763		TATCCGGCGCCGCAGGGAGG	1	1	osa-miR1846d-3p	0.000385		TTGCATGCCCCAGGAGCTGC	4	1	osa-miR159a.2	0.00317526		TTGCATCCTCTGCACATTGGGCCT	5	1	osa-miR2877	0.121536
TGAGGACAAGAGCTGATTCGG	1	1	osa-miR169f.2	0.000794		ACAATGGAGTGAAGTGCAACA	1	1	osa-miR1875	0.00140489		TGCGATGATGGCCGCGCGGGTT	1	1	osa-miR5082	0.00158763		GCGTGCGAGGAGCCAAGCATG	1	1	osa-miR160d-3p	0.000272		ACGGAACCCTAATGGCGATGG	1	1	osa-miR5810	0.000794		TATCGTATCCTAGGTTGGTTT	1	1	osa-miR1849	0.000385		CTTGGATTGAAGGGAGCTC	1	1	osa-miR159f	0.0650928		TCTCTCTCTCCCTTGAAGGC	5	1	osa-miR3979-5p	0.121536
AACGAGGAGGCCGGGACTC	1	1	osa-miR1846e	0.00396907		CCGAGGTTTTCTGGATACATT	1	1	osa-miR2106	0.00280978		GCGATGATGGCCGCGCGGGTTC	1	1	osa-miR5082	0.00158763		GCATTGAGGGAGTCATGCAGG	1	1	osa-miR160f-3p	0.000272		AGCAACGATTTTAAGATTGTGGCA	1	1	osa-miR5812	0.000794		TAGGGCTACTACACCATCCATAAG	2	1	osa-miR1874-5p	0.000769		TTGGATTGAAGGGAGCTCTG	21	1	osa-miR159f	0.0650928		TTCACGTCGGGTTCACC	1	1	osa-miR5077	0.413223
AACGAGGAGGCCGGGACCA	1	1	osa-miR1846e	0.00396907		GAGGTTTTCTGGATACA	1	1	osa-miR2106	0.00280978		TCTCCTCAGCAGCACAAGAAG	1	1	osa-miR5144-3p	0.000794		GGATTGTTGTCTGGTTCAAGG	1	1	osa-miR166l-5p	0.000272								ACAATGGAGTGAAGTGCAACT	1	1	osa-miR1875	0.000385		CTTGGATTGAAGGGAGCTCT	52	1	osa-miR159f	0.0650928		TTCACGTCGGGTTCACCA	7	1	osa-miR5077	0.413223
ACGAGGAGGCCGGGACCA	1	1	osa-miR1846e	0.00396907		TTGCATCCTCTGCACTTTGGGCC	3	1	osa-miR2877	0.615341		TTCGGATCTTTCTAGAGGA	1	1	osa-miR5503	0.000794		GGATATTGGTGCGGTTCAATC	1	1	osa-miR171c-5p	0.000272								AATGTTATTGTAGCGTGGTGGTGT	2	1	osa-miR1881	0.000769		CTTGGATTGAAGGGAGCT	2	1	osa-miR159f	0.0650928		TCACGTCGGGTTCACCA	9	1	osa-miR5077	0.413223
ACGAGGAGGCCGGGACC	2	1	osa-miR1846e	0.00396907		TTGCATCCTCTGCACTTTGGGCGT	1	1	osa-miR2877	0.615341		ACGGAACCCTAATGGCGATGG	1	1	osa-miR5810	0.000794		TGTTGGCCCGGCTCACTCAGA	3	1	osa-miR171d-5p	0.000815								CTCCTGATGCCTCCCAAGCCTA	7	1	osa-miR2118o	0.00269219		CTTGGATTGAAGGGAGCTCTG	2	1	osa-miR159f	0.0650928
CTGTTTAGTTCACATCAATCT	1	1	osa-miR1850.3	0.000794		TTGCATCCTCTGCACTTTGGGCCT	416	1	osa-miR2877	0.615341		AGCAACGATTTTAAGATTGTGGCA	1	1	osa-miR5812	0.000794		TGTTGGCTCGGCTCACT	1	1	osa-miR171e-5p	0.00135756								CTTGTTTTTCTCCAATATCTCA	1	1	osa-miR2275d	0.000385		CTTGGATTGAAGGGAGCTCTA	2	1	osa-miR159f	0.0650928
AGAAAACCAGCTTCCAGATCT	1	1	osa-miR1860-5p	0.000794		TTGCATCCTCTGCACTTTGGGCCG	4	1	osa-miR2877	0.615341		TAGGAGTGTTTGTAGGAGCG	1	1	osa-miR5816	0.000794		TGTTGGCTCGGCTCACTCAGA	3	1	osa-miR171e-5p	0.00135756								TGTGCCATCCCACACATCCCG	1	1	osa-miR2867-5p	0.000385		TGGATTGAAGGGAGCTCTG	2	1	osa-miR159f	0.0650928
TAGAAACTTGGCTGATGCATTAC	1	1	osa-miR1863c	0.00793815		TTGCATCCTCTGCACTTTGGGCCC	2	1	osa-miR2877	0.615341		CGTGTTCAACGTTTGACCATC	1	1	osa-miR812o-5p	0.000794		GTTGGCTCGGCTCACTCT	1	1	osa-miR171e-5p	0.00135756								TAATCAGTTTGGGGAGACAAA	3	1	osa-miR2870	0.0011538		TGCCTGGCTCCCTGTATGCCA	297	1	osa-miR160e-5p	0.235763
TAGAAACTTGGCTGATGCATTACT	9	1	osa-miR1863c	0.00793815		TTGCATCCTCTGCACTTTGGGCCA	12	1	osa-miR2877	0.615341								TTGAGCCGCGTCAATATC	1	1	osa-miR171i-3p	0.000272								AATTGCTGGCAGCACTGTTTA	1	1	osa-miR2876-5p	0.000385		TGCCTGGCTCCCTGAATGCC	1	1	osa-miR160f-5p	0.0285773
TGAGAACAATAGGCATGGGAGGTT	1	1	osa-miR1869	0.000794		TGCCAAAGGAGAGCTGCCCTG	1	1	osa-miR399i	0.00140489								AGGTATTGGCGTGCCTCAATC	1	1	osa-miR171i-5p	0.000272								CAGGATTTTATACATGTAAAGAAT	2	1	osa-miR2878-3p	0.000769		TGCCTGGCTCCCTGAATGCCA	35	1	osa-miR160f-5p	0.0285773
TTAGTAGGACTAGAATGGGCCAAA	1	1	osa-miR2863c	0.000794		GTTTGGTGAATCGGAAA	1	1	osa-miR5073	0.00140489								TATCCGGCGCCGCAGGGAGG	1	1	osa-miR1846d-3p	0.000272								ACTGGATGACGCGGGAGCTAA	1	1	osa-miR319a-3p	0.000385		TCGATAAGCCTCTGCATCCAG	15	1	osa-miR162b	0.0119072
TCTAGTTTGTGTTCAGCATC	1	1	osa-miR2866	0.000794		CGAGATCGATGGTATATTTCTG	4	1	osa-miR5160	0.0154538								TGCAGTTTGCAGTTGTGCCAC	2	1	osa-miR1847.1	0.000815								TCTCTCTCTCCCTTGAAGGC	1	1	osa-miR3979-5p	0.000385		TGGAGAAGCAGGGCACGTGCA	26	1	osa-miR164d	0.0206392
TTGGACTTGAGATTTGGTATT	1	1	osa-miR2873b	0.00317526		CGAGATCGATGGTATATTTCT	5	1	osa-miR5160	0.0154538								CAGTTTGCAGTTGTGGC	1	1	osa-miR1847.1	0.000815								TGCCAAAGGAGAGTTGCCCTA	4	1	osa-miR399d	0.0015384		TGGAGAAGCAGGGCACGTGC	2	1	osa-miR164e	0.00158763
TTGGACTTGAGATTTGGTATG	2	1	osa-miR2873b	0.00317526		CGAGATCGATGGTATATTTC	2	1	osa-miR5160	0.0154538								TGGTTTTTTTGGAGCATGAGG	1	1	osa-miR1857-5p	0.000272								GAAATGGGAGCAGAGCA	1	1	osa-miR5076	0.000385		GGAATGTTGTCTGGCTCGAGG	7	1	osa-miR166b-5p	0.00714433
TTGGACTTGAGATTTGGTAT	1	1	osa-miR2873b	0.00317526		TAGATGGCTGATCTGGTGTGG	3	1	osa-miR5508	0.00561956								TTGTAGTAACGTGATGGTCAATGT	1	1	osa-miR1864	0.000272								TTTAACTAATGAACCGGCACCTAT	1	1	osa-miR5146	0.000385		GGAATGTTGTCTGGCTCGA	1	1	osa-miR166b-5p	0.00714433
CAAATGAAGTTGAGTTTGGA	1	1	osa-miR2873c	0.00158763		TAGATGGCTGATCTGGTGTG	1	1	osa-miR5508	0.00561956								ATGGAGTGAAGTGCAACAG	1	1	osa-miR1875	0.000272								AATGATGTGGGTACGAATGAA	1	1	osa-miR5151	0.000385		GAATGTTGTCTGGCTCGAGG	1	1	osa-miR166b-5p	0.00714433
AATGAAGTTGAGTTTGGAC	1	1	osa-miR2873c	0.00158763		TGAGGAGGAACATATTTACTA	1	1	osa-miR5523	0.00140489								CTCCTGATGCCTCCCAAGCCTA	10	1	osa-miR2118o	0.00271511								TGAGCCACTGGGATGAGGATGATT	1	1	osa-miR5158	0.000385		GGAATGTTGTCTGGTCCGA	1	1	osa-miR166c-5p	0.000794
ATGTGAACAGTGTCAAACAGTGTC	3	1	osa-miR2874	0.00317526		CTGAACTCAATCACTTGCTGC	1	1	osa-miR5538	0.00280978								TTCCCGATGCCTCCCATTCCTA	1	1	osa-miR2118p	0.000272								CGAGATCGATGGTATATT	1	1	osa-miR5160	0.000385		TCGAACCAGGCTTCATTCTTT	1	1	osa-miR166e-3p	0.00635052
ATGTGAACAGTGTCAAACAGTGT	1	1	osa-miR2874	0.00317526		ACTGAACTCAATCACTTGCT	1	1	osa-miR5538	0.00280978								AGAATTGGAGGAAAACAAACT	1	1	osa-miR2275c	0.000543								TCTGGATCAGAGGGAGTATA	2	1	osa-miR5161	0.000769		TCGAACCAGGCTTCATTCCCC	7	1	osa-miR166e-3p	0.00635052
TTCCTATATGAACACTGTTT	1	1	osa-miR2876-3p	0.0055567		TTTGAGAAGGTATCATGTTTC	1	1	osa-miR5542	0.00702445								AGAATTGGAGGAAAACAAACTT	1	1	osa-miR2275c	0.000543								TCTTGTGGCTAGAAGGGTGAG	1	1	osa-miR5501	0.000385		AATGGAGGCTGATCCAAGATC	1	1	osa-miR166g-5p	0.000794
TTCCTATATGAACACTGTTTT	5	1	osa-miR2876-3p	0.0055567		TTTGAGAAGGTATCATGAGA	1	1	osa-miR5542	0.00702445								TTGTCCCATTCTAGTTTAGCT	4	1	osa-miR2863a	0.00108604								TAGATGGCTGATCTGGTGTGG	3	1	osa-miR5508	0.0011538		GGAATGTTGGCTGGCTCGAGG	1	1	osa-miR166h-5p	0.00158763
TTCCTATATGAACACTGTTTC	1	1	osa-miR2876-3p	0.0055567		TTTGAGAAGGTATCATGAGAT	3	1	osa-miR5542	0.00702445								TTTTGCTGCCCTTGTTTTGCA	1	1	osa-miR2864.1	0.000272								TGAACCTTGGGAGCGATCTGAA	1	1	osa-miR5525	0.000385		GGAATGTTGGCTGGCTCGA	1	1	osa-miR166h-5p	0.00158763
ACGGTATCCCGTTCGGACAGGATG	147	1	osa-miR2880	0.117485		TATTTGAGGATGGAGGTAGTA	2	1	osa-miR6248	0.00280978								CCAGGACGTGTGGGATGGCA	2	1	osa-miR2867-3p	0.000543								ATGGACTGTACTTTGTAATTAAAG	1	1	osa-miR5802	0.0011538		GGTTTGTTGTCTGGCTCGAGG	6	1	osa-miR166k-5p	0.00476289
ACGGTATCCCGTTCGGACAGGACG	1	1	osa-miR2880	0.117485		GGGGATAGATCGACGCGTCAA	1	1	osa-miR6250	0.00561956								TGTGCCATCCCACACATCCCGA	1	1	osa-miR2867-5p	0.000543								ATGGACTGTACTTTGTAATACGGG	2	1	osa-miR5802	0.0011538		GAATGACGTCCGGTCTGAAGA	14	1	osa-miR166n-5p	0.0166701
TACATGTCAGTGACAAAGGCT	1	1	osa-miR2905	0.000794		GGGGATAGATCGACGCGTCA	1	1	osa-miR6250	0.00561956								TGTGCCATCCCACACATCCCG	1	1	osa-miR2867-5p	0.000543								TTGGGGATTTCCTGCCGGAGA	1	1	osa-miR6246	0.000385		AATGACGTCCGGTCTGAAGA	5	1	osa-miR166n-5p	0.0166701
CTCCACAGGCTTTCTTGAACT	2	1	osa-miR396f-5p	0.00158763		GGGGATAGATCGACGCGTCAAG	1	1	osa-miR6250	0.00561956								TAATCAGTTTGGGGAGACAAA	1	1	osa-miR2870	0.000272								GGGGATAGATCGACGCG	1	1	osa-miR6250	0.000385		ATGACGTCCGGTCTGAAGA	2	1	osa-miR166n-5p	0.0166701
CTTCGGGGGAGGAGAGAA	1	1	osa-miR3979-3p	0.000794		GGGGATAGATCGACGCGTC	1	1	osa-miR6250	0.00561956								TCTCTCTCTCCCTTGAAGGC	9	1	osa-miR3979-5p	0.0024436								TGAACACCGATATGCGTCATC	5	1	osa-miR810b.1	0.001923		ATCATGCATGACAGCCTCATT	4	1	osa-miR167a-3p	0.00476289
CAGGGATGAGGCAGAGCATG	1	1	osa-miR408-5p	0.00158763		AAGTGGGCAGTTGGGTT	1	1	osa-miR6253	0.00280978								TGCCAAAGGAGAGTTGCCCTA	4	1	osa-miR399d	0.00108604														ATCATGCATGACAGCCTTTT	1	1	osa-miR167a-3p	0.00476289
CAGGGATGAGGCAGAGCATGG	1	1	osa-miR408-5p	0.00158763		GAGGAAAGTGGGCAGTTGGG	1	1	osa-miR6253	0.00280978								TGCCAAAGGAAATTTGCCCCG	2	1	osa-miR399k	0.000543														ATCATGCATGACAGCCT	1	1	osa-miR167a-3p	0.00476289
TTATCCGGTATTGGAGTC	1	1	osa-miR435	0.00158763		GAACGGTCAAATGTTAGGCACGGA	1	1	osa-miR812o-3p	0.00140489								TCATCCTCATCATCATCGTCC	1	1	osa-miR414	0.000272														GGTCATGCTGCGGCAGCCTCACT	1	1	osa-miR167c-3p	0.000794
TTATCCGGTATTGGAGTTCT	1	1	osa-miR435	0.00158763														TTTGGTGAATCGGAAAC	1	1	osa-miR5073	0.000815														GATCATGCTGTGCAGTTTCATC	3	1	osa-miR167d-3p	0.00317526
GCTAGAGGTGGCAACTGCATA	3	1	osa-miR444a-5p	0.00317526														GTTTGGTGAATCGGAAAA	2	1	osa-miR5073	0.000815														GATCATGCTGTGCAGTT	1	1	osa-miR167d-3p	0.00317526
GCTAGAGGTGGCAACTGC	1	1	osa-miR444a-5p	0.00317526														AAATGGGAGCAGAGCAGG	1	1	osa-miR5076	0.000815														AGGTCATGCTGTAGTTTCATC	7	1	osa-miR167h-3p	0.00635052
TCTCCTCAGCAGCACAAGAAG	1	1	osa-miR5144-3p	0.000794														TGGGAGCAGAGCAGGTT	1	1	osa-miR5076	0.000815														AGGTCATGCTGTAGTTTCAT	1	1	osa-miR167h-3p	0.00635052
CCTGTGCTTGCCTCTTCCAT	1	1	osa-miR528-3p	0.00158763														ATGGGAGCAGAGCAGGT	1	1	osa-miR5076	0.000815														CAGCCAAGGATGACTTGCCGG	19	1	osa-miR169a	0.0150825
CCTGTGCTTGCCTCTTCCATT	1	1	osa-miR528-3p	0.00158763														TTTAACTAATGAACCGGCACCTAT	1	1	osa-miR5146	0.000272														TAGCCAAGGATGACTTGCCT	95	1	osa-miR169e	0.0754
CTCGCCGGGGCTGCGTGCCGCCAT	3	1	osa-miR531a	0.0944639														TAATGATGTGGGTACGAATGAA	3	1	osa-miR5151	0.000815														TGAGGACAAGAGCTGATTCGG	1	1	osa-miR169f.2	0.000794
CCGGGGCTGCGTGCCGCCA	1	1	osa-miR531a	0.0944639														TGAGCCACTGGGATGAGGATGAAT	1	1	osa-miR5158	0.000272														TCCCACCGAGCAGCCGGATC	1	1	osa-miR1846d-5p	0.00238144
TCGCCGGGGCTGCGTGCCGC	2	1	osa-miR531a	0.0944639														TCTGGATCAGAGGGAGTATA	2	1	osa-miR5161	0.000543														TCCCACCGAGCAGCCGGATCT	1	1	osa-miR1846d-5p	0.00238144
CCGGGGCTGCGTGCCGCC	3	1	osa-miR531a	0.0944639														CAGATAGAGAATCTTCTCAGA	1	1	osa-miR5339	0.000272														TCCCACCGAGCAGCCGGATCTC	1	1	osa-miR1846d-5p	0.00238144
CTCGCCGGGGCTGCGTGCCGC	7	1	osa-miR531a	0.0944639														TAGATGGCTGATCTGGTGTGG	3	1	osa-miR5508	0.00108604														AACGAGGAGGCCGGGACTC	1	1	osa-miR1846e	0.00396907
TCGCCGGGGCTGCGTGCCGCC	2	1	osa-miR531a	0.0944639														AGATGGCTGATCTGGTGTGG	1	1	osa-miR5508	0.00108604														AACGAGGAGGCCGGGACCA	1	1	osa-miR1846e	0.00396907
TCGCCGGGGCTGCGTGCCGCCA	1	1	osa-miR531a	0.0944639														AGGCTGATCCACTCCAGAGGA	1	1	osa-miR5510	0.000272														ACGAGGAGGCCGGGACCA	1	1	osa-miR1846e	0.00396907
CTCGCCGGGGCTGCGTGCCGCCA	30	1	osa-miR531a	0.0944639														AACTCAATCACTTGCTGC	1	1	osa-miR5538	0.00135756														ACGAGGAGGCCGGGACC	2	1	osa-miR1846e	0.00396907
CTCGCCGGGGCTGCGTGCCGCC	70	1	osa-miR531a	0.0944639														CTGAACTCAATCACTTGCT	1	1	osa-miR5538	0.00135756														CTGTTTAGTTCACATCAATCT	1	1	osa-miR1850.3	0.000794
AGCCGGGCTCGGTCGCG	1	1	osa-miR5493	0.00317526														ACTGAACTCAATCACTTGCT	1	1	osa-miR5538	0.00135756														TCATGCTCCAAGAAAACCAGG	2	1	osa-miR1857-3p	0.00158763
AGCCGGGCTCGGTCGCGCGT	1	1	osa-miR5493	0.00317526														TGAACTCAATCACTTGCT	2	1	osa-miR5538	0.00135756														TTTCCTATGACGTCCATTC	1	1	osa-miR1859	0.00396907
AGCCGGGCTCGGTCGCGCGC	1	1	osa-miR5493	0.00317526														ATGGACTGTACTTTGTATTACGGA	1	1	osa-miR5802	0.000272														TTTCCTATGACGTCCATTCCC	1	1	osa-miR1859	0.00396907
AGCCGGGCTCGGTCGCGCGTG	1	1	osa-miR5493	0.00317526														TGCGAAGTAGAGATGCCGACT	1	1	osa-miR5804	0.000272														TTTCCTATGACGTCCATTCT	1	1	osa-miR1859	0.00396907
TTCGGATCTTTCTAGAGGA	1	1	osa-miR5503	0.000794														TCGCCGGCGACCACAGC	1	1	osa-miR5809	0.000272														TTTCCTATGACGTCCATTCC	1	1	osa-miR1859	0.00396907
GAGGATTCGGTATTGATCG	2	1	osa-miR5505	0.00158763														GAGGAAAGTGGGCAGTTGG	1	1	osa-miR6253	0.000272														TTTCCTATGACGTCCATTCCAA	1	1	osa-miR1859	0.00396907
ATGTGACATACTCTAGTA	1	1	osa-miR5788	0.000794														TGAACACCGATATGCGTCATC	2	1	osa-miR810b.1	0.000543														ATCTGGAAGCTAGGTTTTCTC	2	1	osa-miR1860-3p	0.00714433
ACGGAACCCTAATGGCGATGG	1	1	osa-miR5810	0.000794														GAACGGTCAAATGTTAGAC	2	1	osa-miR812o-3p	0.000543														ATCTGGAAGCTAGGTTTTCTCT	6	1	osa-miR1860-3p	0.00714433
AGCAACGATTTTAAGATTGTGGCA	1	1	osa-miR5812	0.000794																																TCTGGAAGCTAGGTTTTCTTC	1	1	osa-miR1860-3p	0.00714433
TAGGAGTGTTTGTAGGAGCG	1	1	osa-miR5816	0.000794																																AGAAAACCAGCTTCCAGATCT	1	1	osa-miR1860-5p	0.000794
AAAACATCTGATAACCTGAAACGG	2	1	osa-miR5825	0.00158763																																TAGATTTGTTTATTTTGGGACT	1	1	osa-miR1862e	0.0333402
TTTGTTGCAATTTGGACT	3	1	osa-miR5827	0.0579485																																TAGATTTGTTTATTTTGGGAC	3	1	osa-miR1862e	0.0333402
TTTGTTGCAATTTGGACTACC	70	1	osa-miR5827	0.0579485																																CTAGATTTGTTTATTTTGGGAC	1	1	osa-miR1862e	0.0333402
TGTGTAGCCACATTGTAAGGG	1	1	osa-miR6251	0.000794																																CTAGATTTGTTTATTTTGGGACT	1	1	osa-miR1862e	0.0333402
CGTGTTCAACGTTTGACCATC	1	1	osa-miR812o-5p	0.000794																																CTAGATTTGTTTATTTTGGGACA	1	1	osa-miR1862e	0.0333402
																																				CTAGATTTGTTTATTTTGGGACGG	35	1	osa-miR1862e	0.0333402
																																				AGCTCTGATACCATGTTAACTGTT	1	1	osa-miR1863a	0.000794
																																				AGCTCTGATACCATGTTAGATTAG	8	1	osa-miR1863b	0.00714433
																																				AGCTCTGATACCATGTTAAA	1	1	osa-miR1863b	0.00714433
																																				TAGAAACTTGGCTGATGCATTAC	1	1	osa-miR1863c	0.00793815
																																				TAGAAACTTGGCTGATGCATTACT	9	1	osa-miR1863c	0.00793815
																																				ACGGAAAACGAGGGAGCAGCC	3	1	osa-miR1868	0.00317526
																																				TCACGGAAAACGAGGGAGCAGCCA	1	1	osa-miR1868	0.00317526
																																				TGAGAACAATAGGCATGGGAGGTT	1	1	osa-miR1869	0.000794
																																				TTAGGGCTAATTCAGCATGAAT	1	1	osa-miR1870-3p	0.00873196
																																				TTAGGGCTAATTCAGCATGAAC	1	1	osa-miR1870-3p	0.00873196
																																				TTAGGGCTAATTCAGCATACT	1	1	osa-miR1870-3p	0.00873196
																																				TTTAGGGCTAATTCAGCATGAACT	5	1	osa-miR1870-3p	0.00873196
																																				TTTAGGGCTAATTCAGCATGAACA	2	1	osa-miR1870-3p	0.00873196
																																				TTAGGGCTAATTCAGCATGA	1	1	osa-miR1870-3p	0.00873196
																																				TGCTGAATTAGACCTAGTGGGCAT	1	1	osa-miR1870-5p	0.00238144
																																				ATTAGACCTAGTGGGCA	2	1	osa-miR1870-5p	0.00238144
																																				ATGGCTCTGATATCATGTTGG	1	1	osa-miR1871	0.0595361
																																				ATGGCTCTGATATCATGTTGGTTT	65	1	osa-miR1871	0.0595361
																																				ATGGCTCTGATATCATGTTGGTTC	1	1	osa-miR1871	0.0595361
																																				ATGGCTCTGATATCATGTTGGTTA	1	1	osa-miR1871	0.0595361
																																				ATGGCTCTGATATCATGTTGGTGA	2	1	osa-miR1871	0.0595361
																																				ATGGCTCTGATATCATGTTGGTCT	1	1	osa-miR1871	0.0595361
																																				ATGGCTCTGATATCATGTTGAAAA	1	1	osa-miR1871	0.0595361
																																				ATGGCTCTGATATCATGATAAAT	1	1	osa-miR1871	0.0595361
																																				ATGGCTCTGATATCATGTTGGTT	1	1	osa-miR1871	0.0595361
																																				ATGGCTCTGATATCATGT	1	1	osa-miR1871	0.0595361
																																				GTGTTTGGTTTAGGGATGAGGTGG	2	1	osa-miR1879	0.00238144
																																				GTGTTTGGTTTAGGGATGAGG	1	1	osa-miR1879	0.00238144
																																				TTCCAAGCGGGCCACTTAAGCATT	5	1	osa-miR1880	0.00396907
																																				TTTCCTTGGGAAGGTGGTTTC	5	1	osa-miR2055	0.00396907
																																				ATCTTTAGTCCCGGTTGGTG	1	1	osa-miR2120	0.000794
																																				TTCGTTTATTTGGACTAGAGT	1	1	osa-miR2863b	0.000794
																																				TTAGTAGGACTAGAATGGGCCAAA	1	1	osa-miR2863c	0.000794
																																				TCTAGTTTGTGTTCAGCATC	1	1	osa-miR2866	0.000794
																																				TCCCGACATTAAATTCTGGGC	6	1	osa-miR2869	0.00476289
																																				GACCGTAGAAACTAGCAT	1	1	osa-miR2871a-5p	0.0285773
																																				ACCGTAGAAACTAGCATAGAA	13	1	osa-miR2871a-5p	0.0285773
																																				GACCGTAGAAACTAGCATAGA	8	1	osa-miR2871a-5p	0.0285773
																																				GACCGTAGAAACTAGCATAGAA	1	1	osa-miR2871a-5p	0.0285773
																																				GACCGTAGAAACTAGCATAGAAAT	1	1	osa-miR2871a-5p	0.0285773
																																				GACCGTAGAAACTAGCATAGAAAA	11	1	osa-miR2871a-5p	0.0285773
																																				GACCGTAGAAACTAGCATAGAAA	1	1	osa-miR2871a-5p	0.0285773
																																				TTTGGACTTAAATTTGGTAAT	2	1	osa-miR2873a	0.0944639
																																				TTTGGACTTAAATTTGGTAAC	34	1	osa-miR2873a	0.0944639
																																				TTTGGACTTAAATTTGGT	1	1	osa-miR2873a	0.0944639
																																				AGTTTGGACTTAAATTTGGTAAC	8	1	osa-miR2873a	0.0944639
																																				AGTTTGGACTTAAATTTGGTAAA	1	1	osa-miR2873a	0.0944639
																																				TTTGGACTTAAATTTGGTTC	2	1	osa-miR2873a	0.0944639
																																				TTTGGACTTAAATTTGGTAT	1	1	osa-miR2873a	0.0944639
																																				TTTGGACTTAAATTTGGTAA	3	1	osa-miR2873a	0.0944639
																																				AAGTTTGGACTTAAATTTGGTATT	1	1	osa-miR2873a	0.0944639
																																				AAGTTTGGACTTAAATTTGGTAAC	47	1	osa-miR2873a	0.0944639
																																				AAGTTTGGACTTAAATTTGGTAA	5	1	osa-miR2873a	0.0944639
																																				TTTGGACTTAAATTTGGTT	1	1	osa-miR2873a	0.0944639
																																				TTTGGACTTAAATTTGGTA	4	1	osa-miR2873a	0.0944639
																																				GTTTGGACTTAAATTTGGTAA	1	1	osa-miR2873a	0.0944639
																																				AAGTTTGGACTTAAATTTGGT	2	1	osa-miR2873a	0.0944639
																																				AAGTTTGGACTTAAATTTGGTA	6	1	osa-miR2873a	0.0944639
																																				TTGGACTTGAGATTTGGTATT	1	1	osa-miR2873b	0.00317526
																																				TTGGACTTGAGATTTGGTATG	2	1	osa-miR2873b	0.00317526
																																				TTGGACTTGAGATTTGGTAT	1	1	osa-miR2873b	0.00317526
																																				CAAATGAAGTTGAGTTTGGA	1	1	osa-miR2873c	0.00158763
																																				AATGAAGTTGAGTTTGGAC	1	1	osa-miR2873c	0.00158763
																																				ATGTGAACAGTGTCAAACAGTGTC	3	1	osa-miR2874	0.00317526
																																				ATGTGAACAGTGTCAAACAGTGT	1	1	osa-miR2874	0.00317526
																																				TTCCTATATGAACACTGTTT	1	1	osa-miR2876-3p	0.0055567
																																				TTCCTATATGAACACTGTTTT	5	1	osa-miR2876-3p	0.0055567
																																				TTCCTATATGAACACTGTTTC	1	1	osa-miR2876-3p	0.0055567
																																				GCCAGATGTGTTAAAATAATGACC	5	1	osa-miR2879	0.00396907
																																				ACGGTATCCCGTTCGGACAGGATG	147	1	osa-miR2880	0.117485
																																				ACGGTATCCCGTTCGGACAGGACG	1	1	osa-miR2880	0.117485
																																				TACATGTCAGTGACAAAGGCT	1	1	osa-miR2905	0.000794
																																				TCAGTGCAATCCCTTTGGAAT	163	1	osa-miR393b-3p	0.130186
																																				TCAGTGCAATCCCTTTGGAAC	1	1	osa-miR393b-3p	0.130186
																																				GGTCAAGAAAGCTGTGGGAAG	7	1	osa-miR396c-3p	0.0055567
																																				ATAGTTCAAGAAAGTCCTTG	3	1	osa-miR396f-3p	0.0103196
																																				GTTCAAGAAAGTCCTTGGAAA	1	1	osa-miR396f-3p	0.0103196
																																				ATAGTTCAAGAAAGTCCTTGGAAA	1	1	osa-miR396f-3p	0.0103196
																																				AGTTCAAGAAAGTCCTTG	1	1	osa-miR396f-3p	0.0103196
																																				ATAGTTCAAGAAAGTCCTTGG	6	1	osa-miR396f-3p	0.0103196
																																				ATAGTTCAAGAAAGTCCTTGGTA	1	1	osa-miR396f-3p	0.0103196
																																				CTCCACAGGCTTTCTTGAACT	2	1	osa-miR396f-5p	0.00158763
																																				AGTTGCCTACATGGAGCGCC	2	1	osa-miR3982-3p	0.00158763
																																				TGTGTTCTCAGGTCGCCCC	2	1	osa-miR398b	0.0698557
																																				TGTGTTCTCAGGTCGCCCTTG	1	1	osa-miR398b	0.0698557
																																				TGTGTTCTCAGGTCGCCCCTG	83	1	osa-miR398b	0.0698557
																																				TGTGTTCTCAGGTCGCCCCT	2	1	osa-miR398b	0.0698557
																																				TGCCAAAGGAGAGTTGCCCTG	3	1	osa-miR399j	0.00238144
																																				CAGGGATGAGGCAGAGCATG	1	1	osa-miR408-5p	0.00158763
																																				CAGGGATGAGGCAGAGCATGG	1	1	osa-miR408-5p	0.00158763
																																				TTATCCGGTATTGGAGTC	1	1	osa-miR435	0.00158763
																																				TTATCCGGTATTGGAGTTCT	1	1	osa-miR435	0.00158763
																																				AAAGTTAGAGAAGTTTGACT	1	1	osa-miR437	0.000794
																																				AGTGTCTCCTGATGATCGGGAC	1	1	osa-miR440	0.0055567
																																				AGTGTCTCCTGATGATCGGGACAA	2	1	osa-miR440	0.0055567
																																				AGTGTCTCCTGATGATCGGGACA	4	1	osa-miR440	0.0055567
																																				GCTAGAGGTGGCAACTGCATA	3	1	osa-miR444a-5p	0.00317526
																																				GCTAGAGGTGGCAACTGC	1	1	osa-miR444a-5p	0.00317526
																																				TGCAGTTGTTGCCTCAAGCTT	85	1	osa-miR444f	0.0682681
																																				TGCAGTTGTTGCCTCAAGCT	1	1	osa-miR444f	0.0682681
																																				TTTGGATCTGTTATTTTGGTA	1	1	osa-miR5079	0.00158763
																																				TTTGGATCTGTTATTTTGG	1	1	osa-miR5079	0.00158763
																																				AGACTACAATTATCTGATC	1	1	osa-miR5083	0.00317526
																																				GACTACAATTATCTGATC	1	1	osa-miR5083	0.00317526
																																				AGACTACAATTATCTGATCA	1	1	osa-miR5083	0.00317526
																																				ACTACAATTATCTGATC	1	1	osa-miR5083	0.00317526
																																				TCTCCTCAGCAGCACAAGAAG	1	1	osa-miR5144-3p	0.000794
																																				TTCTTGTGCTGCTGAAGAGAC	33	1	osa-miR5144-5p	0.0261959
																																				ACCTGTTTGGATTCTTGAGGGCTA	2	1	osa-miR5145	0.00158763
																																				GCTGCAGCTGTCAGAAGCTC	1	1	osa-miR5150-3p	0.0523918
																																				GAAGCTGCAGCTGTCAGAAGCTC	3	1	osa-miR5150-3p	0.0523918
																																				AGAAGCTGCAGCTGTCAGAAGCTC	60	1	osa-miR5150-3p	0.0523918
																																				AGCTGCAGCTGTCAGAAGCTC	2	1	osa-miR5150-3p	0.0523918
																																				TTCTGACAGCTGCAGTTTC	1	1	osa-miR5150-5p	0.0333402
																																				TTCTGACAGCTGCAGTTTCTC	1	1	osa-miR5150-5p	0.0333402
																																				TTCTGACAGCTGCAGTTCTCT	1	1	osa-miR5150-5p	0.0333402
																																				AGCTTCTGACAGCTGCAGTTTCTC	39	1	osa-miR5150-5p	0.0333402
																																				AGCCTGTAAAACTGCAAAAAGGA	3	1	osa-miR5156	0.00238144
																																				AAATGACCAAAATACCCCTGGT	1	1	osa-miR5162	0.0055567
																																				AATGACCAAAATACCCCTGGG	1	1	osa-miR5162	0.0055567
																																				AATGACCAAAATACCCCTGGGC	1	1	osa-miR5162	0.0055567
																																				AATGACCAAAATACCCCTGAGA	1	1	osa-miR5162	0.0055567
																																				ATGACCAAAATACCCCTGGGA	1	1	osa-miR5162	0.0055567
																																				ATGACCAAAATACCCCTGAGA	1	1	osa-miR5162	0.0055567
																																				AAATGACCAAAATACCCCTT	1	1	osa-miR5162	0.0055567
																																				CCTGTGCTTGCCTCTTCCAT	1	1	osa-miR528-3p	0.00158763
																																				CCTGTGCTTGCCTCTTCCATT	1	1	osa-miR528-3p	0.00158763
																																				CTCGCCGGGGCTGCGTGCCGCCAT	3	1	osa-miR531a	0.0944639
																																				CCGGGGCTGCGTGCCGCCA	1	1	osa-miR531a	0.0944639
																																				TCGCCGGGGCTGCGTGCCGC	2	1	osa-miR531a	0.0944639
																																				CCGGGGCTGCGTGCCGCC	3	1	osa-miR531a	0.0944639
																																				CTCGCCGGGGCTGCGTGCCGC	7	1	osa-miR531a	0.0944639
																																				TCGCCGGGGCTGCGTGCCGCC	2	1	osa-miR531a	0.0944639
																																				TCGCCGGGGCTGCGTGCCGCCA	1	1	osa-miR531a	0.0944639
																																				CTCGCCGGGGCTGCGTGCCGCCA	30	1	osa-miR531a	0.0944639
																																				CTCGCCGGGGCTGCGTGCCGCC	70	1	osa-miR531a	0.0944639
																																				AGCCGGGCTCGGTCGCG	1	1	osa-miR5493	0.00317526
																																				AGCCGGGCTCGGTCGCGCGT	1	1	osa-miR5493	0.00317526
																																				AGCCGGGCTCGGTCGCGCGC	1	1	osa-miR5493	0.00317526
																																				AGCCGGGCTCGGTCGCGCGTG	1	1	osa-miR5493	0.00317526
																																				TTCGGATCTTTCTAGAGGA	1	1	osa-miR5503	0.000794
																																				AGTGACGGGAGGACTGCA	1	1	osa-miR5504	0.00158763
																																				AGTGACGGGAGGACTGCAA	1	1	osa-miR5504	0.00158763
																																				GAGGATTCGGTATTGATCG	2	1	osa-miR5505	0.00158763
																																				TAACAAAGGACAACAGACTGT	1	1	osa-miR5513	0.00238144
																																				TAACAAAGGACAACAGACTGA	1	1	osa-miR5513	0.00238144
																																				TAACAAAGGACAACAGAC	1	1	osa-miR5513	0.00238144
																																				TTGTGCGAGATCGACGGTATA	7	1	osa-miR5540	0.00635052
																																				TTGTGCGAGATCGACGGTAT	1	1	osa-miR5540	0.00635052
																																				ATGTGACATACTCTAGTA	1	1	osa-miR5788	0.000794
																																				ACGGAACCCTAATGGCGATGG	1	1	osa-miR5810	0.000794
																																				AGCAACGATTTTAAGATTGTGGCA	1	1	osa-miR5812	0.000794
																																				AAGCAGCGACTCTGGTCATGGA	1	1	osa-miR5813	0.000794
																																				AATCAAGTTAGGAACCATGCAAGT	21	1	osa-miR5814	0.0166701
																																				TAGGAGTGTTTGTAGGAGCG	1	1	osa-miR5816	0.000794
																																				AAAACATCTGATAACCTGAAACGG	2	1	osa-miR5825	0.00158763
																																				CGTGAAGAGCTCGCCGGTGGC	1	1	osa-miR6249	0.0166701
																																				CGTGAAGAGCTCGCCGGCGG	1	1	osa-miR6249	0.0166701
																																				CGTGAAGAGCTCGCCGGCGGC	18	1	osa-miR6249	0.0166701
																																				CGTGAAGAGCTCGCCGG	1	1	osa-miR6249	0.0166701
																																				TGTGTAGCCACATTGTAAGGG	1	1	osa-miR6251	0.000794
																																				ACGGATGATTAAAGTTGGACACGG	1	1	osa-miR812f	0.000794
																																				AAGTGCAGCCATGAGTTTCCGTGT	1	1	osa-miR812n-5p	0.00714433
																																				AAGTGCAGCCATGAGTTTCCGTGC	8	1	osa-miR812n-5p	0.00714433
																																				CGTGTTCAACGTTTGACCATC	1	1	osa-miR812o-5p	0.000794
																																				GACGGACGATTAAAGTTAGGCACG	1	1	osa-miR812p	0.00158763
																																				GGACGATTAAAGTTGGGCGCC	1	1	osa-miR812p	0.00158763
																																				AAGACGGACAATCAAACATTGTAT	1	1	osa-miR812s	0.00476289
																																				AAGACGGACAATCAAACACAGGTT	1	1	osa-miR812s	0.00476289
																																				AAGACGGACAATCAAACAGTAGAT	3	1	osa-miR812s	0.00476289
																																				AAGACGGACAATCAAACCTTGGAT	1	1	osa-miR812s	0.00476289
																																				TGGCTGCACTTAAAATGGGAC	1	1	osa-miR812v	0.00714433
																																				ATGGCTGCACTTAAAATGGGACGG	8	1	osa-miR812v	0.00714433

## Sheet: DRR4-1286
ReadSequence	Read Count	Number Matches	Osa-miRNA comp(N22-LR/Vandana-LR)			ReadSequence	Read Count	Number Matches	Osa-miRNA comp(Vandana-LR/N22-LR)			ReadSequence	Read Count	Number Matches	Osa-miRNA comp(Vandana-RR/Vandana-LR)			ReadSequence	Read Count	Number Matches	Osa-miRNA comp(Vandana-LR/Vandana-RR)			ReadSequence	Read Count	Number Matches	Osa-miRNA comp(Vandana-SR/Vandana-LR)			ReadSequence	Read Count	Number Matches	Osa-miRNA comp(Vandana-LR/Vandana-SR)
			Only in Vandana-LR	norm_expressed_mapped_in_Vandana-LR					Only in N22-LR	norm_expressed_mapped_in_N22-LR					Only in Vandana-LR	norm_expressed_mapped_in_Vandana-LR					Only in Vandana-RR	norm_expressed_mapped_in_Vandana-RR					Only in Vandana-LR	norm_expressed_mapped_in_Vandana-LR					Only in Vandana-SR	norm_expressed_mapped_in_Vandana-SR
TGACAGAAGAGAGTGAGCACT	8	1	osa-miR156k	0.43753		TGTAAAATTCATTCGTTC	1	1	osa-miR1320-3p	0.00356621		TGACAGAAGAGAGTGAGCACT	8	1	osa-miR156k	0.43753		CAACTACACGTTGGGCGCTCGA	9	1	osa-miR1423b	0.0211347		TGACAGAAGAGAGTGAGCACT	8	1	osa-miR156k	0.43753		TGTAAAATTCATTCGTTCCAA	4	1	osa-miR1320-3p	0.00619586
TGACAGAAGAGAGTGAGCACC	10	1	osa-miR156k	0.43753		TGTAAAATTCATTCGTTCCAA	1	1	osa-miR1320-3p	0.00356621		TGACAGAAGAGAGTGAGCACC	10	1	osa-miR156k	0.43753		ATCAGGAGAGATGACACCGAC	5	1	osa-miR1432	0.0117415		TGACAGAAGAGAGTGAGCACC	10	1	osa-miR156k	0.43753		TGTAAAATTCATTCGTTCCA	1	1	osa-miR1320-3p	0.00619586
GGTGAAATTTGTAGATAT	13	1	osa-miR1854-5p	4.39961		CAACTACACGTTGGGCGCTCGA	15	1	osa-miR1423b	0.0267465		GGTGAAATTTGTAGATAT	13	1	osa-miR1854-5p	4.39961		ACAGAAGAGAGTGAGCACT	1	1	osa-miR156l-5p	0.0093932		GGTGAAATTTGTAGATAT	13	1	osa-miR1854-5p	4.39961		AACTACACGTTGGGCGCTCGA	4	1	osa-miR1423b	0.0223051
TGGTGAAATGTGTAGATAT	8	1	osa-miR1854-5p	4.39961		CAGCAAGAACTGGATCTTAAT	1	1	osa-miR1425-3p	0.0017831		TGGTGAAATGTGTAGATAT	8	1	osa-miR1854-5p	4.39961		CGACAGAAGAGAGTGAGCAT	2	1	osa-miR156l-5p	0.0093932		TGGTGAAATGTGTAGATAT	8	1	osa-miR1854-5p	4.39961		CAACTACACGTTGGGCGCTCGT	2	1	osa-miR1423b	0.0223051
AGGTGAAATTTGTAGATAT	37	1	osa-miR1854-5p	4.39961		TGCGGAACCGTGCGGTGGCGC	7	1	osa-miR1427	0.0160479		AGGTGAAATTTGTAGATAT	37	1	osa-miR1854-5p	4.39961		CGACAGAAGAGAGTGAGCAC	1	1	osa-miR156l-5p	0.0093932		AGGTGAAATTTGTAGATAT	37	1	osa-miR1854-5p	4.39961		CAACTACACGTTGGGCGCTCGA	11	1	osa-miR1423b	0.0223051
GGTGAAATTTGTAGATATT	32	1	osa-miR1854-5p	4.39961		TGCGGAACCGTGCGGTGGCG	2	1	osa-miR1427	0.0160479		GGTGAAATTTGTAGATATT	32	1	osa-miR1854-5p	4.39961		TTGCATGCCCCAGGAGCTG	1	1	osa-miR159a.2	0.0023483		GGTGAAATTTGTAGATATT	32	1	osa-miR1854-5p	4.39961		ACACGTTGGGCGCTCGA	1	1	osa-miR1423b	0.0223051
AGGTGAAATTTGTAGATTGGG	2	1	osa-miR1854-5p	4.39961		ATCAGGAGAGATGACACCGAC	23	1	osa-miR1432	0.0410114		AGGTGAAATTTGTAGATTGGG	2	1	osa-miR1854-5p	4.39961		CTTGGATTGAAGGGAGCTC	3	1	osa-miR159f	0.0727973		AGGTGAAATTTGTAGATTGGG	2	1	osa-miR1854-5p	4.39961		CAGCAAGAACTGGATCTTAAT	1	1	osa-miR1425-3p	0.00123917
AGGTGAAATTTGTAGATATT	64	1	osa-miR1854-5p	4.39961		TGGCAAGTCTCCTCGGCTACC	1	1	osa-miR1433	0.0017831		AGGTGAAATTTGTAGATATT	64	1	osa-miR1854-5p	4.39961		CTTGGATTGAAGGGAGCTCT	28	1	osa-miR159f	0.0727973		AGGTGAAATTTGTAGATATT	64	1	osa-miR1854-5p	4.39961		TTTGCGAGTTGGCCCGCTTGC	1	1	osa-miR1431	0.00123917
TGGTGAAATGTGTAGATATG	25	1	osa-miR1854-5p	4.39961		TCCGGCGCCGCACTAGGCA	1	1	osa-miR1437	0.0017831		TGGTGAAATGTGTAGATATG	25	1	osa-miR1854-5p	4.39961		TGCCTGGCTCCCTGTATGCCA	5	1	osa-miR160e-5p	0.0117415		TGGTGAAATGTGTAGATATG	25	1	osa-miR1854-5p	4.39961		ATCAGGAGAGATGACACCGA	1	1	osa-miR1432	0.0297401
TCAACATGGTATCAGAAC	3	1	osa-miR1873	0.121536		GACAGAAGAGAGTGAGCACA	1	1	osa-miR156l-5p	0.00534931		TCAACATGGTATCAGAAC	3	1	osa-miR1873	0.121536		TCGATAAGCCTCTGCATCCAG	2	1	osa-miR162b	0.0046966		TCAACATGGTATCAGAAC	3	1	osa-miR1873	0.121536		ATCAGGAGAGATGACACCGAC	23	1	osa-miR1432	0.0297401
TCAACATGGTATCAGAACT	2	1	osa-miR1873	0.121536		ACAGAAGAGAGTGAGCACA	1	1	osa-miR156l-5p	0.00534931		TCAACATGGTATCAGAACT	2	1	osa-miR1873	0.121536		TGGAGAAGCAGGGCACGTGCA	21	1	osa-miR164d	0.0493143		TCAACATGGTATCAGAACT	2	1	osa-miR1873	0.121536		TGGCAAGTCTCCTCGGCTACC	4	1	osa-miR1433	0.00495669
TTCACGTCGGGTTCACC	1	1	osa-miR5077	0.413223		CGACAGAAGAGAGTGAGCAC	1	1	osa-miR156l-5p	0.00534931		TTGCATCCTCTGCACATTGGGCCT	5	1	osa-miR2877	0.121536		TGGAGAAGCAGGGCACGTGC	1	1	osa-miR164e	0.0023483		TTGCATCCTCTGCACATTGGGCCT	5	1	osa-miR2877	0.121536		CGACAGAAGAGAGTGAGCA	1	1	osa-miR156l-5p	0.0136309
TTCACGTCGGGTTCACCA	7	1	osa-miR5077	0.413223		TTGCATGCCCCAGGAGCTG	1	1	osa-miR159a.2	0.0017831		TATGTATAAAATTCTGACTTC	1	1	osa-miR2878-5p	0.0243072		GGAATGTTGTCTGGCTCGAGG	9	1	osa-miR166b-5p	0.0211347		ATGGTTCAAGAAAGCCCA	1	1	osa-miR396e-3p	0.0243072		ACAGAAGAGAGTGAGCACA	1	1	osa-miR156l-5p	0.0136309
TCACGTCGGGTTCACCA	9	1	osa-miR5077	0.413223		CTTGGATTGAAGGGAGCTC	2	1	osa-miR159f	0.0410114		ATGGTTCAAGAAAGCCCA	1	1	osa-miR396e-3p	0.0243072		TCGAACCAGGCTTCATTCCCC	4	1	osa-miR166e-3p	0.0093932		TTCACGTCGGGTTCACC	1	1	osa-miR5077	0.413223		CGACAGAAGAGAGTGAGCAT	9	1	osa-miR156l-5p	0.0136309
TGGAAGGGGCATGCAGAGTTT	3	1	osa-miR528-5p	0.170151		TGGATTGAAGGGAGCTCTG	2	1	osa-miR159f	0.0410114		TTCACGTCGGGTTCACC	1	1	osa-miR5077	0.413223		AATGGAGGCTGATCCAAGATC	1	1	osa-miR166g-5p	0.0023483		TTCACGTCGGGTTCACCA	7	1	osa-miR5077	0.413223		TTGCATGCCCCAGGAGCTGC	5	1	osa-miR159a.2	0.00619586
TGGAAGGGGCATGCAGAGGAG	4	1	osa-miR528-5p	0.170151		TTGGATTGAAGGGAGCTCTG	2	1	osa-miR159f	0.0410114		TTCACGTCGGGTTCACCA	7	1	osa-miR5077	0.413223		AGGTCATGCTGTAGTTTCATC	9	1	osa-miR167h-3p	0.0211347		TCACGTCGGGTTCACCA	9	1	osa-miR5077	0.413223		TGGATTGAAGGGAGCTCTG	5	1	osa-miR159f	0.0520453
TTTGTTGCAATTTGGACTACC	12	1	osa-miR5827	0.315994		CTTGGATTGAAGGGAGCTCT	13	1	osa-miR159f	0.0410114		TCACGTCGGGTTCACCA	9	1	osa-miR5077	0.413223		CAGCCAAGGATGACTTGCCGG	2	1	osa-miR169a	0.0046966								TTGGATTGAAGGGAGCTCTG	1	1	osa-miR159f	0.0520453
TTTGCTGCAATTTGGACTACC	1	1	osa-miR5827	0.315994		CTTGGATTGAAGGGAGCTCG	1	1	osa-miR159f	0.0410114								TAGCCAAGGATGACTTGCCT	6	1	osa-miR169e	0.0140898								CTTGGATTGAAGGGAGCTCT	29	1	osa-miR159f	0.0520453
						CTTGGATTGAAGGGAGCT	1	1	osa-miR159f	0.0410114								TGAGGACAAGAGCTGATTCGT	1	1	osa-miR169f.2	0.0070449								CTTGGATTGAAGGGAGC	3	1	osa-miR159f	0.0520453
						CTTGGATTGAAGGGAGCTTTT	1	1	osa-miR159f	0.0410114								TGAGGACAAGAGCTGATTCGG	2	1	osa-miR169f.2	0.0070449								CTTGGATTGAAGGGAGCT	1	1	osa-miR159f	0.0520453
						CTTGGATTGAAGGGAGCTCTT	1	1	osa-miR159f	0.0410114								TGAGCCGAACCAATATCACT	1	1	osa-miR171h	0.0023483								CTTGGATTGAAGGGAGCTC	3	1	osa-miR159f	0.0520453
						TGCCTGGCTCCCTGTATGCCA	31	1	osa-miR160e-5p	0.0552762								TCCCACCGAGCAGCCGGATCTT	1	1	osa-miR1846d-5p	0.0023483								TGCCTGGCTCCCTGTATGCCA	35	1	osa-miR160e-5p	0.043371
						TCGATAAGCCTCTGCATCC	1	1	osa-miR162b	0.0160479								AACGAGGAGGCCGGGACCG	1	1	osa-miR1846e	0.0140898								TCGATAAGCCTCTGCATCCAG	4	1	osa-miR162b	0.00495669
						TCGATAAGCCTCTGCATCCAG	8	1	osa-miR162b	0.0160479								AACGAGGAGGCCGGGACCA	2	1	osa-miR1846e	0.0140898								TGGAGAAGCAGGGCACGTGCA	76	1	osa-miR164d	0.0941771
						TGGAGAAGCAGGGCACGTGCA	8	1	osa-miR164d	0.0142648								ACGAGGAGGCCGGGACCG	1	1	osa-miR1846e	0.0140898								TGGAGAAGCAGGGCACGTGC	1	1	osa-miR164e	0.00123917
						TGGAGAAGCAGGGCACGTGC	1	1	osa-miR164e	0.0017831								ACGAGGAGGCCGGGACCA	2	1	osa-miR1846e	0.0140898								GGAATGTTGTCTGGCTCGGGT	1	1	osa-miR166b-5p	0.0297401
						GGAATGTTGTCTGGCTCGAGG	9	1	osa-miR166b-5p	0.0231803								TGCAGTTTGCAGTTGTGCCAC	1	1	osa-miR1847.1	0.0023483								GGAATGTTGTCTGGCTCGAGG	22	1	osa-miR166b-5p	0.0297401
						GGAATGTTGTCTGGCTCGA	1	1	osa-miR166b-5p	0.0231803								TGGAAAGTTGGGAGATTGGGG	5	1	osa-miR1850.1	0.0117415								GGAATGTTGTCTGGCTCGAG	1	1	osa-miR166b-5p	0.0297401
						GGAATGTTGTCTGGCTCGAG	3	1	osa-miR166b-5p	0.0231803								ATCTGGAAGCTAGGTTTTCTC	1	1	osa-miR1860-3p	0.0023483								TCGAACCAGGCTTCATTC	1	1	osa-miR166e-3p	0.00743504
						TCGAACCAGGCTTCATTCCCC	7	1	osa-miR166e-3p	0.0124817								TAGATTTGTTTATTTTGGGAC	1	1	osa-miR1862e	0.0046966								TCGAACCAGGCTTCATTCCCC	5	1	osa-miR166e-3p	0.00743504
						AATGGAGGCTGATCCAAGATC	1	1	osa-miR166g-5p	0.0017831								CTAGATTTGTTTATTTTGGGACGG	1	1	osa-miR1862e	0.0046966								GAATGTTGGCTGGCTCGAGG	1	1	osa-miR166h-5p	0.00123917
						GATCATGCTGTGCAGTTTCATC	1	1	osa-miR167d-3p	0.0017831								TAGAAACTTGGCTGATGCATTACT	4	1	osa-miR1863c	0.0093932								ATCATGCATGACAGCCTCATT	1	1	osa-miR167a-3p	0.00123917
						AGGTCATGCTGTAGTTTCAA	1	1	osa-miR167h-3p	0.0231803								TTTAGGGCTAATTCAGCATGAACA	1	1	osa-miR1870-3p	0.0023483								TCATGCTGTGCAGTTTCATC	1	1	osa-miR167d-3p	0.00123917
						AGGTCATGCTGTAGTTTCATC	12	1	osa-miR167h-3p	0.0231803								ATGGCTCTGATATCATGTTGGT	2	1	osa-miR1871	0.0187864								AGGTCATGCTGTAGTTTCAT	1	1	osa-miR167h-3p	0.0210659
						CAGCCAAGGATGACTTGCCGG	1	1	osa-miR169a	0.0017831								ATGGCTCTGATATCATGTTGGTTT	5	1	osa-miR1871	0.0187864								AGGTCATGCTGTAGTTTCATC	16	1	osa-miR167h-3p	0.0210659
						TAGCCAAGGATGACTTGCCT	62	1	osa-miR169e	0.110552								ATGGCTCTGATATCATGTTGGTT	1	1	osa-miR1871	0.0187864								CAGCCAAGGATGACTTGCCGG	4	1	osa-miR169a	0.00495669
						TGTTGGCATGGTTCAATC	1	1	osa-miR171f-5p	0.0017831								AGAATTGGAGGAAAACAAACT	1	1	osa-miR2275c	0.0023483								TAGCCAAGGATGACTTGCCT	16	1	osa-miR169e	0.0198268
						TGAGCCGAACCAATATCACT	2	1	osa-miR171h	0.00356621								TTGTCCCATTCTAGTTTAGCT	1	1	osa-miR2863a	0.0023483								TGAGGACAAGAGCTGATTCGG	9	1	osa-miR169f.2	0.0111526
						TCCCACCGAGCAGCCGGATCTC	1	1	osa-miR1846d-5p	0.0017831								TTCGTTTATTTGGACTAGAGT	3	1	osa-miR2863b	0.0093932								GGATATTGGTGCGGTTCAATC	1	1	osa-miR171c-5p	0.00123917
						ACGAGGAGGCCGGGACC	2	1	osa-miR1846e	0.00356621								TCGTTTATTTGGACTAGAG	1	1	osa-miR2863b	0.0093932								TGAGCCGAACCAATATCACT	7	1	osa-miR171h	0.00867421
						TGCAGTTTGCAGTTGTGGCAC	2	1	osa-miR1847.1	0.00356621								TTAGTAGGACTAGAATGGGCCAAA	1	1	osa-miR2863c	0.0023483								AACGAGGAGGCCGGGAC	3	1	osa-miR1846e	0.00495669
						CCTCGCCGGCGCGCGCGTGCA	2	1	osa-miR1848	0.00356621								ACCGTAGAAACTAGCATAGAA	1	1	osa-miR2871a-5p	0.0093932								ACGAGGAGGCCGGGACCA	1	1	osa-miR1846e	0.00495669
						TCATGCTCCAAGAAAACCAGG	1	1	osa-miR1857-3p	0.0017831								GACCGTAGAAACTAGCATAGA	3	1	osa-miR2871a-5p	0.0093932								TCATGCTCCAAGAAAACCAGG	2	1	osa-miR1857-3p	0.00247835
						TTTCCTATGACGTCCATTC	1	1	osa-miR1859	0.00356621								ACGGTATCCCGTTCGGACAGGATG	2	1	osa-miR2880	0.0046966								ATCTGGAAGCTAGGTTTTCTCT	1	1	osa-miR1860-3p	0.00247835
						TTTCCTATGACGTCCATTCC	1	1	osa-miR1859	0.00356621								TCAGTGCAATCCCTTTGGAAT	1	1	osa-miR393b-3p	0.0023483								ATCTGGAAGCTAGGTTTTCTC	1	1	osa-miR1860-3p	0.00247835
						ATCTGGAAGCTAGGTTTTCTCT	1	1	osa-miR1860-3p	0.00356621								TGTGTTCTCAGGTCGCCCC	1	1	osa-miR398b	0.0281796								CTAGATTTGTTTATTTTGGGACGG	9	1	osa-miR1862e	0.0111526
						ATCTGGAAGCTAGGTTTTCTC	1	1	osa-miR1860-3p	0.00356621								TGTGTTCTCAGGTCGCCCCTG	11	1	osa-miR398b	0.0281796								AGCTCTGATACCATGTTAGATTAG	2	1	osa-miR1863b	0.00247835
						CTAGATTTGTTTATTTTGGGACGG	12	1	osa-miR1862e	0.0249634								CAGGGATGAGGCAGAGCATG	1	1	osa-miR408-5p	0.0023483								TAGAAACTTGGCTGATGTTC	2	1	osa-miR1863c	0.00743504
						TAGATTTGTTTATTTTGGGACT	1	1	osa-miR1862e	0.0249634								TCATCCTCATCATCATCGTCT	1	1	osa-miR414	0.0023483								TAGAAACTTGGCTGATGC	1	1	osa-miR1863c	0.00743504
						TAGATTTGTTTATTTTGGGACG	1	1	osa-miR1862e	0.0249634								AGTGTCTCCTGATGATCGGGACA	1	1	osa-miR440	0.0023483								TAGAAACTTGGCTGATGCATTAC	1	1	osa-miR1863c	0.00743504
						AGCTCTGATACCATGTTAGATTAG	1	1	osa-miR1863b	0.0017831								TGCAGTTGTTGCCTCAAGCTT	8	1	osa-miR444f	0.0187864								TAGAAACTTGGCTGATGCATTACT	2	1	osa-miR1863c	0.00743504
						CACGGAAAACGAGGGAGCAGCCA	1	1	osa-miR1868	0.00356621								TTCTTGTGCTGCTGAAGAGAC	4	1	osa-miR5144-5p	0.0093932								TCACGGAAAACGAGGGAGCAGCCA	1	1	osa-miR1868	0.00495669
						TCACGGAAAACGAGGGAGCAGCCA	1	1	osa-miR1868	0.00356621								ACCTGTTTGGATTCTTGAGCTCTA	1	1	osa-miR5145	0.0046966								TCACGGAAAACGAGGGACTCTCT	1	1	osa-miR1868	0.00495669
						TGCTGAATTAGACCTAGTGGGCAT	1	1	osa-miR1870-5p	0.00713241								ACCTGTTTGGATTCTTGAGAGC	1	1	osa-miR5145	0.0046966								ACGGAAAACGAGGGAGCAGCCA	1	1	osa-miR1868	0.00495669
						TGAATTAGACCTAGTGGGCAT	1	1	osa-miR1870-5p	0.00713241								AGAAGCTGCAGCTGTCAGAAGCTC	1	1	osa-miR5150-3p	0.0023483								ACGGAAAACGAGGGAGCAGCC	1	1	osa-miR1868	0.00495669
						TGCTGAATTAGACCTAGTGGG	1	1	osa-miR1870-5p	0.00713241								AGCTTCTGACAGCTGCAGTTTCTC	1	1	osa-miR5150-5p	0.0023483								TGCTGAATTAGACCTAGTGGGCA	1	1	osa-miR1870-5p	0.00371752
						ATTAGACCTAGTGGGCA	1	1	osa-miR1870-5p	0.00713241								CGAGATCGATGGTATATT	1	1	osa-miR5160	0.0023483								TGCTGAATTAGACCTAGTT	1	1	osa-miR1870-5p	0.00371752
						ATGGCTCTGATATCATG	1	1	osa-miR1871	0.0427945								CTCGCCGGGGCTGCGTGCCGC	1	1	osa-miR531a	0.0258313								TGCTGAATTAGACCTAGTGGGC	1	1	osa-miR1870-5p	0.00371752
						ATGGCTCTGATATCATGTTGGTTT	21	1	osa-miR1871	0.0427945								TCGCCGGGGCTGCGTGCCGCC	1	1	osa-miR531a	0.0258313								ATGGCTCTGATATCATGTTGGT	1	1	osa-miR1871	0.0260226
						ATGGCTCTGATATCATGTTGGTCT	1	1	osa-miR1871	0.0427945								CTCGCCGGGGCTGCGTGCCGCCA	1	1	osa-miR531a	0.0258313								ATGGCTCTGATATCATGTTGGTTT	18	1	osa-miR1871	0.0260226
						ATGGCTCTGATATCATGTTGGTAT	1	1	osa-miR1871	0.0427945								CTCGCCGGGGCTGCGTGCCGCC	8	1	osa-miR531a	0.0258313								ATGGCTCTGATATCATGTTGGTCT	1	1	osa-miR1871	0.0260226
						TATGGATGGAGGTGTAACCCGATG	1	1	osa-miR1874-3p	0.0017831								TAACAAAGGACAACAGACTGA	1	1	osa-miR5513	0.0023483								ATGGCTCTGATATCATGTTGGTA	1	1	osa-miR1871	0.0260226
						GTGTTTGGTTTAGGGATGAGGTGG	2	1	osa-miR1879	0.00356621								TTGTGCGAGATCGACGGTATA	2	1	osa-miR5540	0.0046966								GTGTTTGGTTTAGGGATGAGGTGG	1	1	osa-miR1879	0.00123917
						TTTCCTTGGGAAGGTGGTTTC	1	1	osa-miR2055	0.0017831								AATCAAGTTAGGAACCATGCAAGT	6	1	osa-miR5814	0.0140898								TTTCCTTGGGAAGGTGGTTTC	2	1	osa-miR2055	0.00247835
						CCGAGGTTTTCTGGATACATT	2	1	osa-miR2106	0.00356621								TTGGGGATTTCCTGCCGGAT	3	1	osa-miR6246	0.0093932								CTCCTGATGCCTCCCAAGCCT	1	1	osa-miR2118o	0.00123917
						ATCTTTAGTCCCGGTTGAAA	1	1	osa-miR2120	0.0017831								TTGGGGATTTCCTGCCGGA	1	1	osa-miR6246	0.0093932								ATCTTTAGTCCCGGTTGTTT	2	1	osa-miR2120	0.00371752
						TTGTCCCATTCTAGTTTAGCT	1	1	osa-miR2863a	0.00356621								GTGAAGAGCTCGCCGGCGGC	1	1	osa-miR6249	0.0093932								AAGATCTTTAGTCCCGGTTGGT	1	1	osa-miR2120	0.00371752
						TTGTCCCATTCTAGTTTAGC	1	1	osa-miR2863a	0.00356621								CGTGAAGAGCTCGCCGGTGGC	1	1	osa-miR6249	0.0093932								TTGTCCCATTCTAGTTTAGCT	1	1	osa-miR2863a	0.00123917
						TTCGTTTATTTGGACTATTC	1	1	osa-miR2863b	0.00356621								CGTGAAGAGCTCGCCGGCGGC	2	1	osa-miR6249	0.0093932								TCGTTTATTTGGACTAGAGT	2	1	osa-miR2863b	0.00619586
						TTCGTTTATTTGGACTAGAGT	1	1	osa-miR2863b	0.00356621								AAGACGGACAATCAAACAGTAGAT	2	1	osa-miR812s	0.0046966								TTCGTTTATTTGGACTAGAGT	3	1	osa-miR2863b	0.00619586
						TAATCAGTTTGGGGAGAC	1	1	osa-miR2870	0.0017831																				TTAGTAGGACTAGAATGGGC	1	1	osa-miR2863c	0.00123917
						GACCGTAGAAACTAGCATAGA	3	1	osa-miR2871a-5p	0.00713241																				GTGCCATCCCACACATCCCGA	1	1	osa-miR2867-5p	0.00123917
						ACCGTAGAAACTAGCATAGAA	1	1	osa-miR2871a-5p	0.00713241																				GACCGTAGAAACTAGCATAGA	1	1	osa-miR2871a-5p	0.00371752
						AGTTTGGACTTAAATTTGGTAAC	1	1	osa-miR2873a	0.0017831																				GACCGTAGAAACTAGCATAG	2	1	osa-miR2871a-5p	0.00371752
						TTGGACTTGAGATTTGGTATG	2	1	osa-miR2873b	0.00356621																				TTGGACTTGAGATTTGGTATG	1	1	osa-miR2873b	0.00123917
						AATGAAGTTGAGTTTGGAT	1	1	osa-miR2873c	0.0017831																				ATGTGAACAGTGTCAAACAGTGTC	1	1	osa-miR2874	0.00123917
						GCCAGATGTGTTAAAATAATGACC	1	1	osa-miR2879	0.0017831																				TTCCTATATGAACACTGTTTT	1	1	osa-miR2876-3p	0.00867421
						ACTGGATGACGCGGGAGCTA	1	1	osa-miR319a-3p	0.00534931																				TTCCTATATGAACACTGTTGC	3	1	osa-miR2876-3p	0.00867421
						ACTGGATGACGCGGGAGCTAA	2	1	osa-miR319a-3p	0.00534931																				TTCCTATATGAACACTGTTAT	2	1	osa-miR2876-3p	0.00867421
						TCAGTGCAATCCCTTTGGAAT	4	1	osa-miR393b-3p	0.00713241																				TTCCTATATGAACACTGTA	1	1	osa-miR2876-3p	0.00867421
						TTCAAGAAAGTCCTTGGA	1	1	osa-miR396f-3p	0.0017831																				GCCAGATGTGTTAAAATAATGACC	1	1	osa-miR2879	0.00123917
						TGTGTTCTCAGGTCGCC	1	1	osa-miR398b	0.00713241																				ACGGTATCCCGTTCGGACAGGATG	11	1	osa-miR2880	0.0136309
						TGTGTTCTCAGGTCGCCCCTG	2	1	osa-miR398b	0.00713241																				TCAGTGCAATCCCTTTGTT	1	1	osa-miR393b-3p	0.0148701
						TGTGTTCTCAGGTCGCCCCT	1	1	osa-miR398b	0.00713241																				TCAGTGCAATCCCTTTGGAAT	11	1	osa-miR393b-3p	0.0148701
						TTATCCGGTATTGGAGT	1	1	osa-miR435	0.0017831																				TGTGTTCTCAGGTCGCCCCTG	3	1	osa-miR398b	0.00371752
						AAAGTTAGAGAAGTTTGACT	1	1	osa-miR437	0.0017831																				CAGGGATGAGGCAGAGCATGG	2	1	osa-miR408-5p	0.00247835
						GTGTCTCCTGATGATCGGGACA	1	1	osa-miR440	0.00356621																				TTATCCGGTATTGGAGTTGT	1	1	osa-miR435	0.00123917
						AGTGTCTCCTGATGATCGGGACA	1	1	osa-miR440	0.00356621																				TGCAGTTGTTGCCTCAAGCTT	21	1	osa-miR444f	0.0260226
						TGCAGTTGTTGCCTCAAGCTT	28	1	osa-miR444f	0.0499269																				TCTCCTCAGCAGCACAAGAAG	1	1	osa-miR5144-3p	0.00123917
						AGACTACAATTATCTGATCA	2	1	osa-miR5083	0.0160479																				TTCTTGTGCTGCTGAAGAGAC	9	1	osa-miR5144-5p	0.0111526
						ACTACAATTATCTGATC	2	1	osa-miR5083	0.0160479																				ACCTGTTTGGATTCTTGAGCTCTA	2	1	osa-miR5145	0.00371752
						AGACTACAATTATCTGATC	1	1	osa-miR5083	0.0160479																				CCTGTTTGGATTCTTGAAGGCT	1	1	osa-miR5145	0.00371752
						GACTACAATTATCTGATC	2	1	osa-miR5083	0.0160479																				TTTAACTAATGAACCGGCACC	1	1	osa-miR5146	0.00123917
						CTACAATTATCTGATCA	2	1	osa-miR5083	0.0160479																				AGAAGCTGCAGCTGTCAGAAGCTC	7	1	osa-miR5150-3p	0.00867421
						TCTCCTCAGCAGCACAAGAAG	1	1	osa-miR5144-3p	0.0017831																				AGCTTCTGACAGCTGCAGTTTCTC	4	1	osa-miR5150-5p	0.00743504
						TTCTTGTGCTGCTGAAGAGAC	14	1	osa-miR5144-5p	0.0285297																				TTCTGACAGCTGCAGTTTCTC	2	1	osa-miR5150-5p	0.00743504
						TTCTTGTGCTGCTGAAGA	1	1	osa-miR5144-5p	0.0285297																				AATGATGTGGGTACGAATGAA	1	1	osa-miR5151	0.00123917
						TCTTGTGCTGCTGAAGATCT	1	1	osa-miR5144-5p	0.0285297																				AATGACCAAAATACCCCTGGG	1	1	osa-miR5162	0.00123917
						ACCTGTTTGGATTCTTGAGAGCTA	1	1	osa-miR5145	0.0017831																				CCTGTGCTTGCCTCTTCCATT	3	1	osa-miR528-3p	0.00371752
						GCTGCAGCTGTCAGAAGCTC	1	1	osa-miR5150-3p	0.0784565																				CGGGGCTGCGTGCCGCC	1	1	osa-miR531a	0.0260226
						AGAAGCTGCAGCTGTCAGAAGCTT	1	1	osa-miR5150-3p	0.0784565																				CTCGCCGGGGCTGCGTGCCGC	2	1	osa-miR531a	0.0260226
						AGAAGCTGCAGCTGTCAGAAGCTC	42	1	osa-miR5150-3p	0.0784565																				TCGCCGGGGCTGCGTGCCGCC	2	1	osa-miR531a	0.0260226
						AGCTTCTGACAGCTGCAGTTTCTC	8	1	osa-miR5150-5p	0.0142648																				CTCGCCGGGGCTGCGTGCCGCCA	4	1	osa-miR531a	0.0260226
						AATGATGTGGGTACGAATGAA	1	1	osa-miR5151	0.0017831																				CTCGCCGGGGCTGCGTGCCGCC	12	1	osa-miR531a	0.0260226
						AGCCTGTAAAACTGCAAAAAGG	1	1	osa-miR5156	0.0017831																				AGTGACGGGAGGACTGCAA	1	1	osa-miR5504	0.00123917
						AGATCGATGGTATATTTGT	1	1	osa-miR5160	0.0017831																				GAGGATTCGGTATTGATCG	1	1	osa-miR5505	0.00123917
						ATGACCAAAATACCCCTGGGA	1	1	osa-miR5162	0.0017831																				TTGTGCGAGATCGACGGTATC	1	1	osa-miR5540	0.00495669
						AGTGACGGGAGGACTGCAAA	1	1	osa-miR5504	0.0320959																				TTGTGCGAGATCGACGGTATA	1	1	osa-miR5540	0.00495669
						AGTGACGGGAGGACTGCA	7	1	osa-miR5504	0.0320959																				TTGTGCGAGATCGACGGTAT	2	1	osa-miR5540	0.00495669
						GTGACGGGAGGACTGCA	9	1	osa-miR5504	0.0320959																				TGGATGTGACATACTCTAGTA	1	1	osa-miR5788	0.00123917
						AGTGACGGGAGGACTGC	1	1	osa-miR5504	0.0320959																				ACCACTGTAGACGCTACGTGTGAG	1	1	osa-miR5803	0.00123917
						TAGATGGCTGATCTGGTGTGG	1	1	osa-miR5508	0.0017831																				AAGCAGCGACTCTGGTCATGG	1	1	osa-miR5813	0.00123917
						TAACAAAGGACAACAGACT	2	1	osa-miR5513	0.0142648																				AATCAAGTTAGGAACCATGCAAGT	6	1	osa-miR5814	0.00743504
						TAACAAAGGACAACAGATTTT	1	1	osa-miR5513	0.0142648																				CGTGAAGAGCTCGCCGGCGGC	5	1	osa-miR6249	0.00743504
						TAACAAAGGACAACAGACTGT	1	1	osa-miR5513	0.0142648																				CGTGAAGAGCTCGCCGGTGGC	1	1	osa-miR6249	0.00743504
						TAACAAAGGACAACAGACTGA	2	1	osa-miR5513	0.0142648																				GAGGAAAGTGGGCAGTTGGG	1	1	osa-miR6253	0.00123917
						TAACAAAGGACAACAGACTT	2	1	osa-miR5513	0.0142648																				ACGGATGATTAAAGTTGGACACGA	2	1	osa-miR812f	0.00371752
						CTGAACTCAATCACTTGCTGC	1	1	osa-miR5538	0.0017831																				GATTAAAGTTGGACACGA	1	1	osa-miR812f	0.00371752
						TTGTGCGAGATCGACGGTATA	1	1	osa-miR5540	0.0017831																				AAGTGCAGCCATGAGTTTCCGTGG	1	1	osa-miR812n-5p	0.00867421
						AATCAAGTTAGGAACCATGCAAGT	5	1	osa-miR5814	0.00891552																				AAGTGCAGCCATGAGTTTCCGTGC	5	1	osa-miR812n-5p	0.00867421
						CGTGAAGAGCTCGCCGGTGGC	1	1	osa-miR6249	0.0231803																				AAGTGCAGCCATGAGTTTCCGT	1	1	osa-miR812n-5p	0.00867421
						CGTGAAGAGCTCGCCGGCGGC	12	1	osa-miR6249	0.0231803																				GACGGACGATTAAAGTTATGCACG	1	1	osa-miR812p	0.00123917
						GGGGATAGATCGACGCGTCAAG	2	1	osa-miR6250	0.00534931																				AAGACGGACAATCAAACATTGGC	1	1	osa-miR812s	0.0111526
						GGGATAGATCGACGCGTC	1	1	osa-miR6250	0.00534931																				AAGACGGACAATCAAACATTGGCA	1	1	osa-miR812s	0.0111526
						GAGGAAAGTGGGCAGTTGGG	2	1	osa-miR6253	0.00356621																				ACGGACAATCAAACGTTGGCC	1	1	osa-miR812s	0.0111526
						GATGATTAAAGTTGGACACGG	3	1	osa-miR812f	0.00891552																				AAGACGGACAATCAAACAGTAGAT	6	1	osa-miR812s	0.0111526
						GGATGATTAAAGTTGGACACG	1	1	osa-miR812f	0.00891552																				ATGGCTGCACTTAAAATGGAACGA	1	1	osa-miR812v	0.00495669
						GATTAAAGTTGGACACG	1	1	osa-miR812f	0.00891552																				ATGGCTGCACTTAAAATGGGACGG	1	1	osa-miR812v	0.00495669
						AAGTGCAGCCATGAGTTTCCGTGC	5	1	osa-miR812n-5p	0.0106986																				TGGCTGCACTTAAAATGGGAC	2	1	osa-miR812v	0.00495669
						AGTGCAGCCATGAGTTTCCGT	1	1	osa-miR812n-5p	0.0106986
						GAACGGTCAAATGTTAGAC	1	1	osa-miR812o-3p	0.0017831
						GACGGACGATTAAAGTTGAGCGCG	1	1	osa-miR812p	0.0017831
						AAGACGGACAATCAAACATTGGAC	1	1	osa-miR812s	0.00356621
						AAGACGGACAATCAAACACAGGTT	1	1	osa-miR812s	0.00356621
						ATGGCTGCACTTAAAATGGGACGG	3	1	osa-miR812v	0.00534931

## Sheet: DRR5-136
ReadSequence	Read Count	Number Matches	Osa-miRNA comp(N22-SS/Vandana-SS)			ReadSequence	Read Count	Number Matches	Osa-miRNA comp(Vandana-SS/N22-SS)			ReadSequence	Read Count	Number Matches	Osa-miRNA comp(Vandana-SR/Vandana-SS)			ReadSequence	Read Count	Number Matches	Osa-miRNA comp(Vandana-SS/Vandana-SR)	norm_expressed_mapped_in_Vandana-SR
			Only in Vandana-SS	norm_expressed_mapped_in_Vandana-SS					Only in N22-SS	norm_expressed_mapped_in_N22-SS					Only in Vandana-SS	norm_expressed_mapped_in_Vandana-SS					Only in Vandana-SR
AGGTGTCATCTCCCCTGAAC	1	1	osa-miR1318-3p	0.000385		TGCGGAACCGTGCGGTGGCG	2	1	osa-miR1427	0.026267		AGGTGTCATCTCCCCTGAAC	1	1	osa-miR1318-3p	0.000385		TGTAAAATTCATTCGTTCCAA	4	1	osa-miR1320-3p	0.00619586
TTGCACGGGTTTGTATGTTG	1	1	osa-miR1429-3p	0.000385		TGCGGAACCGTGCGGTGGCGC	35	1	osa-miR1427	0.026267		TTGCACGGGTTTGTATGTTG	1	1	osa-miR1429-3p	0.000385		TGTAAAATTCATTCGTTCCA	1	1	osa-miR1320-3p	0.00619586
TTTGCGAGTTGGCCCGCTTGC	24	1	osa-miR1431	0.00923038		TGAGCCGAACCAATATCACT	1	1	osa-miR171h	0.00071		ACATTATGGGACGGAGGGATT	1	1	osa-miR1436	0.000385		TGAGCCGAACCAATATCACT	7	1	osa-miR171h	0.00867421
ACATTATGGGACGGAGGGATT	1	1	osa-miR1436	0.000385		TGGAAAGTTGGGAGATTGGGG	1	1	osa-miR1850.1	0.00071		CGGCGCCGCACTAGGCACTG	2	1	osa-miR1437	0.000769		TTGTCCCATTCTAGTTTAGCT	1	1	osa-miR2863a	0.00123917
TGACAGAAGAGAGAGAGTT	1	1	osa-miR156k	0.00346139		TGGTTTTTTTGGAGCATGAGG	1	1	osa-miR1857-5p	0.00071		TGACAGAAGAGAGAGAGTT	1	1	osa-miR156k	0.00346139		GAGGATTCGGTATTGATCG	1	1	osa-miR5505	0.00123917
TGACAGAAGAGAGAGAGCAC	8	1	osa-miR156k	0.00346139		GAAGAATCGCAGTCACTAGTTGT	2	1	osa-miR1865-3p	0.0035496		TGACAGAAGAGAGAGAGCAC	8	1	osa-miR156k	0.00346139		ACCACTGTAGACGCTACGTGTGAG	1	1	osa-miR5803	0.00123917
TGGAGAAGCAGGGCACGTGC	2	1	osa-miR164e	0.000769		GAAGAATCGCAGTCACTAGTTG	3	1	osa-miR1865-3p	0.0035496		TGCCTGGCTCCCTGAATGCCT	3	1	osa-miR160f-5p	0.0746122		GAGGAAAGTGGGCAGTTGGG	1	1	osa-miR6253	0.00123917
GGATTGTTGTCTGGTTCA	1	1	osa-miR166l-5p	0.000385		CGATTTCCCCCTCGGGCG	1	1	osa-miR2096-5p	0.00071		TGCCTGGCTCCCTGAATGCCA	191	1	osa-miR160f-5p	0.0746122
ATCATGCATGACAGCCTCATTT	1	1	osa-miR167a-3p	0.0103842		TTCCCGATGCCTCCCATTCCTA	2	1	osa-miR2118p	0.00141984		GGAATGTTGTCTGGTCC	1	1	osa-miR166c-5p	0.000385
ATCATGCATGACAGCCTCATT	25	1	osa-miR167a-3p	0.0103842		AGAATTGGAGGAAAACAAACT	1	1	osa-miR2275c	0.00071		AATGGAGGCTGATCCAAGATC	2	1	osa-miR166g-5p	0.000769
TCATGCATGACAGCCTCATT	1	1	osa-miR167a-3p	0.0103842		CCAGGACGTGTGGGATGGCA	2	1	osa-miR2867-3p	0.00141984		GGTTTGTTGTCTGGCTCGAGG	3	1	osa-miR166k-5p	0.0011538
GGATATTGGTGCGGTTCAATC	1	1	osa-miR171c-5p	0.000385		TTTACAGTCATATACAGTTAA	1	1	osa-miR2875	0.00071		GGATTGTTGTCTGGTTCA	1	1	osa-miR166l-5p	0.000385
TGTTGGCCCGGCTCACTCAGA	2	1	osa-miR171d-5p	0.000769		TTGCATCCTCTGCACTTTGGGCC	5	1	osa-miR2877	0.386196		GAATGACGTCCGGTCTGAAGA	46	1	osa-miR166n-5p	0.01923
TTGAGCCGCGTCAATAT	1	1	osa-miR171i-3p	0.000385		CATCCTCTGCACTTTGGGCCT	2	1	osa-miR2877	0.386196		AATGACGTCCGGTCTGAAGG	1	1	osa-miR166n-5p	0.01923
GCAGCACCATCAAGATTCAC	1	1	osa-miR172d-5p	0.000385		TTGCATCCTCTGCACTTTGGGCCT	530	1	osa-miR2877	0.386196		AATGACGTCCGGTCTGAAGA	3	1	osa-miR166n-5p	0.01923
TATCCGGCGCCGCAGGGAGG	1	1	osa-miR1846d-3p	0.000385		TTGCATCCTCTGCACTTTGGGCCG	1	1	osa-miR2877	0.386196		TGTTGGCCCGGCTCACTCAGA	2	1	osa-miR171d-5p	0.000769
CTGTTTAGTTCACATCAATCT	1	1	osa-miR1850.3	0.000385		TTGCATCCTCTGCACTTTGGGCCC	3	1	osa-miR2877	0.386196		TGTTGGCTCGGCTCACTCAGA	2	1	osa-miR171e-5p	0.000769
TCATGCTCCAAGAAAACCAGG	5	1	osa-miR1857-3p	0.001923		TTGCATCCTCTGCACTTTGGGCCA	2	1	osa-miR2877	0.386196		TTGAGCCGCGTCAATAT	1	1	osa-miR171i-3p	0.000385
AGAAAACCAGCTTCCAGATCT	2	1	osa-miR1860-5p	0.000769		TTGCATCCTCTGCACTTTTGGCCT	1	1	osa-miR2877	0.386196		GCAGCACCATCAAGATTCAC	1	1	osa-miR172d-5p	0.000385
TAGAAACTTGGCTGATGCATTAC	1	1	osa-miR1863c	0.00653818		CTCCACAGGCTTTCTTGAACT	1	1	osa-miR396f-5p	0.00071		TATCCGGCGCCGCAGGGAGG	1	1	osa-miR1846d-3p	0.000385
TAGAAACTTGGCTGATGCTC	1	1	osa-miR1863c	0.00653818		GAGGATTCGGTATTGATCG	1	1	osa-miR5505	0.00071		TCCCACCGAGCAGCCGGATCTT	1	1	osa-miR1846d-5p	0.0011538
TAGAAACTTGGCTGATGCATTACT	14	1	osa-miR1863c	0.00653818		TTTGAGAAGGTATCATGTA	1	1	osa-miR5542	0.00780912		TCCCACCGAGCAGCCGGATCTA	2	1	osa-miR1846d-5p	0.0011538
TAGAAACTTGGCTGATGCATTC	1	1	osa-miR1863c	0.00653818		TTGAGAAGGTATCATGATC	2	1	osa-miR5542	0.00780912		TATCGTATCCTAGGTTGGTTT	1	1	osa-miR1849	0.000385
TAGGGCTACTACACCATCCATAAG	2	1	osa-miR1874-5p	0.000769		TTTGAGAAGGTATCATGAGA	2	1	osa-miR5542	0.00780912		CTGTTTAGTTCACATCAATCT	1	1	osa-miR1850.3	0.000385
ACAATGGAGTGAAGTGCAACT	1	1	osa-miR1875	0.000385		TTTGAGAAGGTATCATGAGAT	6	1	osa-miR5542	0.00780912		TTTCCTATGACGTCCATTCCA	1	1	osa-miR1859	0.001923
AATGTTATTGTAGCGTGGTGGTGT	2	1	osa-miR1881	0.000769		GATGACAGCGGTGGTTCGGACATC	1	1	osa-miR5792	0.00071		TTTCCTATGACGTCCATTCC	2	1	osa-miR1859	0.001923
CTCCTGATGCCTCCCAAGCCTA	7	1	osa-miR2118o	0.00269219		TGCGAAGTAGAGATGCCGACT	1	1	osa-miR5804	0.00071		TTTCCTATGACGTCCATTCCAA	2	1	osa-miR1859	0.001923
AAAGATCTTTAGTCCCGGATTAGT	1	1	osa-miR2120	0.000385		TATTTGAGGATGGAGGTAGTA	2	1	osa-miR6248	0.00141984		AGAAAACCAGCTTCCAGATCT	2	1	osa-miR1860-5p	0.000769
CTTGTTTTTCTCCAATATCTCA	1	1	osa-miR2275d	0.000385		TCATAAGCCCACCACATTTTC	1	1	osa-miR810a	0.00071		AGCTCTGATACCATGTTAACTGTT	2	1	osa-miR1863a	0.0011538
TGTGCCATCCCACACATCCCG	1	1	osa-miR2867-5p	0.000385		GAACGGTCAAATGTTAGAC	1	1	osa-miR812o-3p	0.00141984		TCTGATACCATGTTAGATT	1	1	osa-miR1863a	0.0011538
TAATCAGTTTGGGGAGACAAA	3	1	osa-miR2870	0.0011538		GAACGGTCAAATGTTAGACACGAA	1	1	osa-miR812o-3p	0.00141984		TTAGGGCTAATTCAGCAT	1	1	osa-miR1870-3p	0.00307679
ATGTGAACAGTGTCAAACAGTGTC	7	1	osa-miR2874	0.00269219								TTTAGGGCTAATTCAGCATGAACA	3	1	osa-miR1870-3p	0.00307679
TTCCTATATGAACACTG	1	1	osa-miR2876-3p	0.00923038								TTAGGGCTAATTCAGCA	1	1	osa-miR1870-3p	0.00307679
TTCCTATATGAACACTGTTT	1	1	osa-miR2876-3p	0.00923038								TTAGGGCTAATTCAGCATGAACT	2	1	osa-miR1870-3p	0.00307679
TTCCTATATGAACACTGTTC	3	1	osa-miR2876-3p	0.00923038								TAGGGCTAATTCAGCATGAACT	1	1	osa-miR1870-3p	0.00307679
TTCCTATATGAACACTGTTA	1	1	osa-miR2876-3p	0.00923038								TAGGGCTACTACACCATCCATAAG	2	1	osa-miR1874-5p	0.000769
TTCCTATATGAACACTGTCT	1	1	osa-miR2876-3p	0.00923038								ACAATGGAGTGAAGTGCAACT	1	1	osa-miR1875	0.000385
TTCCTATATGAACACTGTCA	1	1	osa-miR2876-3p	0.00923038								TTCCAAGCGGGCCACTTAAGCATT	4	1	osa-miR1880	0.0015384
TTCCTATATGAACACTGATTT	1	1	osa-miR2876-3p	0.00923038								AATGTTATTGTAGCGTGGTGGTGT	2	1	osa-miR1881	0.000769
TTCCTATATGAACACTGTTTT	6	1	osa-miR2876-3p	0.00923038								CTTGTTTTTCTCCAATATCTCA	1	1	osa-miR2275d	0.000385
TTCCTATATGAACACTGTTGT	1	1	osa-miR2876-3p	0.00923038								TCCCGACATTAAATTCTGGGC	3	1	osa-miR2869	0.0011538
TTCCTATATGAACACTGTTGC	3	1	osa-miR2876-3p	0.00923038								TAATCAGTTTGGGGAGACAAA	3	1	osa-miR2870	0.0011538
TTCCTATATGAACACTGTTCT	1	1	osa-miR2876-3p	0.00923038								AGTTTGGACTTAAATTTGGTA	10	1	osa-miR2873a	0.114226
TTCCTATATGAACACTGTT	3	1	osa-miR2876-3p	0.00923038								TTTGGACTTAAATTTGGTATT	1	1	osa-miR2873a	0.114226
TTCCTATATGAACACTGT	1	1	osa-miR2876-3p	0.00923038								TTTGGACTTAAATTTGGTATC	1	1	osa-miR2873a	0.114226
AATTGCTGGCAGCACTGTTTA	1	1	osa-miR2876-5p	0.000385								TTTGGACTTAAATTTGGTAAT	2	1	osa-miR2873a	0.114226
CAGGATTTTATACATGTAAAGAAT	2	1	osa-miR2878-3p	0.000769								TTTGGACTTAAATTTGGTAAC	40	1	osa-miR2873a	0.114226
ACGGTATCCCGTTCGGACAGGATG	152	1	osa-miR2880	0.0584591								TTTGGACTTAAATTTGGT	1	1	osa-miR2873a	0.114226
TACATGTCAGTGACAAAGGCC	2	1	osa-miR2905	0.000769								AGTTTGGACTTAAATTTGGTATC	1	1	osa-miR2873a	0.114226
ACTGGATGACGCGGGAGCTAA	1	1	osa-miR319a-3p	0.000385								AGTTTGGACTTAAATTTGGTAAC	39	1	osa-miR2873a	0.114226
TTCAAGAAAGCCCATGGAAA	2	1	osa-miR396e-3p	0.0011538								TTTGGACTTAAATTTGGTTT	1	1	osa-miR2873a	0.114226
GTTCAAGAAAGCCCATGGAAA	1	1	osa-miR396e-3p	0.0011538								TTTGGACTTAAATTTGGTTA	1	1	osa-miR2873a	0.114226
CTTCGGGGGAGGAGAGAAGC	3	1	osa-miR3979-3p	0.0011538								TTTGGACTTAAATTTGGTAA	5	1	osa-miR2873a	0.114226
TCTCTCTCTCCCTTGAAGGC	1	1	osa-miR3979-5p	0.000385								AAGTTTGGACTTAAATTTGGTAAC	171	1	osa-miR2873a	0.114226
TGCCAAAGGAGAGTTGCCCTA	4	1	osa-miR399d	0.0015384								AAGTTTGGACTTAAATTTGGTAA	5	1	osa-miR2873a	0.114226
TTATCCGGTATTGGAGTTGA	5	1	osa-miR435	0.00230759								GTTTGGACTTAAATTTGGTA	1	1	osa-miR2873a	0.114226
TTATCCGGTATTGGAGTTT	1	1	osa-miR435	0.00230759								AAGTTTGGACTTAAATTTGGCAAC	1	1	osa-miR2873a	0.114226
ACTACAATTATCTGATC	1	1	osa-miR5083	0.0011538								TTTGGACTTAAATTTGGTC	1	1	osa-miR2873a	0.114226
AGACTACAATTATCTGATC	1	1	osa-miR5083	0.0011538								TTTGGACTTAAATTTGGTA	5	1	osa-miR2873a	0.114226
AGACTACAATTATCTGATCA	1	1	osa-miR5083	0.0011538								AGTTTGGACTTAAATTTGGTAA	1	1	osa-miR2873a	0.114226
TCTCCTCAGCAGCACAAGAAG	1	1	osa-miR5144-3p	0.000385								GTTTGGACTTAAATTTGGTAT	1	1	osa-miR2873a	0.114226
TTTAACTAATGAACCGGCACCTAT	1	1	osa-miR5146	0.000385								GTTTGGACTTAAATTTGGTAA	3	1	osa-miR2873a	0.114226
AATGATGTGGGTACGAATGAA	1	1	osa-miR5151	0.000385								TTGGACTTAAATTTGGTAAC	1	1	osa-miR2873a	0.114226
AGCCTGTAAAACTGCAAAAAGG	1	1	osa-miR5156	0.000769								AAGTTTGGACTTAAATTTGGT	3	1	osa-miR2873a	0.114226
AGCCTGTAAAACTGCAAAAAGGA	1	1	osa-miR5156	0.000769								AAGTTTGGACTTAAATTTGGTA	1	1	osa-miR2873a	0.114226
TGAGCCACTGGGATGAGGATGATT	1	1	osa-miR5158	0.000385								AGTTTGGACTTAAATTTGGT	1	1	osa-miR2873a	0.114226
TCTGGATCAGAGGGAGTATA	2	1	osa-miR5161	0.000769								AATTGCTGGCAGCACTGTTTA	1	1	osa-miR2876-5p	0.000385
CTCGCCGGGGCTGCGTGCCGCC	17	1	osa-miR531a	0.0107688								CAGGATTTTATACATGTAAAGAAT	2	1	osa-miR2878-3p	0.000769
CTCGCCGGGGCTGCGTGCCGCCAT	1	1	osa-miR531a	0.0107688								TACATGTCAGTGACAAAGGCC	2	1	osa-miR2905	0.000769
CGGGGCTGCGTGCCGCC	1	1	osa-miR531a	0.0107688								ACTGGATGACGCGGGAGCTAA	1	1	osa-miR319a-3p	0.000385
CTCGCCGGGGCTGCGTGCCGG	1	1	osa-miR531a	0.0107688								GGTCAAGAAAGCTGTGGGAAG	1	1	osa-miR396c-3p	0.000769
CTCGCCGGGGCTGCGTGCCGC	2	1	osa-miR531a	0.0107688								GTCAAGAAAGCTGTGGGAT	1	1	osa-miR396c-3p	0.000769
TCGCCGGGGCTGCGTGCCGCC	1	1	osa-miR531a	0.0107688								TTCAAGAAAGCCCATGGAAA	2	1	osa-miR396e-3p	0.0011538
CTCGCCGGGGCTGCGTGCCGCCT	2	1	osa-miR531a	0.0107688								GTTCAAGAAAGCCCATGGAAA	1	1	osa-miR396e-3p	0.0011538
CTCGCCGGGGCTGCGTGCCGCCA	3	1	osa-miR531a	0.0107688								ATAGTTCAAGAAAGTCCTTG	2	1	osa-miR396f-3p	0.00461519
AGCCGGGCTCGGTCGCGCG	2	1	osa-miR5493	0.000769								ATAGTTCAAGAAAGTCCTTGGAAA	1	1	osa-miR396f-3p	0.00461519
TCTTGTGGCTAGAAGGGTGAG	1	1	osa-miR5501	0.000385								TTCAAGAAAGTCCTTGGATT	1	1	osa-miR396f-3p	0.00461519
TGAACCTTGGGAGCGATCTGAA	1	1	osa-miR5525	0.000385								TTCAAGAAAGTCCTTGGATC	2	1	osa-miR396f-3p	0.00461519
TTGTGCGAGATCGACGGTATA	15	1	osa-miR5540	0.00576899								ATAGTTCAAGAAAGTCCTTGTT	1	1	osa-miR396f-3p	0.00461519
AAGCAGCGACTCTGGTCATT	1	1	osa-miR5813	0.000385								ATAGTTCAAGAAAGTCCTTGGT	1	1	osa-miR396f-3p	0.00461519
TAGGAGTGTTTGTAGGAACGCC	1	1	osa-miR5816	0.000769								ATAGTTCAAGAAAGTCCTTGGC	1	1	osa-miR396f-3p	0.00461519
TAGGAGTGTTTGTAGGAGTACC	1	1	osa-miR5816	0.000769								ATAGTTCAAGAAAGTCCTTGT	1	1	osa-miR396f-3p	0.00461519
AAAACATCTGATAACCTGAAACGG	1	1	osa-miR5825	0.000385								ATAGTTCAAGAAAGTCCTTGG	1	1	osa-miR396f-3p	0.00461519
TTTGTTGCAATTTGGACTACC	208	1	osa-miR5827	0.0823042								TTCAAGAAAGTCCTTGG	1	1	osa-miR396f-3p	0.00461519
TTTGTTGCAATTTGGACT	1	1	osa-miR5827	0.0823042								AGTTGCCTACATGGAGCGCCA	1	1	osa-miR3982-3p	0.000385
TTGTTGCAATTTGGACTACC	5	1	osa-miR5827	0.0823042								TGCCAAAGGAGAGTTGCCCTA	4	1	osa-miR399d	0.0015384
GGGGATAGATCGACGCG	1	1	osa-miR6250	0.000385								TGCCAAAGGAGAGTTGCCCTG	34	1	osa-miR399j	0.0130764
TGAACACCGATATGCGTCATC	5	1	osa-miR810b.1	0.001923								AAAGTTAGAGAAGTTTGACT	2	1	osa-miR437	0.000769
CGTGTTCAACGTTTGACCGT	1	1	osa-miR812o-5p	0.000385								GTCTCCTGATGATCGGGACA	1	1	osa-miR440	0.0011538
												AGTGTCTCCTGATGATCGGG	1	1	osa-miR440	0.0011538
												AGTGTCTCCTGATGATCGGGACA	1	1	osa-miR440	0.0011538
												GCTAGAGGTGGCAACTGCATA	4	1	osa-miR444a-5p	0.0015384
												GAAATGGGAGCAGAGCA	1	1	osa-miR5076	0.000385
												ACTACAATTATCTGATC	1	1	osa-miR5083	0.0011538
												AGACTACAATTATCTGATC	1	1	osa-miR5083	0.0011538
												AGACTACAATTATCTGATCA	1	1	osa-miR5083	0.0011538
												AGCCTGTAAAACTGCAAAAAGG	1	1	osa-miR5156	0.000769
												AGCCTGTAAAACTGCAAAAAGGA	1	1	osa-miR5156	0.000769
												TGAGCCACTGGGATGAGGATGATT	1	1	osa-miR5158	0.000385
												CGAGATCGATGGTATATT	1	1	osa-miR5160	0.000385
												TCTGGATCAGAGGGAGTATA	2	1	osa-miR5161	0.000769
												AGCCGGGCTCGGTCGCGCG	2	1	osa-miR5493	0.000769
												TCTTGTGGCTAGAAGGGTGAG	1	1	osa-miR5501	0.000385
												TAGATGGCTGATCTGGTGTGG	3	1	osa-miR5508	0.0011538
												TAACAAAGGACAACAGACTGT	2	1	osa-miR5513	0.00461519
												TAACAAAGGACAACAGACTGA	3	1	osa-miR5513	0.00461519
												TAACAAAGGACAACAGACT	5	1	osa-miR5513	0.00461519
												TAACAAAGGACAACAGACTT	1	1	osa-miR5513	0.00461519
												TAACAAAGGACAACAGAC	1	1	osa-miR5513	0.00461519
												TGAACCTTGGGAGCGATCTGAA	1	1	osa-miR5525	0.000385
												ATGGACTGTACTTTGTAATTAAAG	1	1	osa-miR5802	0.0011538
												ATGGACTGTACTTTGTAATACGGG	2	1	osa-miR5802	0.0011538
												TAGGAGTGTTTGTAGGAACGCC	1	1	osa-miR5816	0.000769
												TAGGAGTGTTTGTAGGAGTACC	1	1	osa-miR5816	0.000769
												AAAACATCTGATAACCTGAAACGG	1	1	osa-miR5825	0.000385
												TTGGGGATTTCCTGCCGGAGA	1	1	osa-miR6246	0.000385
												GGGGATAGATCGACGCG	1	1	osa-miR6250	0.000385
												TGTGTAGCCACATTGTAAGGG	1	1	osa-miR6251	0.000385
												TGAACACCGATATGCGTCATC	5	1	osa-miR810b.1	0.001923
												CGTGTTCAACGTTTGACCGT	1	1	osa-miR812o-5p	0.000385

## Sheet: DRR6-14
ReadSequence	Read Count	Number Matches	Osa-miRNA comp(N22-SR/Vandana-SR)			ReadSequence	Read Count	Number Matches	Osa-miRNA comp(Vandana-SR/N22-SR)
			Only in Vandana-SR	norm_expressed_mapped_in_Vandana-SR					Only in N22-SR	norm_expressed_mapped_in_N22-SR
TTTGCGAGTTGGCCCGCTTGC	1	1	osa-miR1431	0.00123917		CAGGTGTCATCTCCCCTGAAC	1	1	osa-miR1318-3p	0.00378177
AGCTCTGATACCATGTTAGATTAG	2	1	osa-miR1863b	0.00247835		CAGGTGTCATCTCCCCTGAA	2	1	osa-miR1318-3p	0.00378177
TAGAAACTTGGCTGATGTTC	2	1	osa-miR1863c	0.00743504		TGCGGAACCGTGCGGTGGCG	5	1	osa-miR1427	0.0289935
TAGAAACTTGGCTGATGC	1	1	osa-miR1863c	0.00743504		TGCGGAACCGTGCGGTGGCGC	18	1	osa-miR1427	0.0289935
TAGAAACTTGGCTGATGCATTAC	1	1	osa-miR1863c	0.00743504		CATTATGGGACGGAGGGAGT	1	1	osa-miR1436	0.00252118
TAGAAACTTGGCTGATGCATTACT	2	1	osa-miR1863c	0.00743504		ACATTATGGGACGGAGGGAGT	1	1	osa-miR1436	0.00252118
CTCCTGATGCCTCCCAAGCCT	1	1	osa-miR2118o	0.00123917		TGACAGAAGAGAGAGAGCAC	1	1	osa-miR156k	0.00252118
TCGTTTATTTGGACTAGAGT	2	1	osa-miR2863b	0.00619586		TGACAGAAGAGAGAGAGCACC	1	1	osa-miR156k	0.00252118
TTCGTTTATTTGGACTAGAGT	3	1	osa-miR2863b	0.00619586		TGGAGAAGCAGGGTACGTGCA	2	1	osa-miR164c	0.00252118
TTAGTAGGACTAGAATGGGC	1	1	osa-miR2863c	0.00123917		GGAATGTTGTCTGGTCC	1	1	osa-miR166c-5p	0.00378177
GTGCCATCCCACACATCCCGA	1	1	osa-miR2867-5p	0.00123917		ATGTTGTCTGGTCCGAG	1	1	osa-miR166c-5p	0.00378177
ATGTGAACAGTGTCAAACAGTGTC	1	1	osa-miR2874	0.00123917		GGAATGTTGTCTGGTCCGA	1	1	osa-miR166c-5p	0.00378177
TTCCTATATGAACACTGTTTT	1	1	osa-miR2876-3p	0.00867421		AATGGAGGCTGATCCAAGATC	7	1	osa-miR166g-5p	0.00882412
TTCCTATATGAACACTGTTGC	3	1	osa-miR2876-3p	0.00867421		GAATGACGTCCGGTCTGAAGA	5	1	osa-miR166n-5p	0.00630294
TTCCTATATGAACACTGTTAT	2	1	osa-miR2876-3p	0.00867421		GGTCATGCTGCGGCAGCCTCACT	3	1	osa-miR167c-3p	0.00378177
TTCCTATATGAACACTGTA	1	1	osa-miR2876-3p	0.00867421		TGTTGGCATGGTTCAATC	1	1	osa-miR171f-5p	0.00882412
ACGGTATCCCGTTCGGACAGGATG	11	1	osa-miR2880	0.0136309		TGTTGGCATGGTTCAATCAAA	5	1	osa-miR171f-5p	0.00882412
CAGGGATGAGGCAGAGCATGG	2	1	osa-miR408-5p	0.00247835		TGTTGGCATGGTTCAATCA	1	1	osa-miR171f-5p	0.00882412
AATGATGTGGGTACGAATGAA	1	1	osa-miR5151	0.00123917		TGCAGTTTGCAGTTGTGGCAC	2	1	osa-miR1847.1	0.00252118
CCTGTGCTTGCCTCTTCCATT	3	1	osa-miR528-3p	0.00371752		GGCCCACATGTTAGTGCC	2	1	osa-miR1847.2	0.00252118
CGGGGCTGCGTGCCGCC	1	1	osa-miR531a	0.0260226		CCTCGCCGGCGCGCGCGTG	1	1	osa-miR1848	0.00252118
CTCGCCGGGGCTGCGTGCCGC	2	1	osa-miR531a	0.0260226		CCTCGCCGGCGCGCGCGTGCA	1	1	osa-miR1848	0.00252118
TCGCCGGGGCTGCGTGCCGCC	2	1	osa-miR531a	0.0260226		TATCGTATCCTAGGTTGGTTT	3	1	osa-miR1849	0.00378177
CTCGCCGGGGCTGCGTGCCGCCA	4	1	osa-miR531a	0.0260226		TGGAAAGTTGGGAGATTGGGG	2	1	osa-miR1850.1	0.00252118
CTCGCCGGGGCTGCGTGCCGCC	12	1	osa-miR531a	0.0260226		TGGTTTTTTTGGAGCATGAGG	1	1	osa-miR1857-5p	0.00126059
TGGATGTGACATACTCTAGTA	1	1	osa-miR5788	0.00123917		AGAAAACCAGCTTCCAGATCT	1	1	osa-miR1860-5p	0.00126059
ACCACTGTAGACGCTACGTGTGAG	1	1	osa-miR5803	0.00123917		AGCTCTGATACCATGTTAACTGTT	1	1	osa-miR1863a	0.00126059
AAGCAGCGACTCTGGTCATGG	1	1	osa-miR5813	0.00123917		AGAGACTTGGCTGATGCATTACT	2	1	osa-miR1863b.2	0.00252118
TTTGTTGCAATTTGGACTACC	22	1	osa-miR5827	0.0297401		TGAGAACAATAGGCATGGGAGGT	1	1	osa-miR1869	0.00126059
TTGTTGCAATTTGGACTACC	2	1	osa-miR5827	0.0297401		TAGGGCTAATTCAGCATGAACT	1	1	osa-miR1870-3p	0.00378177
						TTTAGGGCTAATTCAGCATGAACA	1	1	osa-miR1870-3p	0.00378177
						TTAGGGCTAATTCAGCATGAACT	1	1	osa-miR1870-3p	0.00378177
						GAACTGTAAGTCTGTGACGGGTAA	1	1	osa-miR1872	0.00126059
						CAACATGGTATCAGAGCGGGCGA	1	1	osa-miR1873	0.00126059
						CGAGGTTTTCTGGATACA	3	1	osa-miR2106	0.00378177
						TTCCTAATGCCTCCCATTCCTA	1	1	osa-miR2118g	0.00126059
						TTCCCGATGCCTCCCATTCCTA	2	1	osa-miR2118p	0.00252118
						AGAATTGGAGGAAAACAAACT	1	1	osa-miR2275c	0.00126059
						CTTGTTTTTCTCCAATATC	1	1	osa-miR2275d	0.00126059
						TCCCGACATTAAATTCTGGGC	2	1	osa-miR2869	0.00252118
						TGGGGTTCTACAAACCGAACT	2	1	osa-miR2872	0.00252118
						TTGCATCCTCTGCACTTTGTCC	1	1	osa-miR2877	0.36305
						TTGCATCCTCTGCACTTTGGGCC	7	1	osa-miR2877	0.36305
						CATCCTCTGCACTTTGGGCCT	1	1	osa-miR2877	0.36305
						TTGCATCCTCTGCACTTTGGGCCT	274	1	osa-miR2877	0.36305
						TTGCATCCTCTGCACTTTGGGCCG	2	1	osa-miR2877	0.36305
						TTGCATCCTCTGCACTTTGGGCCA	3	1	osa-miR2877	0.36305
						CAGGATTTTATACATGTAAAGAAT	1	1	osa-miR2878-3p	0.00126059
						ACTGGATGACGCGGGAGCTG	1	1	osa-miR319a-3p	0.0239512
						ACTGGATGACGCGGGAGCTA	1	1	osa-miR319a-3p	0.0239512
						ACTGGATGACGCGGGAGCTAA	14	1	osa-miR319a-3p	0.0239512
						ACTGGATGACGCGGGAGCT	1	1	osa-miR319a-3p	0.0239512
						ACTGGATGACGCGGGAGC	2	1	osa-miR319a-3p	0.0239512
						ATGGTTCAAGAAAGCCC	2	1	osa-miR396e-3p	0.00756353
						ATGGTTCAAGAAAGCCCT	2	1	osa-miR396e-3p	0.00756353
						ATGGTTCAAGAAAGCCCATGGAAT	1	1	osa-miR396e-3p	0.00756353
						TTCAAGAAAGCCCATGGAAA	1	1	osa-miR396e-3p	0.00756353
						ATAGTTCAAGAAAGTCCTTGGC	1	1	osa-miR396f-3p	0.00504236
						GTTCAAGAAAGTCCTTGGAC	1	1	osa-miR396f-3p	0.00504236
						ATAGTTCAAGAAAGTCCTTGG	2	1	osa-miR396f-3p	0.00504236
						TCTCCACAGGCTTTCTTGAAC	1	1	osa-miR396f-5p	0.00126059
						TTAGGATACGTCTCATC	1	1	osa-miR3981-3p	0.00126059
						TTGCCTACATGGAGCGCC	1	1	osa-miR3982-3p	0.00630294
						GTTGCCTACATGGAGCGCCA	1	1	osa-miR3982-3p	0.00630294
						AGTTGCCTACATGGAGCGCC	1	1	osa-miR3982-3p	0.00630294
						AGTTGCCTACATGGAGCGCCT	1	1	osa-miR3982-3p	0.00630294
						GTTGCCTACATGGAGCGCC	1	1	osa-miR3982-3p	0.00630294
						TGCCAAAGGAGAGTTGCCCTA	1	1	osa-miR399d	0.00126059
						AAAGTTAGAGAAGTTTGACT	2	1	osa-miR437	0.00378177
						AAAGTTAGAGAAGTTTGAC	1	1	osa-miR437	0.00378177
						AGTGTCTCCTGATGATCGGGA	1	1	osa-miR440	0.0176482
						GTCTCCTGATGATCGGG	1	1	osa-miR440	0.0176482
						AGTGTCTCCTGATGATCGGGACA	12	1	osa-miR440	0.0176482
						TCGCGTCGGGTTCACCA	1	1	osa-miR5077	0.00252118
						TTCGCGTCGGGTTCACCA	1	1	osa-miR5077	0.00252118
						ACTACAATTATCTGATCA	1	1	osa-miR5083	0.0176482
						AGACTACAATTATCTGATCA	1	1	osa-miR5083	0.0176482
						ACTACAATTATCTGATC	1	1	osa-miR5083	0.0176482
						AGACTACAATTATCTGATC	7	1	osa-miR5083	0.0176482
						GACTACAATTATCTGATC	2	1	osa-miR5083	0.0176482
						CTACAATTATCTGATCA	2	1	osa-miR5083	0.0176482
						TGGATTCCACTGACACGTAGACGT	2	1	osa-miR5153	0.00252118
						TCTGGATCAGAGGGAGTATA	1	1	osa-miR5161	0.00126059
						AACCGAGCGCGCTGTTGATTA	1	1	osa-miR5484	0.00126059
						AGCCGGGCTCGGTCGCG	1	1	osa-miR5493	0.00126059
						TAGATGGCTGATCTGGTGTGG	5	1	osa-miR5508	0.00630294
						TAACAAAGGACAACAGACTGT	2	1	osa-miR5513	0.0340359
						TAACAAAGGACAACAGACTGA	20	1	osa-miR5513	0.0340359
						TAACAAAGGACAACAGATTT	2	1	osa-miR5513	0.0340359
						TAACAAAGGACAACAGACTT	1	1	osa-miR5513	0.0340359
						TAACAAAGGACAACAGACTG	1	1	osa-miR5513	0.0340359
						TAACAAAGGACAACAGACT	1	1	osa-miR5513	0.0340359
						AAGACGAATAATCAAACATTGGAC	1	1	osa-miR5799	0.00126059
						ACCAAATCGTTTTCGATCGT	2	1	osa-miR5801	0.00252118
						ATGGACTGTACTTTGTAATGCGG	2	1	osa-miR5802	0.00378177
						ATGGACTGTACTTTGTAATGCGGA	1	1	osa-miR5802	0.00378177
						GGAACCCTAATGGCGATGGCA	1	1	osa-miR5810	0.00126059
						GCAACGATTTTAAGATTGTGGCA	1	1	osa-miR5812	0.00126059
						ATGGACACTAGATGACA	2	1	osa-miR5815	0.00252118
						TAGGAGTGTTTGTAGGAGCGCCT	2	1	osa-miR5816	0.00504236
						GGAGTGTTTGTAGGAGCG	2	1	osa-miR5816	0.00504236
						TTGGGGATTTCCTGCCGTTC	1	1	osa-miR6246	0.00126059
						TATTTGAGGATGGAGGTAGTA	6	1	osa-miR6248	0.00882412
						TATTTGAGGATGGAGGTA	1	1	osa-miR6248	0.00882412
						GGATAGATCGACGCGTCA	1	1	osa-miR6250	0.00126059
						TCATAAGCCCACCACATCC	1	1	osa-miR810a	0.00126059
						TGAACACCGATATGCGTCATC	1	1	osa-miR810b.1	0.00126059
						TCAAATGTTAGACACGG	1	1	osa-miR812o-3p	0.00756353
						GAACGGTCAAATGTTAGACATGA	1	1	osa-miR812o-3p	0.00756353
						ACGGTCAAATGTTAGACACG	1	1	osa-miR812o-3p	0.00756353
						ACGGTCAAATGTTAGAC	1	1	osa-miR812o-3p	0.00756353
						GAACGGTCAAATGTTAGAC	2	1	osa-miR812o-3p	0.00756353
						GTGTTCAACGTTTGACT	1	1	osa-miR812o-5p	0.00126059

## Sheet: DRR7-158
ReadSequence	Read Count	Number Matches	Align Length	Osa-miRNA comp(N22-RS/Vandana-RS)			ReadSequence	Read Count	Number Matches	Align Length	Osa-miRNA comp(Vandana-RS/N22-RS)			ReadSequence	Read Count	Number Matches	Osa-miRNA comp(Vandana-RR/Vandana-RS)			ReadSequence	Read Count	Number Matches	Osa-miRNA comp(Vandana-RS/Vandana-RR)
				Only in Vandana-RS	norm_expressed_mapped_in_Vandana-RS						Only in N22-RS	norm_expressed_mapped_in_N22-RS					Only in Vandana-RS	norm_expressed_mapped_in_Vandana-RS					Only in Vandana-RR	norm_expressed_mapped_in_Vandana-RR
GGTGTCATCTCCCCTGAAC	1	1	-4	osa-miR1318-3p	0.000543		TGCGGAACCGTGCGGTGGCGC	89	1	-4	osa-miR1427	0.0345266		GGTGTCATCTCCCCTGAAC	1	1	osa-miR1318-3p	0.000543		TGGAGAAGCAGGGCACGTGC	1	1	osa-miR164e	0.0023483
CAGGTGTCATCTCCCCTGAAC	1	1	-4	osa-miR1318-3p	0.000543		GCGGAACCGTGCGGTGGCG	1	1	-4	osa-miR1427	0.0345266		CAGGTGTCATCTCCCCTGAAC	1	1	osa-miR1318-3p	0.000543		TGAGCCGAACCAATATCACT	1	1	osa-miR171h	0.0023483
TTTAATATATTATAGGTGTC	1	1	-1	osa-miR1319b	0.000272		TGCGGAACCGTGCGGTGGCG	1	1	-4	osa-miR1427	0.0345266		TTTAATATATTATAGGTGTC	1	1	osa-miR1319b	0.000272		TGGAAAGTTGGGAGATTGGGG	5	1	osa-miR1850.1	0.0117415
TTTGCGAGTTGGCCCGCTTGC	9	1	-4	osa-miR1431	0.0024436		TGAGCCGAACCAATATCACT	1	1	-4	osa-miR171h	0.000379		TGTAAAATTCATTCGTTCCAT	1	1	osa-miR1320-3p	0.000543		TGCGATGATGGCCGCGCGGGTTCA	1	1	osa-miR5082	0.0023483
CGCCGCACTAGGCACTG	1	1	-3	osa-miR1437	0.000815		CCTCGCCGGCGCGCGCGTGCA	2	1	-4	osa-miR1848	0.000759		TGTAAAATTCATTCGTTCCAA	1	1	osa-miR1320-3p	0.000543		CGAGATCGATGGTATATT	1	1	osa-miR5160	0.0023483
TCCGGCGCCGCACTAGGCACT	1	1	-3	osa-miR1437	0.000815		TATCGTATCCTAGGTTGGTTT	2	1	-4	osa-miR1849	0.00341472		GGAACGGAGGAATTTTA	2	1	osa-miR1320-5p	0.000543		TTGGGGATTTCCTGCCGGAT	3	1	osa-miR6246	0.0093932
TCCGGCGCCGCACTAGGCA	1	1	-3	osa-miR1437	0.000815		TATCGTATCCTAGGTTGGTT	7	1	-4	osa-miR1849	0.00341472		CAGCAAGAACTGGATCTTAAT	19	1	osa-miR1425-3p	0.00515871		TTGGGGATTTCCTGCCGGA	1	1	osa-miR6246	0.0093932
GCGTGCACGGAGCCAAGCATA	3	1	-4	osa-miR160c-3p	0.000815		TTAGTTCACATCAATCTG	1	1	17	osa-miR1850.3	0.00113824		TTTGCGAGTTGGCCCGCTTGC	9	1	osa-miR1431	0.0024436
GCGTGCGAGGAGCCAAGCATG	1	1	-4	osa-miR160d-3p	0.000272		TGTTTAGTTCACATCAATCTT	1	1	-3	osa-miR1850.3	0.00113824		TGGCAAGTCTCCTCGGCT	1	1	osa-miR1433	0.0344819
GCATTGAGGGAGTCATGCAGG	1	1	-4	osa-miR160f-3p	0.000272		TTTAGTTCACATCAATCT	1	1	-3	osa-miR1850.3	0.00113824		GGCAAGTCTCCTCGGCT	2	1	osa-miR1433	0.0344819
AATGGAGGCTGATCCAAGATC	6	1	-4	osa-miR166g-5p	0.00190058		AGAAAACCAGCTTCCAGATCT	1	1	-4	osa-miR1860-5p	0.000379		TGGCAAGTCTCCTCGGCTACT	1	1	osa-miR1433	0.0344819
AATGGAGGCTGATCCAATATC	1	1	17	osa-miR166g-5p	0.00190058		AGAGACTTGGCTGATGCATTACT	3	1	-2	osa-miR1863b.2	0.00113824		TGGCAAGTCTCCTCGGCTACC	123	1	osa-miR1433	0.0344819
GGATTGTTGTCTGGTTCAAGG	1	1	-4	osa-miR166l-5p	0.000272		GAAGAATCGCAGTCACTAGTT	1	1	-1	osa-miR1865-3p	0.00341472		CGCCGCACTAGGCACTG	1	1	osa-miR1437	0.000815
TGAGGACAAGAGCTGATT	1	1	-4	osa-miR169f.2	0.00217209		GAAGAATCGCAGTCACTAGTTGT	4	1	-1	osa-miR1865-3p	0.00341472		TCCGGCGCCGCACTAGGCACT	1	1	osa-miR1437	0.000815
TGAGGACAAGAGCTGATTCGG	5	1	-4	osa-miR169f.2	0.00217209		GAAGAATCGCAGTCACTAGTTG	4	1	-1	osa-miR1865-3p	0.00341472		TCCGGCGCCGCACTAGGCA	1	1	osa-miR1437	0.000815
TGAGGACAAGAGCTGAT	2	1	-4	osa-miR169f.2	0.00217209		AATTAGACCTAGTGGGCA	1	1	-1	osa-miR1870-5p	0.0030353		TGACAGAAGAGAGAGAGCAC	2	1	osa-miR156k	0.000543
GGATATTGGTGCGGTTCAATC	1	1	-4	osa-miR171c-5p	0.000272		TGCTGAATTAGACCTAGTGGGC	1	1	-1	osa-miR1870-5p	0.0030353		GCGTGCACGGAGCCAAGCATA	3	1	osa-miR160c-3p	0.000815
TGTTGGCCCGGCTCACTCAGA	3	1	-4	osa-miR171d-5p	0.000815		TGCTGAATTAGACCTAGTGGGCAT	2	1	-1	osa-miR1870-5p	0.0030353		GCGTGCGAGGAGCCAAGCATG	1	1	osa-miR160d-3p	0.000272
TTGAGCCGCGTCAATATC	1	1	-4	osa-miR171i-3p	0.000272		TGCTGAATTAGACCTAGTGGGCAA	1	1	23	osa-miR1870-5p	0.0030353		GCATTGAGGGAGTCATGCAGG	1	1	osa-miR160f-3p	0.000272
AGGTATTGGCGTGCCTCAATC	1	1	-4	osa-miR171i-5p	0.000272		ATTAGACCTAGTGGGCA	2	1	-1	osa-miR1870-5p	0.0030353		TGCCTGGCTCCCTGAATGCC	1	1	osa-miR160f-5p	0.0152046
TGGTTTTTTTGGAGCATGAGG	1	1	-4	osa-miR1857-5p	0.000272		TGCTGAATTAGACCTAGTGGGCA	1	1	-1	osa-miR1870-5p	0.0030353		TGCCTGGCTCCCTGAATGCCT	1	1	osa-miR160f-5p	0.0152046
TTGTAGTAACGTGATGGTCAATGT	1	1	-1	osa-miR1864	0.000272		GATCTTTAGTCCCGGTTGGC	1	1	18	osa-miR2120	0.00113824		TGCCTGGCTCCCTGAATGCCG	1	1	osa-miR160f-5p	0.0152046
ATGGAGTGAAGTGCAACAG	1	1	-1	osa-miR1875	0.000272		GATCTTTAGTCCCGGTTGGTC	1	1	18	osa-miR2120	0.00113824		TGCCTGGCTCCCTGAATGCCA	53	1	osa-miR160f-5p	0.0152046
CTCCTGATGCCTCCCAAGCCTA	10	1	-3	osa-miR2118o	0.00271511		ATCTTTAGTCCCGGTTGGTA	1	1	17	osa-miR2120	0.00113824		GGAATGTTGTCTGGTCCGA	1	1	osa-miR166c-5p	0.00190058
TTCCCGATGCCTCCCATTCCTA	1	1	17	osa-miR2118p	0.000272		CTTGTTTTTCTCCAATATCTCA	1	1	-3	osa-miR2275d	0.000379		GGAATGTTGTCTGGTCCT	1	1	osa-miR166c-5p	0.00190058
AGAATTGGAGGAAAACAAACT	1	1	-2	osa-miR2275c	0.000543		TCTAGTTTGTGTTCAGCATC	2	1	-5	osa-miR2866	0.000759		GAATGTTGTCTGGTCCGA	2	1	osa-miR166c-5p	0.00190058
AGAATTGGAGGAAAACAAACTT	1	1	21	osa-miR2275c	0.000543		CTCTGCACTTTGGGCCT	1	1	-1	osa-miR2877	0.712917		GGAATGTTGTCTGGTCC	3	1	osa-miR166c-5p	0.00190058
TTTTGCTGCCCTTGTTTTGCA	1	1	-4	osa-miR2864.1	0.000272		TTGCATCCTCTGCACTTTGAGCCT	3	1	19	osa-miR2877	0.712917		GGAATGTTGGCTGGCTCGAGG	17	1	osa-miR166h-5p	0.00543022
AAATGAAGTTGAGTTTGGAT	1	1	19	osa-miR2873c	0.000272		TTGCATCCTCTGCACTTTGGGCC	4	1	-1	osa-miR2877	0.712917		GAATGTTGGCTGGCTCGAGG	3	1	osa-miR166h-5p	0.00543022
ATGTGAACAGTGTCAAACAGTGTC	2	1	-1	osa-miR2874	0.000543		TTGCATCCTCTGCACTTTGGGAA	1	1	21	osa-miR2877	0.712917		GGTTTGTTGTCTGGCTCGAGG	20	1	osa-miR166k-5p	0.00543022
TCCTATATGAACACTGTTTT	1	1	18	osa-miR2876-3p	0.00380116		ATCCTCTGCACTTTGGGCCT	3	1	-1	osa-miR2877	0.712917		GGATTGTTGTCTGGTTCAAGG	1	1	osa-miR166l-5p	0.000272
TTCCTATATGAACACTGTTTT	6	1	19	osa-miR2876-3p	0.00380116		TTGCATCCTCTGCACTTTGGGC	1	1	-1	osa-miR2877	0.712917		GAATGACGTCCGGTCTGAAGA	385	1	osa-miR166n-5p	0.106432
TTCCTATATGAACACTGTTTA	3	1	19	osa-miR2876-3p	0.00380116		CATCCTCTGCACTTTGGGCCT	2	1	-1	osa-miR2877	0.712917		AATGACGTCCGGTCTGAAGA	5	1	osa-miR166n-5p	0.106432
TTCCTATATGAACACTGTTGC	3	1	-4	osa-miR2876-3p	0.00380116		TTGCATCCTCTGCACTTTGGGCCT	1760	1	-1	osa-miR2877	0.712917		ATGACGTCCGGTCTGAAGA	2	1	osa-miR166n-5p	0.106432
TTCCTATATGAACACTGTA	1	1	18	osa-miR2876-3p	0.00380116		TTGCATCCTCTGCACTTTGGGCCG	36	1	23	osa-miR2877	0.712917		ATCATGCATGACAGCCTCATT	27	1	osa-miR167a-3p	0.00760231
ACGGTATCCCGTTCGGACAGGATG	297	1	-1	osa-miR2880	0.0814533		TTGCATCCTCTGCACTTTGGGCCC	13	1	23	osa-miR2877	0.712917		ATCATGCATGACAGCCTCTT	1	1	osa-miR167a-3p	0.00760231
ACGGTATCCCGTTCGGACAGGAGG	2	1	22	osa-miR2880	0.0814533		TTGCATCCTCTGCACTTTGGGCCA	54	1	23	osa-miR2877	0.712917		GATCATGCTGTGCAGTTTCATC	20	1	osa-miR167d-3p	0.00624476
ACGGTATCCCGTTCGGACAGGAT	1	1	-1	osa-miR2880	0.0814533		TTGCATCCTCTGCACTTT	1	1	-1	osa-miR2877	0.712917		ATCATGCTGTGCAGTTTCATC	2	1	osa-miR167d-3p	0.00624476
CAGGGATGAGGCAGAGCATG	1	1	-4	osa-miR408-5p	0.00162907		CAGGATTTTATACATGTAAAGAAT	1	1	-1	osa-miR2878-3p	0.000759		ATGCTGTGCAGTTTCATC	1	1	osa-miR167d-3p	0.00624476
CAGGGATGAGGCAGAGCATGG	3	1	-4	osa-miR408-5p	0.00162907		CAGGATTTTATACATGTAAAG	1	1	-1	osa-miR2878-3p	0.000759		GGATATTGGTGCGGTTCAATC	1	1	osa-miR171c-5p	0.000272
CAGGGATGAGGCAGAGCA	2	1	-4	osa-miR408-5p	0.00162907		TGCCAAAGGAGAGCTGCCCTG	1	1	-4	osa-miR399i	0.00151765		TGTTGGCCCGGCTCACTCAGA	3	1	osa-miR171d-5p	0.000815
TCATCCTCATCATCATCGTCC	1	1	-4	osa-miR414	0.000272		TGCCAAAGGAGAGCTGCCT	1	1	18	osa-miR399i	0.00151765		TGTTGGCTCGGCTCACT	1	1	osa-miR171e-5p	0.00135756
AAATGGGAGCAGAGCAGG	1	1	-3	osa-miR5076	0.000815		TGCCAAAGGAGAGCTGCCCT	2	1	-4	osa-miR399i	0.00151765		TGTTGGCTCGGCTCACTCAGA	3	1	osa-miR171e-5p	0.00135756
TGGGAGCAGAGCAGGTT	1	1	-3	osa-miR5076	0.000815		TCTCCTCAGCAGCACAAGAAG	1	1	-4	osa-miR5144-3p	0.000379		GTTGGCTCGGCTCACTCT	1	1	osa-miR171e-5p	0.00135756
ATGGGAGCAGAGCAGGT	1	1	-3	osa-miR5076	0.000815		CGAGATCGATGGTATATTTCT	15	1	-3	osa-miR5160	0.00682943		TTGAGCCGCGTCAATATC	1	1	osa-miR171i-3p	0.000272
TTGGATCTGTTATTTTGGTAT	1	1	-3	osa-miR5079	0.000815		CGAGATCGATGGTATATTTCTG	2	1	-3	osa-miR5160	0.00682943		AGGTATTGGCGTGCCTCAATC	1	1	osa-miR171i-5p	0.000272
TTTGGATCTGTTATTTTGGTA	2	1	-3	osa-miR5079	0.000815		CGAGATCGATGGTATATT	1	1	-3	osa-miR5160	0.00682943		TATCCGGCGCCGCAGGGAGG	1	1	osa-miR1846d-3p	0.000272
TGAGCCACTGGGATGAGGATGAAT	1	1	-1	osa-miR5158	0.000272		TGCATTTGCACCTGCACCTA	2	1	-5	osa-miR530-5p	0.000759		TCATGCTCCAAGAAAACCAGG	5	1	osa-miR1857-3p	0.00135756
TCTGGATCAGAGGGAGTATA	2	1	-5	osa-miR5161	0.000543		TTTGAGAAGGTATCATGTATT	2	1	17	osa-miR5542	0.0147971		TGGTTTTTTTGGAGCATGAGG	1	1	osa-miR1857-5p	0.000272
CTCGCCGGGGCTGCGTGCCGCC	11	1	-1	osa-miR531a	0.00923138		TTTGAGAAGGTATCATGAGAT	24	1	-4	osa-miR5542	0.0147971		TTTCCTATGACGTCCATT	1	1	osa-miR1859	0.00624476
CTCGCCGGGGCTGCGTGCCGCCAT	1	1	-1	osa-miR531a	0.00923138		TTTGAGAAGGTATCATGAGAC	1	1	20	osa-miR5542	0.0147971		TTTCCTATGACGTCCATTCCA	1	1	osa-miR1859	0.00624476
CCGGGGCTGCGTGCCGCC	1	1	-1	osa-miR531a	0.00923138		TTTGAGAAGGTATCATGTT	1	1	17	osa-miR5542	0.0147971		TTTCCTATGACGTCCATTCT	1	1	osa-miR1859	0.00624476
CTCGCCGGGGCTGCGTGCCGT	1	1	20	osa-miR531a	0.00923138		TTGAGAAGGTATCATGAGA	1	1	-4	osa-miR5542	0.0147971		TTTCCTATGACGTCCATTCC	11	1	osa-miR1859	0.00624476
CTCGCCGGGGCTGCGTGCCGC	4	1	-1	osa-miR531a	0.00923138		TTGAGAAGGTATCATGATTC	1	1	17	osa-miR5542	0.0147971		TTTCCTATGACGTCCATTCCAA	9	1	osa-miR1859	0.00624476
TCGCCGGGGCTGCGTGCCGCC	3	1	-1	osa-miR531a	0.00923138		TTTGAGAAGGTATCATG	1	1	-4	osa-miR5542	0.0147971		AGCTCTGATACCATGTTAACTGTT	4	1	osa-miR1863a	0.00162907
CTCGCCGGGGCTGCGTGCCGGCA	1	1	20	osa-miR531a	0.00923138		TTTGAGAAGGTATCATGTTT	1	1	17	osa-miR5542	0.0147971		TCTGATACCATGTTAGATTAG	2	1	osa-miR1863a	0.00162907
CTCGCCGGGGCTGCGTGCCGCCA	12	1	-1	osa-miR531a	0.00923138		TTTGAGAAGGTATCATGTTC	3	1	17	osa-miR5542	0.0147971		AGCTCTGATACCATGTTAGATTAG	11	1	osa-miR1863b	0.00298662
CAGATAGAGAATCTTCTCAGA	1	1	-4	osa-miR5339	0.000272		TTTGAGAAGGTATCATGAGT	1	1	19	osa-miR5542	0.0147971		TTGTAGTAACGTGATGGTCAATGT	1	1	osa-miR1864	0.000272
GAGGATTCGGTATTGATCG	3	1	-3	osa-miR5505	0.000815		TTTGAGAAGGTATCATGAGA	3	1	-4	osa-miR5542	0.0147971		ACGGAAAACGAGGGAGCAGCC	1	1	osa-miR1868	0.00108604
AGGCTGATCCACTCCAGAGGA	1	1	-4	osa-miR5510	0.000272		AAGACGAATAATCAAACATTGGAC	2	1	17	osa-miR5799	0.000759		TCACGGAAAACGAGGGAGCAGCCA	3	1	osa-miR1868	0.00108604
AACTCAATCACTTGCTGC	1	1	-3	osa-miR5538	0.00135756		TAGGAGTGTTTGTAGGACTTCC	1	1	17	osa-miR5816	0.000379		ATGGAGTGAAGTGCAACAG	1	1	osa-miR1875	0.000272
CTGAACTCAATCACTTGCT	1	1	-3	osa-miR5538	0.00135756		TTGGGGATTTCCTGCCGGAG	1	1	-2	osa-miR6246	0.000379		GTGTTTGGTTTAGGGATGAGGTGT	1	1	osa-miR1879	0.000543
ACTGAACTCAATCACTTGCT	1	1	-3	osa-miR5538	0.00135756		TATTTGAGGATGGAGGTAGTT	1	1	20	osa-miR6248	0.00151765		GTGTTTGGTTTAGGGATGAGGTGG	1	1	osa-miR1879	0.000543
TGAACTCAATCACTTGCT	2	1	-3	osa-miR5538	0.00135756		TATTTGAGGATGGAGGTAGTA	3	1	-4	osa-miR6248	0.00151765		TTCCAAGCGGGCCACTTAAGCAT	1	1	osa-miR1880	0.00352964
ATGTGACATACTCTAGTA	1	1	-4	osa-miR5788	0.000272		GGGGATAGATCGACGCGTCAAG	1	1	-3	osa-miR6250	0.000759		TTCCAAGCGGGCCACTTAAGCATT	11	1	osa-miR1880	0.00352964
ATGGACTGTACTTTGTATTACGGA	1	1	17	osa-miR5802	0.000272		GGGGATAGATCGACGCGTC	1	1	-3	osa-miR6250	0.000759		TTCCAAGCGGGCCACTTAAGC	1	1	osa-miR1880	0.00352964
TGCGAAGTAGAGATGCCGACT	1	1	-4	osa-miR5804	0.000272									TTTCCTTGGGAAGGTGGTTTC	4	1	osa-miR2055	0.00108604
TCGCCGGCGACCACAGC	1	1	-5	osa-miR5809	0.000272									CTCCTGATGCCTCCCAAGCCTA	10	1	osa-miR2118o	0.00271511
GAGGAAAGTGGGCAGTTGG	1	1	-3	osa-miR6253	0.000272									TTCCCGATGCCTCCCATTCCTA	1	1	osa-miR2118p	0.000272
ACGGATGATTAAAGTTGGACAC	1	1	-1	osa-miR812f	0.000815									TTTTGCTGCCCTTGTTTTGCA	1	1	osa-miR2864.1	0.000272
GGATGATTAAAGTTGGACACGA	1	1	21	osa-miR812f	0.000815									CCAGGACGTGTGGGATGGCA	2	1	osa-miR2867-3p	0.000543
ACGGATGATTAAAGTTGGACACG	1	1	-1	osa-miR812f	0.000815									TGTGCCATCCCACACATCCCGA	1	1	osa-miR2867-5p	0.000543
GAACGGTCAAATGTTAGAC	2	1	-1	osa-miR812o-3p	0.000543									TGTGCCATCCCACACATCCCG	1	1	osa-miR2867-5p	0.000543
														TCCCGACATTAAATTCTGGGC	9	1	osa-miR2869	0.0024436
														TAATCAGTTTGGGGAGACAAA	1	1	osa-miR2870	0.000272
														AGTTTGGACTTAAATTTGGTC	1	1	osa-miR2873a	0.0985585
														AGTTTGGACTTAAATTTGGTA	14	1	osa-miR2873a	0.0985585
														GTTTGGACTTAAATTTGGT	1	1	osa-miR2873a	0.0985585
														TTTGGACTTAAATTTGGTATT	4	1	osa-miR2873a	0.0985585
														TTTGGACTTAAATTTGGTATC	1	1	osa-miR2873a	0.0985585
														TTTGGACTTAAATTTGGTAAC	73	1	osa-miR2873a	0.0985585
														TTTGGACTTAAATTTGGT	1	1	osa-miR2873a	0.0985585
														AGTTTGGACTTAAATTTGGTAAC	50	1	osa-miR2873a	0.0985585
														TTTGGACTTAAATTTGGTTT	5	1	osa-miR2873a	0.0985585
														TTTGGACTTAAATTTGGTTC	2	1	osa-miR2873a	0.0985585
														TTTGGACTTAAATTTGGTAT	3	1	osa-miR2873a	0.0985585
														TTTGGACTTAAATTTGGTAA	10	1	osa-miR2873a	0.0985585
														AAGTTTGGACTTAAATTTGGTAAC	182	1	osa-miR2873a	0.0985585
														AAGTTTGGACTTAAATTTGGTAA	4	1	osa-miR2873a	0.0985585
														TTTGGACTTAAATTTGGTT	1	1	osa-miR2873a	0.0985585
														TTTGGACTTAAATTTGGTA	1	1	osa-miR2873a	0.0985585
														AGTTTGGACTTAAATTTGGTAA	1	1	osa-miR2873a	0.0985585
														TTGGACTTAAATTTGGTAAC	1	1	osa-miR2873a	0.0985585
														TTGGACTTAAATTTGGTAAA	1	1	osa-miR2873a	0.0985585
														AAGTTTGGACTTAAATTTGGT	3	1	osa-miR2873a	0.0985585
														TTTGGACTTAAATTTGG	2	1	osa-miR2873a	0.0985585
														AAGTTTGGACTTAAATTTGGTA	1	1	osa-miR2873a	0.0985585
														AGTTTGGACTTAAATTTGGT	1	1	osa-miR2873a	0.0985585
														TTGGACTTGAGATTTGGTA	4	1	osa-miR2873b	0.00380116
														TTGGACTTGAGATTTGGTATG	10	1	osa-miR2873b	0.00380116
														AAATGAAGTTGAGTTTGGAT	1	1	osa-miR2873c	0.000272
														ATGTGAACAGTGTCAAACAGTGTC	2	1	osa-miR2874	0.000543
														TCCTATATGAACACTGTTTT	1	1	osa-miR2876-3p	0.00380116
														TTCCTATATGAACACTGTTTT	6	1	osa-miR2876-3p	0.00380116
														TTCCTATATGAACACTGTTTA	3	1	osa-miR2876-3p	0.00380116
														TTCCTATATGAACACTGTTGC	3	1	osa-miR2876-3p	0.00380116
														TTCCTATATGAACACTGTA	1	1	osa-miR2876-3p	0.00380116
														TACATGTATAAAATTCTGAGGATG	21	1	osa-miR2878-5p	0.00705929
														TACATGTATAAAATTCTGAGGAT	2	1	osa-miR2878-5p	0.00705929
														TACATGTATAAAATTCTGAGGA	1	1	osa-miR2878-5p	0.00705929
														TACATGTATAAAATTCTGAGG	1	1	osa-miR2878-5p	0.00705929
														TACATGTATAAAATTCTGTT	1	1	osa-miR2878-5p	0.00705929
														GCCAGATGTGTTAAAATAATGACC	12	1	osa-miR2879	0.00352964
														AGATGTGTTAAAATAATGACC	1	1	osa-miR2879	0.00352964
														TACATGTCAGTGACAAAGGCC	1	1	osa-miR2905	0.000543
														CATGTCAGTGACAAAGGCA	1	1	osa-miR2905	0.000543
														GTCAAGAAAGCTGTGGGATT	1	1	osa-miR396c-3p	0.0048872
														GTCAAGAAAGCTGTGGGAAG	2	1	osa-miR396c-3p	0.0048872
														GGTCAAGAAAGCTGTGGGAAG	15	1	osa-miR396c-3p	0.0048872
														TTCAAGAAAGCCCATGGAAA	1	1	osa-miR396e-3p	0.00162907
														ATGGTTCAAGAAAGCCCA	1	1	osa-miR396e-3p	0.00162907
														GTTCAAGAAAGCCCATGGAAA	1	1	osa-miR396e-3p	0.00162907
														ATGGTTCAAGAAAGCCCATGGATT	1	1	osa-miR396e-3p	0.00162907
														ATGGTTCAAGAAAGCCCATGGATC	1	1	osa-miR396e-3p	0.00162907
														ATGGTTCAAGAAAGCCCATGGAAA	1	1	osa-miR396e-3p	0.00162907
														ATAGTTCAAGAAAGTCCTTG	14	1	osa-miR396f-3p	0.00760231
														GTTCAAGAAAGTCCTTGGACT	1	1	osa-miR396f-3p	0.00760231
														ATAGTTCAAGAAAGTCCTTGGAAA	1	1	osa-miR396f-3p	0.00760231
														TTCAAGAAAGTCCTTGGAAA	1	1	osa-miR396f-3p	0.00760231
														GTTCAAGAAAGTCCTTGGAA	1	1	osa-miR396f-3p	0.00760231
														ATAGTTCAAGAAAGTCCTTGG	8	1	osa-miR396f-3p	0.00760231
														ATAGTTCAAGAAAGTCCT	2	1	osa-miR396f-3p	0.00760231
														CTCCACAGGCTTTCTTGAACT	1	1	osa-miR396f-5p	0.000272
														AGTTGCCTACATGGAGCGCCA	3	1	osa-miR3982-3p	0.000815
														TGCCAAAGGAGAGTTGCCCTA	4	1	osa-miR399d	0.00108604
														TGCCAAAGGAGAGTTGCCCTG	24	1	osa-miR399j	0.00651627
														TGCCAAAGGAAATTTGCCCCG	2	1	osa-miR399k	0.000543
														TTATCCGGTATTGGAGT	1	1	osa-miR435	0.00108604
														TTATCCGGTATTGGAGTA	1	1	osa-miR435	0.00108604
														TTATCCGGTATTGGAGTTGA	1	1	osa-miR435	0.00108604
														TTATCCGGTATTGGAGTTCT	1	1	osa-miR435	0.00108604
														AAAGTTAGAGAAGTTTGACT	1	1	osa-miR437	0.000815
														AAAGTTAGAGAAGTTTGACTT	1	1	osa-miR437	0.000815
														AAAGTTAGAGAAGTTTGAC	1	1	osa-miR437	0.000815
														GCTAGAGGTGGCAACTGCA	1	1	osa-miR444a-5p	0.0024436
														GCTAGAGGTGGCAACTGCATA	8	1	osa-miR444a-5p	0.0024436
														TTTGGTGAATCGGAAAC	1	1	osa-miR5073	0.000815
														GTTTGGTGAATCGGAAAA	2	1	osa-miR5073	0.000815
														AAATGGGAGCAGAGCAGG	1	1	osa-miR5076	0.000815
														TGGGAGCAGAGCAGGTT	1	1	osa-miR5076	0.000815
														ATGGGAGCAGAGCAGGT	1	1	osa-miR5076	0.000815
														TTGGATCTGTTATTTTGGTAT	1	1	osa-miR5079	0.000815
														TTTGGATCTGTTATTTTGGTA	2	1	osa-miR5079	0.000815
														AGACTACAATTATCTGATC	2	1	osa-miR5083	0.000815
														GACTACAATTATCTGATC	1	1	osa-miR5083	0.000815
														TTTAACTAATGAACCGGCACCTAT	1	1	osa-miR5146	0.000272
														TAATGATGTGGGTACGAATGAA	3	1	osa-miR5151	0.000815
														AGCCTGTAAAACTGCAAAAAGGAA	2	1	osa-miR5156	0.000543
														TGAGCCACTGGGATGAGGATGAAT	1	1	osa-miR5158	0.000272
														TCTGGATCAGAGGGAGTATA	2	1	osa-miR5161	0.000543
														AATGACCAAAATACCCCTGGG	2	1	osa-miR5162	0.00135756
														ATGACCAAAATACCCCTGGGA	3	1	osa-miR5162	0.00135756
														CCTGTGCTTGCCTCTTCCATT	47	1	osa-miR528-3p	0.013304
														CCTGTGCTTGCCTCTTCCA	1	1	osa-miR528-3p	0.013304
														CCTGTGCTTGCCTCTTCCAT	1	1	osa-miR528-3p	0.013304
														CAGATAGAGAATCTTCTCAGA	1	1	osa-miR5339	0.000272
														AGCCGGGCTCGGTCGCGCGT	1	1	osa-miR5493	0.00108604
														AGCCGGGCTCGGTCGCGC	1	1	osa-miR5493	0.00108604
														AGCCGGGCTCGGTCGCGCG	2	1	osa-miR5493	0.00108604
														GTGACGGGAGGACTGCAA	1	1	osa-miR5504	0.000815
														AGTGACGGGAGGACTGCA	1	1	osa-miR5504	0.000815
														AGTGACGGGAGGACTGCAA	1	1	osa-miR5504	0.000815
														GAGGATTCGGTATTGATCG	3	1	osa-miR5505	0.000815
														TAGATGGCTGATCTGGTGTGG	3	1	osa-miR5508	0.00108604
														AGATGGCTGATCTGGTGTGG	1	1	osa-miR5508	0.00108604
														AGGCTGATCCACTCCAGAGGA	1	1	osa-miR5510	0.000272
														AACTCAATCACTTGCTGC	1	1	osa-miR5538	0.00135756
														CTGAACTCAATCACTTGCT	1	1	osa-miR5538	0.00135756
														ACTGAACTCAATCACTTGCT	1	1	osa-miR5538	0.00135756
														TGAACTCAATCACTTGCT	2	1	osa-miR5538	0.00135756
														ATGTGACATACTCTAGTA	1	1	osa-miR5788	0.000272
														ATGGACTGTACTTTGTATTACGGA	1	1	osa-miR5802	0.000272
														TGCGAAGTAGAGATGCCGACT	1	1	osa-miR5804	0.000272
														TCGCCGGCGACCACAGC	1	1	osa-miR5809	0.000272
														AAGCAGCGACTCTGGTCATGGA	4	1	osa-miR5813	0.00108604
														AAAACATCTGATAACCTGAAACGG	4	1	osa-miR5825	0.00108604
														TGTGTAGCCACATTGTAAGGG	3	1	osa-miR6251	0.000815
														GAGGAAAGTGGGCAGTTGG	1	1	osa-miR6253	0.000272
														TGAACACCGATATGCGTCATC	2	1	osa-miR810b.1	0.000543
														ACGGATGATTAAAGTTGGACAC	1	1	osa-miR812f	0.000815
														GGATGATTAAAGTTGGACACGA	1	1	osa-miR812f	0.000815
														ACGGATGATTAAAGTTGGACACG	1	1	osa-miR812f	0.000815
														AAGTGCAGCCATGAGTTTCCGT	1	1	osa-miR812n-5p	0.00434418
														AAGTGCAGCCATGAGTTTCCGTGT	1	1	osa-miR812n-5p	0.00434418
														AAGTGCAGCCATGAGTTTCCGTGG	1	1	osa-miR812n-5p	0.00434418
														AAGTGCAGCCATGAGTTTCCGTGC	12	1	osa-miR812n-5p	0.00434418
														AAGTGCAGCCATGAGTTTCCATGT	1	1	osa-miR812n-5p	0.00434418
														GAACGGTCAAATGTTAGAC	2	1	osa-miR812o-3p	0.000543
														ACGATTAAAGTTGGGCAC	1	1	osa-miR812p	0.000272
														TGGCTGCACTTAAAATGGGAC	5	1	osa-miR812v	0.00434418
														ATGGCTGCACTTAAAATAAGACGG	2	1	osa-miR812v	0.00434418
														ATGGCTGCACTTAAAATTGGACGG	1	1	osa-miR812v	0.00434418
														ATGGCTGCACTTAAAATGGAACGG	1	1	osa-miR812v	0.00434418
														ATGGCTGCACTTAAAATGGGACGG	7	1	osa-miR812v	0.00434418

## Sheet: DRR8-16
ReadSequence	Read Count	Number Matches	Osa-miRNA comp(N22-RR/Vandana-RR)	norm_expressed_mapped_in_Vandana-RR		ReadSequence	Read Count	Number Matches	Osa-miRNA comp(Vandana-RR/N22-RR)	norm_expressed_mapped_in_N22-RR
			Only in Vandana-RR						Only in N22-RR
TGGAGAAGCAGGGCACGTGC	1	1	osa-miR164e	0.0023483		TGTAAAATTCATTCGTTCCAT	1	1	osa-miR1320-3p	0.00714957
TGAGGACAAGAGCTGATTCGT	1	1	osa-miR169f.2	0.0070449		TGTAAAATTCATTCGTTCCAA	6	1	osa-miR1320-3p	0.00714957
TGAGGACAAGAGCTGATTCGG	2	1	osa-miR169f.2	0.0070449		TGGAACGGAGGAATTTTATAG	1	1	osa-miR1320-5p	0.00102137
TCCCACCGAGCAGCCGGATCTT	1	1	osa-miR1846d-5p	0.0023483		CAGCAAGAACTGGATCTTAAT	4	1	osa-miR1425-3p	0.00408547
TGCAGTTTGCAGTTGTGCCAC	1	1	osa-miR1847.1	0.0023483		TGCGGAACCGTGCGGTGGCGC	8	1	osa-miR1427	0.00817094
TGGAAAGTTGGGAGATTGGGG	5	1	osa-miR1850.1	0.0117415		TGGCAAGTCTCCTCGGCTACC	6	1	osa-miR1433	0.00714957
TAGAAACTTGGCTGATGCATTACT	4	1	osa-miR1863c	0.0093932		TGGCAAGTCTCCTCGGCTA	1	1	osa-miR1433	0.00714957
AGAATTGGAGGAAAACAAACT	1	1	osa-miR2275c	0.0023483		GAATGACGTCCGGTCTGAAGA	1	1	osa-miR166n-5p	0.00102137
TTAGTAGGACTAGAATGGGCCAAA	1	1	osa-miR2863c	0.0023483		GGTCATGCTGCGGCAGCCTCACT	1	1	osa-miR167c-3p	0.00102137
ACGGTATCCCGTTCGGACAGGATG	2	1	osa-miR2880	0.0046966		TTGAGCCGCGCCAATAT	1	1	osa-miR171a	0.00102137
CAGGGATGAGGCAGAGCATG	1	1	osa-miR408-5p	0.0023483		ATATTGGTGCGGTTCAATC	1	1	osa-miR171c-5p	0.00102137
TCATCCTCATCATCATCGTCT	1	1	osa-miR414	0.0023483		TATCGTATCCTAGGTTGGTTT	1	1	osa-miR1849	0.00102137
TGCGATGATGGCCGCGCGGGTTCA	1	1	osa-miR5082	0.0023483		TTTCCTATGACGTCCATTCCA	1	1	osa-miR1859	0.00102
ACCTGTTTGGATTCTTGAGCTCTA	1	1	osa-miR5145	0.0046966		AGCTCTGATACCATGTTAGATTAG	4	1	osa-miR1863b	0.00409
ACCTGTTTGGATTCTTGAGAGC	1	1	osa-miR5145	0.0046966		GAAGAATCGCAGTCACTAGTTG	2	1	osa-miR1865-3p	0.00204273
CTCGCCGGGGCTGCGTGCCGC	1	1	osa-miR531a	0.0258313		ACGGAAAACGAGGGAGCAGCC	1	1	osa-miR1868	0.00102137
TCGCCGGGGCTGCGTGCCGCC	1	1	osa-miR531a	0.0258313		TGAGAACAATAGGCATGTTT	1	1	osa-miR1869	0.00102
CTCGCCGGGGCTGCGTGCCGCCA	1	1	osa-miR531a	0.0258313		TGCTGAATTAGACCTAGTGGGC	1	1	osa-miR1870-5p	0.00102137
CTCGCCGGGGCTGCGTGCCGCC	8	1	osa-miR531a	0.0258313		GTGTTTGGTTTAGGGATGAGGTGG	1	1	osa-miR1879	0.00102
TTGTGCGAGATCGACGGTATA	2	1	osa-miR5540	0.0046966		AATGTTATTGTAGCGTGGTGGTG	1	1	osa-miR1881	0.00102
TTTGTTGCAATTTGGACTACC	8	1	osa-miR5827	0.0187864		AAAGATCTTTAGTCCCGGTTGGTC	1	1	osa-miR2120	0.00102137
TTGGGGATTTCCTGCCGGAT	3	1	osa-miR6246	0.0093932		TGTGCCATCCCACACATCC	1	1	osa-miR2867-5p	0.00102137
TTGGGGATTTCCTGCCGGA	1	1	osa-miR6246	0.0093932		TCCCGACATTAAATTCTGGGC	1	1	osa-miR2869	0.00102
						TTGCATCCTCTGCACTTAGGGCCA	1	1	osa-miR2877	1.47179
						TTGCATCCTCTGCACTTTGGGCC	3	1	osa-miR2877	1.47179
						TTGCATCCTCTGCACTTTGGGC	2	1	osa-miR2877	1.47179
						TTGCATCCTCTGCACTTTGGGA	1	1	osa-miR2877	1.47179
						CATCCTCTGCACTTTGGGCCT	5	1	osa-miR2877	1.47179
						TTGCATCCTCTGCACTTTGGGCCT	1369	1	osa-miR2877	1.47179
						TTGCATCCTCTGCACTTTGGGCCG	37	1	osa-miR2877	1.47179
						TTGCATCCTCTGCACTTTGGGCCC	3	1	osa-miR2877	1.47179
						TTGCATCCTCTGCACTTTGGGCCA	19	1	osa-miR2877	1.47179
						TGCATCCTCTGCACTTTGGGCCT	1	1	osa-miR2877	1.47179
						CAGGATTTTATACATGTAAAGAAT	1	1	osa-miR2878-3p	0.00102
						TACATGTATAAAATTCTGAGGATG	5	1	osa-miR2878-5p	0.00714957
						TACATGTATAAAATTCTGAGGAT	2	1	osa-miR2878-5p	0.00714957
						GCCAGATGTGTTAAAATAATGACT	1	1	osa-miR2879	0.00510684
						GCCAGATGTGTTAAAATAATGACC	4	1	osa-miR2879	0.00510684
						GTTCAAGAAAGCCCATGGAAA	2	1	osa-miR396e-3p	0.00204273
						TGCCAAAGGAGAGTTGCCCTG	1	1	osa-miR399j	0.00102137
						TTCGCGTCGGGTTCACCA	1	1	osa-miR5077	0.00102137
						CTACAATTATCTGATCA	1	1	osa-miR5083	0.0030641
						AGACTACAATTATCTGATC	1	1	osa-miR5083	0.0030641
						GACTACAATTATCTGATC	1	1	osa-miR5083	0.0030641
						AGCCTGTAAAACTGCAAAAAGGAA	1	1	osa-miR5156	0.0030641
						AGCCTGTAAAACTGCAAAAAGGA	2	1	osa-miR5156	0.0030641
						CCTGTGCTTGCCTCTTCCATT	1	1	osa-miR528-3p	0.00102137
						AGCCGGGCTCGGTCGCGCGTG	1	1	osa-miR5493	0.00102137
						AGTGACGGGAGGACTGC	1	1	osa-miR5504	0.00102137
						GAGGATTCGGTATTGATCGC	1	1	osa-miR5505	0.00102137
						ACCAAATCGTTTTCGATCGTTGTT	1	1	osa-miR5801	0.00102137
						ATGGACTGTACTTTGTAAAGCGGA	1	1	osa-miR5802	0.00102137
						AGGAGTGTTTGTAGGAGCGCT	1	1	osa-miR5816	0.00102137
						AAGGAATTGGGTCTAATCTCTTCT	1	1	osa-miR5823	0.00102137
						GGGATAGATCGACGCGTCAAG	1	1	osa-miR6250	0.00102137
						TGTGTAGCCACATTGTAAGGG	2	1	osa-miR6251	0.00204273
						ACGGATGATTAAAGTTGAACGCTT	1	1	osa-miR812f	0.00204273
						ACGGATGATTAAAGTTGGACACGG	1	1	osa-miR812f	0.00204273
						AAGTGCAGCCATGAGTTTCCGTGC	19	1	osa-miR812n-5p	0.019406
						ATGGCTGCACTTAAAATGGGACGG	2	1	osa-miR812v	0.0030641
						ATGGCTGCACTTAAAATTAAATGG	1	1	osa-miR812v	0.0030641

## Sheet: DRR9-111315
ReadSequence	Read Count	Number Matches	Osa-miRNA comp(N22-LS/N22-CS)			ReadSequence	Read Count	Number Matches	Osa-miRNA comp(N22-CS/N22-LS)			ReadSequence	Read Count	Number Matches	Osa-miRNA comp(N22-SS/N22-CS)			ReadSequence	Read Count	Number Matches	Osa-miRNA comp(N22-CS/N22-SS)			ReadSequence	Read Count	Number Matches	Osa-miRNA comp(N22-RS/N22-CS)			ReadSequence	Read Count	Number Matches	Osa-miRNA comp(N22-CS/N22-RS)
			Only in N22-CS	norm_expressed_mapped_in_N22-CS					Only in N22-LS	norm_expressed_mapped_in_N22-LS					Only in N22-CS	norm_expressed_mapped_in_N22-CS					Only in N22-SS	norm_expressed_mapped_in_N22-SS					Only in N22-CS	norm_expressed_mapped_in_N22-CS					Only in N22-RS	norm_expressed_mapped_in_N22-RS
TTAATATATTATAGGTGCTTT	1	1	osa-miR1319b	0.000786		TTTGGAACGGAGTGAGTATC	1	1	osa-miR1439	0.00140489		TTAATATATTATAGGTGCTTT	1	1	osa-miR1319b	0.000786		TGGAAAGTTGGGAGATTGGGG	1	1	osa-miR1850.1	0.00071		TTAATATATTATAGGTGCTTT	1	1	osa-miR1319b	0.000786		TATCCGGCGCCGCAGGGAGG	1	1	osa-miR1846d-3p	0.000379
CTTTAATATATTATAGGTGTTGG	1	1	osa-miR1319b	0.000786		TTGAGCCGCGTCAATATC	1	1	osa-miR171i-3p	0.00140489		CTTTAATATATTATAGGTGTTGG	1	1	osa-miR1319b	0.000786		TGGTTTTTTTGGAGCATGAGG	1	1	osa-miR1857-5p	0.00071		CTTTAATATATTATAGGTGTTGG	1	1	osa-miR1319b	0.000786		CCTCGCCGGCGCGCGCGTGCA	2	1	osa-miR1848	0.000759
TGTAAAATTCATTCGTTCCAA	1	1	osa-miR1320-3p	0.000393		CCTCGCCGGCGCGCGCGTGCA	2	1	osa-miR1848	0.00280978		TGTAAAATTCATTCGTTCCAA	1	1	osa-miR1320-3p	0.000393		CGATTTCCCCCTCGGGCG	1	1	osa-miR2096-5p	0.00071		TCCGGCGCCGCACTAGGCACT	1	1	osa-miR1437	0.000393		AGAGACTTGGCTGATGCATTACT	3	1	osa-miR1863b.2	0.00113824
TGGAACGGAGGAATTTTATAG	1	1	osa-miR1320-5p	0.000786		CCGAGGTTTTCTGGATACATT	1	1	osa-miR2106	0.00280978		TGGAACGGAGGAATTTTATAG	1	1	osa-miR1320-5p	0.000786		TTTACAGTCATATACAGTTAA	1	1	osa-miR2875	0.00071		GCATTGAGGGAGTCATGCAGG	2	1	osa-miR160f-3p	0.000786		TACATGTCAGTGACAAAGTCT	1	1	osa-miR2905	0.000379
GGAACGGAGGAATTTTA	1	1	osa-miR1320-5p	0.000786		GAGGTTTTCTGGATACA	1	1	osa-miR2106	0.00280978		GGAACGGAGGAATTTTA	1	1	osa-miR1320-5p	0.000786		GCTAGAGGTGGCAACTGCATA	3	1	osa-miR444a-5p	0.00212976		TGGAGAAGCAGGGCACGTGC	1	1	osa-miR164e	0.000393		CTTCGGGGGAGGAGAGAAGC	1	1	osa-miR3979-3p	0.000379
TCCGGCGCCGCACTAGGCACT	1	1	osa-miR1437	0.000393		TGCCAAAGGAGAGCTGCCCTG	1	1	osa-miR399i	0.00140489		TGACAGAAGAGAGAGAGCACT	1	1	osa-miR156k	0.00157197		GAAATGGGAGCAGAGCA	1	1	osa-miR5076	0.00071		AATGGAGGCTGATCCAAGATC	1	1	osa-miR166g-5p	0.000393		TGCCAAAGGAGAGTTGCCCTA	3	1	osa-miR399d	0.00113824
TGACAGAAGAGAGAGAGCACT	1	1	osa-miR156k	0.00157197		TTGGATCTGTTATTTTGGT	1	1	osa-miR5079	0.00140489		TGACAGAAGAGAGAGAGCACC	1	1	osa-miR156k	0.00157197		GCGATGATGGCCGCGCGGGTTC	1	1	osa-miR5082	0.00212976		GGATTGTTGTCTGGTTCAAGG	3	1	osa-miR166l-5p	0.00117898		TGCCAAAGGAGAGCTGCCCTG	1	1	osa-miR399i	0.00151765
TGACAGAAGAGAGAGAGCACC	1	1	osa-miR156k	0.00157197		GCGATGATGGCCGCGCGGGTTC	2	1	osa-miR5082	0.0154538		TGACAGAAGAGAGAGAGCAC	2	1	osa-miR156k	0.00157197		GCGATGATGGCCGCGCGGGTTCA	2	1	osa-miR5082	0.00212976		TGAGGACAAGAGCTGATTCGG	2	1	osa-miR169f.2	0.000786		TGCCAAAGGAGAGCTGCCT	1	1	osa-miR399i	0.00151765
TGACAGAAGAGAGAGAGCAC	2	1	osa-miR156k	0.00157197		TGCGATGATGGCCGCGCGGGTTCA	2	1	osa-miR5082	0.0154538		GCATTGAGGGAGTCATGCAGG	2	1	osa-miR160f-3p	0.000786		GAGGATTCGGTATTGATCG	1	1	osa-miR5505	0.00071		GGATATTGGTGCGGTTCAATC	1	1	osa-miR171c-5p	0.000786		TGCCAAAGGAGAGCTGCCCT	2	1	osa-miR399i	0.00151765
GCATTGAGGGAGTCATGCAGG	2	1	osa-miR160f-3p	0.000786		GCGATGATGGCCGCGCGGGTT	1	1	osa-miR5082	0.0154538		TGGAGAAGCAGGGCACGTGC	1	1	osa-miR164e	0.000393		GATGACAGCGGTGGTTCGGACATC	1	1	osa-miR5792	0.00071		TATTGGTGCGGTTCAATC	1	1	osa-miR171c-5p	0.000786		GCTAGAGGTGGCAACTGCATC	1	1	osa-miR444a-5p	0.00113824
TGGAGAAGCAGGGCACGTGC	1	1	osa-miR164e	0.000393		GCGATGATGGCCGCGCGGGTTCA	6	1	osa-miR5082	0.0154538		GGATTGTTGTCTGGTTCAAGG	3	1	osa-miR166l-5p	0.00117898		TGCGAAGTAGAGATGCCGACT	1	1	osa-miR5804	0.00071		TGTTGGCCCGGCTCACTCAGA	8	1	osa-miR171d-5p	0.00314395		GCTAGAGGTGGCAACTGCATA	2	1	osa-miR444a-5p	0.00113824
GAATGTTGTCTGGTCCGAG	1	1	osa-miR166c-5p	0.000786		TGAGGAGGAACATATTTACTA	1	1	osa-miR5523	0.00140489		ATCATGCATGACAGCCTCATT	3	1	osa-miR167a-3p	0.00117898		TCATAAGCCCACCACATTTTC	1	1	osa-miR810a	0.00071		GGAATCTTGATGATGCTATC	1	1	osa-miR172b	0.000393		AATGATGTGGGTACGAATGAA	1	1	osa-miR5151	0.00113824
GGAATGTTGTCTGGTCCGAG	1	1	osa-miR166c-5p	0.000786		GGGGATAGATCGACGCGTCAA	1	1	osa-miR6250	0.00561956		GGATATTGGTGCGGTTCAATC	1	1	osa-miR171c-5p	0.000786								GCAGCACCATCAAGATTCAC	1	1	osa-miR172d-5p	0.000393		TAATGATGTGGGTACGAA	1	1	osa-miR5151	0.00113824
AATGGAGGCTGATCCAAGATC	1	1	osa-miR166g-5p	0.000393		GGGGATAGATCGACGCGTCA	1	1	osa-miR6250	0.00561956		TATTGGTGCGGTTCAATC	1	1	osa-miR171c-5p	0.000786								ATATGGATTCAGAATGCAGGT	2	1	osa-miR1852	0.000786		ATGTGGGTACGAATGAA	1	1	osa-miR5151	0.00113824
GGTTTGTTGTCTGGCTCGAGG	28	1	osa-miR166k-5p	0.0110038		GGGGATAGATCGACGCGTCAAG	1	1	osa-miR6250	0.00561956		TGTTGGCCCGGCTCACTCAGA	8	1	osa-miR171d-5p	0.00314395								TATGGATGGAGGTGTAACCCGATG	1	1	osa-miR1874-3p	0.000393		TGCATTTGCACCTGCACCTA	2	1	osa-miR530-5p	0.000759
GGATTGTTGTCTGGTTCAAGG	3	1	osa-miR166l-5p	0.00117898		GGGGATAGATCGACGCGTC	1	1	osa-miR6250	0.00561956		GGAATCTTGATGATGCTATC	1	1	osa-miR172b	0.000393								CAATGGAGTGAAGTGCAACAGT	1	1	osa-miR1875	0.000393		AGCCGGGCTCGGTCGCG	1	1	osa-miR5493	0.000759
TCATGCTGTGCAGTTTCATC	4	1	osa-miR167d-3p	0.00982484		AAGTGGGCAGTTGGGTT	1	1	osa-miR6253	0.00280978		GCAGCACCATCAAGATTCAC	1	1	osa-miR172d-5p	0.000393								TTCCCGATGCCTCCCATTCCTA	12	1	osa-miR2118p	0.00471592		AGCCGGGCTCGGTCGCGC	1	1	osa-miR5493	0.000759
GATCATGCTGTGCAGTTTCATC	12	1	osa-miR167d-3p	0.00982484		GAGGAAAGTGGGCAGTTGGG	1	1	osa-miR6253	0.00280978		TGCAGTTTGCAGTTGTGGCAC	1	1	osa-miR1847.1	0.000393								AGAATTGGAGGAAAACAAACT	1	1	osa-miR2275c	0.000393		TCTGATAACCTGAAACGT	1	1	osa-miR5825	0.000379
ATCATGCTGTGCAGTTTCATC	8	1	osa-miR167d-3p	0.00982484								TTTAGTTCACATCAATCT	1	1	osa-miR1850.3	0.00117898								TGAAGTGCTTGGGGGAACTC	1	1	osa-miR395a	0.000393		TTGCAATTTGGACTACC	1	1	osa-miR5827	0.000379
GATCATGCTGTGCAGTT	1	1	osa-miR167d-3p	0.00982484								CTGTTTAGTTCACATCAATCT	1	1	osa-miR1850.3	0.00117898								CAGGGATGAGGCAGAGCATGG	2	1	osa-miR408-5p	0.000786		GGGGATAGATCGACGCGTCAAG	1	1	osa-miR6250	0.000759
TGAGGACAAGAGCTGATTCGG	2	1	osa-miR169f.2	0.000786								TGTTTAGTTCACATCAATC	1	1	osa-miR1850.3	0.00117898								TTCGCGTCGGGTTCACCA	1	1	osa-miR5077	0.000393		GGGGATAGATCGACGCGTC	1	1	osa-miR6250	0.000759
GGATATTGGTGCGGTTCAATC	1	1	osa-miR171c-5p	0.000786								ATATGGATTCAGAATGCAGGT	2	1	osa-miR1852	0.000786								ACTTTAATACCATTGGAAGATTGC	1	1	osa-miR5155	0.000393		TGAACACCGATATGCGTCATC	1	1	osa-miR810b.1	0.000379
TATTGGTGCGGTTCAATC	1	1	osa-miR171c-5p	0.000786								TCATGCTCCAAGAAAACCAGG	4	1	osa-miR1857-3p	0.00157197								TGAGCCACTGGGATGAGGATGA	1	1	osa-miR5158	0.000393
TGTTGGCTCGGCTCACTCA	1	1	osa-miR171e-5p	0.00314395								AGAAAACCAGCTTCCAGATCT	2	1	osa-miR1860-5p	0.000786								CAGATAGAGAATCTTCTCAGA	2	1	osa-miR5339	0.000786
TGTTGGCTCGGCTCACTCAGG	1	1	osa-miR171e-5p	0.00314395								TAGAAACTTGGCTGATGCTT	1	1	osa-miR1863c	0.00117898								TACGGATACGGATACGCGATAC	1	1	osa-miR5502	0.000393
TGTTGGCTCGGCTCACTCAGA	6	1	osa-miR171e-5p	0.00314395								TAGAAACTTGGCTGATGCATTACT	2	1	osa-miR1863c	0.00117898								AATGTTTGTATGGATCGTTTG	1	1	osa-miR5537	0.000393
TGAGCCGAACCAATATCACT	1	1	osa-miR171h	0.000393								TATGGATGGAGGTGTAACCCGATG	1	1	osa-miR1874-3p	0.000393								ACTGAACTCAATCACTTGCT	1	1	osa-miR5538	0.000393
GGAATCTTGATGATGCTATC	1	1	osa-miR172b	0.000393								CAATGGAGTGAAGTGCAACAGT	1	1	osa-miR1875	0.000393								TGGATGTGACATACTCTAGTA	1	1	osa-miR5788	0.000786
GCAGCACCATCAAGATTCAC	1	1	osa-miR172d-5p	0.000393								GATCTTTAGTCCCGGTTGGTG	1	1	osa-miR2120	0.000786								GGATGTGACATACTCTAGTA	1	1	osa-miR5788	0.000786
ACGAGGAGGCCGGGACC	1	1	osa-miR1846e	0.00510892								ATCTTTAGTCCCGGTTGG	1	1	osa-miR2120	0.000786								ACCAAATCGTTTTCGATCATTG	1	1	osa-miR5801	0.000393
AACGAGGAGGCCGGGACT	3	1	osa-miR1846e	0.00510892								CTTGTTTTTCTCCAATATCTCT	1	1	osa-miR2275d	0.00117898								ATGGACTGTACTTTGTAATACGGT	1	1	osa-miR5802	0.000786
AACGAGGAGGCCGGGACC	1	1	osa-miR1846e	0.00510892								CTTGTTTTTCTCCAATATCTCA	2	1	osa-miR2275d	0.00117898								ATGGACTGTACTTTGTAAAGCGGA	1	1	osa-miR5802	0.000786
AACGAGGAGGCCGGGAC	1	1	osa-miR1846e	0.00510892								TTGTCCCATTCTAGTTTAGCT	4	1	osa-miR2863a	0.00157197								TCGTCGCCGGCGACCACA	1	1	osa-miR5809	0.000393
AACGAGGAGGCCGGGACTG	3	1	osa-miR1846e	0.00510892								TCTAGTTTGTGTTCAGCATC	2	1	osa-miR2866	0.000786								ACGGAACCCTAATGGCGATGACAT	1	1	osa-miR5810	0.000393
AACGAGGAGGCCGGGACCA	4	1	osa-miR1846e	0.00510892								TGTGCCATCCCACACATCCCG	3	1	osa-miR2867-5p	0.00117898								AATGTTATGGACACTAGATGACAT	1	1	osa-miR5815	0.000393
TTTAGTTCACATCAATCT	1	1	osa-miR1850.3	0.00117898								TAATCAGTTTGGGGAGACAAA	1	1	osa-miR2870	0.000393								AGGAATTGGGTCTAATCTCTT	1	1	osa-miR5823	0.000393
CTGTTTAGTTCACATCAATCT	1	1	osa-miR1850.3	0.00117898								CAGGATTTTATACATGTAAAGAAT	6	1	osa-miR2878-3p	0.00235796								AAGTGATTTAATTATGCCGTT	1	1	osa-miR810b.2	0.000393
TGTTTAGTTCACATCAATC	1	1	osa-miR1850.3	0.00117898								TGAAGTGCTTGGGGGAACTC	1	1	osa-miR395a	0.000393								ACGGATGATTAAAGTTGAACGCTC	1	1	osa-miR812f	0.00392994
ATATGGATTCAGAATGCAGGT	2	1	osa-miR1852	0.000786								ATGGTTCAAGAAAGCCCATGGAAA	2	1	osa-miR396e-3p	0.00117898								ACGGATGATTAAAGTTGAATACAG	2	1	osa-miR812f	0.00392994
AGAAAACCAGCTTCCAGATCT	2	1	osa-miR1860-5p	0.000786								GTTCAAGAAAGCCCATGGAAA	1	1	osa-miR396e-3p	0.00117898								ACGGATGATTAAAGTTGGACAC	2	1	osa-miR812f	0.00392994
TAGAAACTTGGCTGATGCTT	1	1	osa-miR1863c	0.00117898								TCTCTCTCTCCCTTGAAGGC	1	1	osa-miR3979-5p	0.000393								CGGATGATTAAAGTTGGACAC	1	1	osa-miR812f	0.00392994
TAGAAACTTGGCTGATGCATTACT	2	1	osa-miR1863c	0.00117898								TGCCAAAGGAAATTTGCCCCG	5	1	osa-miR399k	0.00196497								ACGGATGATTAAAGTTGGACACGG	3	1	osa-miR812f	0.00392994
TATGGATGGAGGTGTAACCCGATG	1	1	osa-miR1874-3p	0.000393								TTATCCGGTATTGGAGT	1	1	osa-miR435	0.00314395								ACGGATGATTAAAGTTGGACACG	1	1	osa-miR812f	0.00392994
TTCCCGATGCCTCCCATTCCTA	12	1	osa-miR2118p	0.00471592								TTATCCGGTATTGGAGTT	1	1	osa-miR435	0.00314395								GAACGGTCAAATGTTAGACATGA	1	1	osa-miR812o-3p	0.00196497
AGAATTGGAGGAAAACAAACT	1	1	osa-miR2275c	0.000393								TTATCCGGTATTGGAGTC	1	1	osa-miR435	0.00314395								GAACGGTCAAATGTTAGGC	1	1	osa-miR812o-3p	0.00196497
CTTGTTTTTCTCCAATATCTCT	1	1	osa-miR2275d	0.00117898								TTATCCGGTATTGGAGTTGT	1	1	osa-miR435	0.00314395								GAACGGTCAAATGTTAGAC	2	1	osa-miR812o-3p	0.00196497
CTTGTTTTTCTCCAATATCTCA	2	1	osa-miR2275d	0.00117898								TTATCCGGTATTGGAGTTGA	3	1	osa-miR435	0.00314395								ACGGTCAAATGTTAGACA	1	1	osa-miR812o-3p	0.00196497
TTGTCCCATTCTAGTTTAGCT	4	1	osa-miR2863a	0.00157197								TTATCCGGTATTGGAGTATA	1	1	osa-miR435	0.00314395								ACGTTAGACACGAATTTTCACGAT	1	1	osa-miR812r	0.000393
TTAGTAGGACTAGAATGTTT	1	1	osa-miR2863c	0.00117898								GTTTGGTGAATCGGAAA	1	1	osa-miR5073	0.0117898
TTAGTAGGACTAGAATGGTTCT	1	1	osa-miR2863c	0.00117898								TTTGGTGAATCGGAAACTTTTT	2	1	osa-miR5073	0.0117898
TTAGTAGGACTAGAATG	1	1	osa-miR2863c	0.00117898								GTTTGGTGAATCGGAAACT	2	1	osa-miR5073	0.0117898
TCTAGTTTGTGTTCAGCATC	2	1	osa-miR2866	0.000786								GTTTGGTGAATCGGAAACTTTTT	24	1	osa-miR5073	0.0117898
CCAGGACGTGTGGGATGGCA	2	1	osa-miR2867-3p	0.000786								GTTTGGTGAATCGGAAACTTTT	1	1	osa-miR5073	0.0117898
TGTGCCATCCCACACATCCCG	3	1	osa-miR2867-5p	0.00117898								TTCGCGTCGGGTTCACCA	1	1	osa-miR5077	0.000393
TAATCAGTTTGGGGAGACAAA	1	1	osa-miR2870	0.000393								CTACAATTATCTGATCA	1	1	osa-miR5083	0.000786
TTGGACTTGAGATTTGGTATT	1	1	osa-miR2873b	0.00550191								AGACTACAATTATCTGATC	1	1	osa-miR5083	0.000786
TTGGACTTGAGATTTGGTATG	9	1	osa-miR2873b	0.00550191								TCTCCTCAGCAGCACAAGAAG	1	1	osa-miR5144-3p	0.000393
TTGGACTTGAGATTTGGTAAA	2	1	osa-miR2873b	0.00550191								TTTAACTAATGAACCGGCACCTA	2	1	osa-miR5146	0.000786
TTGGACTTGAGATTTGGTA	2	1	osa-miR2873b	0.00550191								ACTTTAATACCATTGGAAGATTGC	1	1	osa-miR5155	0.000393
CAGGATTTTATACATGTAAAGAAT	6	1	osa-miR2878-3p	0.00235796								GCCTGTAAAACTGCAAAAAGGA	1	1	osa-miR5156	0.000393
TGAAGTGCTTGGGGGAACTC	1	1	osa-miR395a	0.000393								TGAGCCACTGGGATGAGGATGA	1	1	osa-miR5158	0.000393
TCTCCACAGGCTTTCTTGAACT	1	1	osa-miR396f-5p	0.00157197								CAGATAGAGAATCTTCTCAGA	2	1	osa-miR5339	0.000786
CTCCACAGGCTTTCTTGAAC	1	1	osa-miR396f-5p	0.00157197								TACGGATACGGATACGCGATAC	1	1	osa-miR5502	0.000393
CTCCACAGGCTTTCTTGAACT	2	1	osa-miR396f-5p	0.00157197								AATGTTTGTATGGATCGTTTG	1	1	osa-miR5537	0.000393
TCTCTCTCTCCCTTGAAGGC	1	1	osa-miR3979-5p	0.000393								ACTGAACTCAATCACTTGCT	1	1	osa-miR5538	0.000393
TGCCAAAGGAAATTTGCCCCG	5	1	osa-miR399k	0.00196497								TTGTGCGAGATCGACGGTATA	2	1	osa-miR5540	0.000786
CAGGGATGAGGCAGAGCATGG	2	1	osa-miR408-5p	0.000786								AAGACGAATAATCAAACATTGGAC	1	1	osa-miR5799	0.000393
TTATCCGGTATTGGAGT	1	1	osa-miR435	0.00314395								ACCAAATCGTTTTCGATCATTG	1	1	osa-miR5801	0.000393
TTATCCGGTATTGGAGTT	1	1	osa-miR435	0.00314395								TCGTCGCCGGCGACCACA	1	1	osa-miR5809	0.000393
TTATCCGGTATTGGAGTC	1	1	osa-miR435	0.00314395								ACGGAACCCTAATGGCGATGACAT	1	1	osa-miR5810	0.000393
TTATCCGGTATTGGAGTTGT	1	1	osa-miR435	0.00314395								AAGCAGCGACTCTGGTCATGGA	2	1	osa-miR5813	0.000786
TTATCCGGTATTGGAGTTGA	3	1	osa-miR435	0.00314395								AATGTTATGGACACTAGATGACAT	1	1	osa-miR5815	0.000393
TTATCCGGTATTGGAGTATA	1	1	osa-miR435	0.00314395								TAGGAGTGTTTGTAGGAGTGACAT	1	1	osa-miR5816	0.000393
TTCGCGTCGGGTTCACCA	1	1	osa-miR5077	0.000393								AGGAATTGGGTCTAATCTCTT	1	1	osa-miR5823	0.000393
TCTCCTCAGCAGCACAAGAAG	1	1	osa-miR5144-3p	0.000393								AAGTGATTTAATTATGCCGTT	1	1	osa-miR810b.2	0.000393
TTTAACTAATGAACCGGCACCTA	2	1	osa-miR5146	0.000786								ACGTTAGACACGAATTTTCACGAT	1	1	osa-miR812r	0.000393
ACTTTAATACCATTGGAAGATTGC	1	1	osa-miR5155	0.000393
TGAGCCACTGGGATGAGGATGA	1	1	osa-miR5158	0.000393
CCTGTGCTTGCCTCTTCCATT	9	1	osa-miR528-3p	0.00432293
CCTGTGCTTGCCTCTTCCAT	2	1	osa-miR528-3p	0.00432293
CAGATAGAGAATCTTCTCAGA	2	1	osa-miR5339	0.000786
TACGGATACGGATACGCGATAC	1	1	osa-miR5502	0.000393
AATGTTTGTATGGATCGTTTG	1	1	osa-miR5537	0.000393
TGGATGTGACATACTCTAGTA	1	1	osa-miR5788	0.000786
GGATGTGACATACTCTAGTA	1	1	osa-miR5788	0.000786
AAGACGAATAATCAAACATTGGAC	1	1	osa-miR5799	0.000393
ACCAAATCGTTTTCGATCATTG	1	1	osa-miR5801	0.000393
ATGGACTGTACTTTGTAATACGGT	1	1	osa-miR5802	0.000786
ATGGACTGTACTTTGTAAAGCGGA	1	1	osa-miR5802	0.000786
TCGTCGCCGGCGACCACA	1	1	osa-miR5809	0.000393
ACGGAACCCTAATGGCGATGACAT	1	1	osa-miR5810	0.000393
AATGTTATGGACACTAGATGACAT	1	1	osa-miR5815	0.000393
TAGGAGTGTTTGTAGGAGTGACAT	1	1	osa-miR5816	0.000393
AGGAATTGGGTCTAATCTCTT	1	1	osa-miR5823	0.000393
TTGGGGATTTCCTGCCGGAT	1	1	osa-miR6246	0.00196497
TTGGGGATTTCCTGCCGGA	2	1	osa-miR6246	0.00196497
TTGGGGATTTCCTGCCGGAGGAT	1	1	osa-miR6246	0.00196497
TTGGGGATTTCCTGCCGGAGGAA	1	1	osa-miR6246	0.00196497
TGTGTAGCCACATTGTAAGGG	5	1	osa-miR6251	0.00196497
AAGTGATTTAATTATGCCGTT	1	1	osa-miR810b.2	0.000393
ACGTTAGACACGAATTTTCACGAT	1	1	osa-miR812r	0.000393

## Sheet: DRR10-1214169
ReadSequence	Read Count	Number Matches	Osa-miRNA comp(N22-LR/N22-CR)			ReadSequence	Read Count	Number Matches	Osa-miRNA comp(N22-CR/N22-LR)			ReadSequence	Read Count	Number Matches	Osa-miRNA comp(N22-SR/N22-CR)			ReadSequence	Read Count	Number Matches	Osa-miRNA comp(N22-CR/N22-SR)			ReadSequence	Read Count	Number Matches	Osa-miRNA comp(N22-RR/N22-CR)			ReadSequence	Read Count	Number Matches	Osa-miRNA comp(N22-CR/N22-RR)			ReadSequence	Read Count	Number Matches	Osa-miRNA comp(N22-CS/N22-CR)			ReadSequence	Read Count	Number Matches	Osa-miRNA comp(N22-CR/N22-CS)
			Only in N22-CR	norm_expressed_mapped_in_N22-CR					Only in N22-LR	norm_expressed_mapped_in_N22-LR					Only in N22-CR	norm_expressed_mapped_in_N22-CR					Only in N22-SR	norm_expressed_mapped_in_N22-SR					Only in N22-CR	norm_expressed_mapped_in_N22-CR					Only in N22-RR	norm_expressed_mapped_in_N22-RR					Only in N22-CR	norm_expressed_mapped_in_N22-CR					Only in N22-CS	norm_expressed_mapped_in_N22-CS
TGGAACGGAGGAATTTTATAG	1	1	osa-miR1320-5p	0.00165717		TCCGGCGCCGCACTAGGCA	1	1	osa-miR1437	0.0017831		TGGAACGGAGGAATTTTATAG	1	1	osa-miR1320-5p	0.00165717		CAGGTGTCATCTCCCCTGAAC	1	1	osa-miR1318-3p	0.00378177		GATCATGCTGTGCAGTTTCATC	2	1	osa-miR167d-3p	0.0049715		GGTCATGCTGCGGCAGCCTCACT	1	1	osa-miR167c-3p	0.00102137		TGTTGGCATGGTTCAATC	1	1	osa-miR171f-5p	0.00331433		TTAATATATTATAGGTGCTTT	1	1	osa-miR1319b	0.000786
GAATGACGTCCGGTCTGAAGA	5	1	osa-miR166n-5p	0.00828583		TGGAGAAGCAGGGCACGTGC	1	1	osa-miR164e	0.0017831		TATCCGGCGCCGCAGGGAGG	1	1	osa-miR1846d-3p	0.00165717		CAGGTGTCATCTCCCCTGAA	2	1	osa-miR1318-3p	0.00378177		ATCATGCTGTGCAGTTTCATC	1	1	osa-miR167d-3p	0.0049715		TTGAGCCGCGCCAATAT	1	1	osa-miR171a	0.00102137		TGTTGGCATGGTTCAATCAAA	1	1	osa-miR171f-5p	0.00331433		CTTTAATATATTATAGGTGTTGG	1	1	osa-miR1319b	0.000786
TGAGGACAAGAGCTGATTCGG	4	1	osa-miR169f.2	0.00662866		TGCAGTTTGCAGTTGTGGCAC	2	1	osa-miR1847.1	0.00356621		TCCCACCGAGCAGCCGGATCT	1	1	osa-miR1846d-5p	0.00331433		CATTATGGGACGGAGGGAGT	1	1	osa-miR1436	0.00252118		TGAGGACAAGAGCTGATTCGG	4	1	osa-miR169f.2	0.00662866		ATATTGGTGCGGTTCAATC	1	1	osa-miR171c-5p	0.00102137		TATCCGGCGCCGCAGGGAGG	1	1	osa-miR1846d-3p	0.00165717		TCCGGCGCCGCACTAGGCACT	1	1	osa-miR1437	0.000393
TATCCGGCGCCGCAGGGAGG	1	1	osa-miR1846d-3p	0.00165717		CCTCGCCGGCGCGCGCGTGCA	2	1	osa-miR1848	0.00356621		TCCCACCGAGCAGCCGGATCTC	1	1	osa-miR1846d-5p	0.00331433		ACATTATGGGACGGAGGGAGT	1	1	osa-miR1436	0.00252118		TGTTGGCATGGTTCAATC	1	1	osa-miR171f-5p	0.00331433		TGAGAACAATAGGCATGTTT	1	1	osa-miR1869	0.00102		TGGAAAGTTGGGAGATTGGGG	5	1	osa-miR1850.1	0.00828583		TGACAGAAGAGAGAGAGCACT	1	1	osa-miR156k	0.00157197
TATCGTATCCTAGGTTGGTTT	1	1	osa-miR1849	0.00165717		CCGAGGTTTTCTGGATACATT	2	1	osa-miR2106	0.00356621		TTTCCTATGACGTCCATTCCAA	1	1	osa-miR1859	0.00165717		TGACAGAAGAGAGAGAGCAC	1	1	osa-miR156k	0.00252118		TGTTGGCATGGTTCAATCAAA	1	1	osa-miR171f-5p	0.00331433		AATGTTATTGTAGCGTGGTGGTG	1	1	osa-miR1881	0.00102		CAACATGGTATCAGAGCGGGCGA	1	1	osa-miR1873	0.00165717		TGACAGAAGAGAGAGAGCACC	1	1	osa-miR156k	0.00157197
TGGAAAGTTGGGAGATTGGGG	5	1	osa-miR1850.1	0.00828583		TAATCAGTTTGGGGAGAC	1	1	osa-miR2870	0.0017831		AGCTCTGATACCATGTTAGATT	1	1	osa-miR1863b	0.019886		TGACAGAAGAGAGAGAGCACC	1	1	osa-miR156k	0.00252118		TATCCGGCGCCGCAGGGAGG	1	1	osa-miR1846d-3p	0.00165717		TGTGCCATCCCACACATCC	1	1	osa-miR2867-5p	0.00102137		ACTGGATGACGCGGGAGCTAA	2	1	osa-miR319a-3p	0.00331433		TGACAGAAGAGAGAGAGCAC	2	1	osa-miR156k	0.00157197
AGCTCTGATACCATGTTAACTGTT	1	1	osa-miR1863a	0.00165717		AGTTTGGACTTAAATTTGGTAAC	1	1	osa-miR2873a	0.0017831		AGCTCTGATACCATGTTAGATTAG	11	1	osa-miR1863b	0.019886		TGGAGAAGCAGGGTACGTGCA	2	1	osa-miR164c	0.00252118		TCCCACCGAGCAGCCGGATCT	1	1	osa-miR1846d-5p	0.00331433		TGTGTTCTCAGGTCGCCCCTG	1	1	osa-miR398b	0.00102		CTTCGGGGGAGGAGAGAAGC	90	1	osa-miR3979-3p	0.248575		GCATTGAGGGAGTCATGCAGG	2	1	osa-miR160f-3p	0.000786
TAGAAACTTGGCTGATGCATTACT	2	1	osa-miR1863c	0.00331433		TTGGACTTGAGATTTGGTATG	2	1	osa-miR2873b	0.00356621		TAGAAACTTGGCTGATGCATTACT	2	1	osa-miR1863c	0.00331433		TGGAGAAGCAGGGCACGTGC	4	1	osa-miR164e	0.00504236		TCCCACCGAGCAGCCGGATCTC	1	1	osa-miR1846d-5p	0.00331433		TGCCAAAGGAGAGTTGCCCTG	1	1	osa-miR399j	0.00102137		TTCGGGGGAGGAGAGAAGC	2	1	osa-miR3979-3p	0.248575		TGCCTGGCTCCCTGAATGCCG	1	1	osa-miR160f-5p	0.0337975
GAAGAATCGCAGTCACTAGTTG	2	1	osa-miR1865-3p	0.00331433		AATGAAGTTGAGTTTGGAT	1	1	osa-miR2873c	0.0017831		GAAGAATCGCAGTCACTAGTTG	2	1	osa-miR1865-3p	0.00331433		GGAATGTTGTCTGGTCC	1	1	osa-miR166c-5p	0.00378177		TGGAAAGTTGGGAGATTGGGG	5	1	osa-miR1850.1	0.00828583		TCCCCAGCGGAGTCGCCA	2	1	osa-miR5072	0.0030641		CTTCGGGGGAGGAGAGA	2	1	osa-miR3979-3p	0.248575		TGCCTGGCTCCCTGAATGCCA	85	1	osa-miR160f-5p	0.0337975
TTTAGGGCTAATTCAGCATGAACT	1	1	osa-miR1870-3p	0.00165717		TGTGTTCTCAGGTCGCC	1	1	osa-miR398b	0.00713241		TATGGATGGAGGTGTAACCCGATT	1	1	osa-miR1874-3p	0.0116002		ATGTTGTCTGGTCCGAG	1	1	osa-miR166c-5p	0.00378177		TCATGCTCCAAGAAAACCAGG	1	1	osa-miR1857-3p	0.00165717		CCCCAGCGGAGTCGCCA	1	1	osa-miR5072	0.0030641		CTTCGGGGGAGGAGAGAA	6	1	osa-miR3979-3p	0.248575		TGGAGAAGCAGGGCACGTGC	1	1	osa-miR164e	0.000393
CAACATGGTATCAGAGCGGGCGA	1	1	osa-miR1873	0.00165717		TGTGTTCTCAGGTCGCCCCTG	2	1	osa-miR398b	0.00713241		TATGGATGGAGGTGTAACCCGATG	5	1	osa-miR1874-3p	0.0116002		GGAATGTTGTCTGGTCCGA	1	1	osa-miR166c-5p	0.00378177		AGCTCTGATACCATGTTAACTGTT	1	1	osa-miR1863a	0.00165717		TTCGCGTCGGGTTCACCA	1	1	osa-miR5077	0.00102137		CTTCGGGGGAGGAGAGAAG	50	1	osa-miR3979-3p	0.248575		GAATGTTGTCTGGTCCGAG	1	1	osa-miR166c-5p	0.000786
TTCCCGATGCCTCCCATTCCTA	1	1	osa-miR2118p	0.00165717		TGTGTTCTCAGGTCGCCCCT	1	1	osa-miR398b	0.00713241		TATGGATGGAGGTGTAACCCG	1	1	osa-miR1874-3p	0.0116002		GGAATGTTGGCTGGCTCGAGG	1	1	osa-miR166h-5p	0.00126059		TAGAAACTTGGCTGATGCATTACT	2	1	osa-miR1863c	0.00331433		AGCCTGTAAAACTGCAAAAAGGAA	1	1	osa-miR5156	0.0030641		TGCGATGATGGCCGCGCGGGTTCA	2	1	osa-miR5082	0.0049715		GGAATGTTGTCTGGTCCGAG	1	1	osa-miR166c-5p	0.000786
CTTGTTTTTCTCCAATATCTCT	1	1	osa-miR2275d	0.00828583		TTATCCGGTATTGGAGT	1	1	osa-miR435	0.0017831		TTCGTTTATTTGGACTAGAG	1	1	osa-miR2863b	0.0116002		ATCATGCATGACAGCCTCAT	1	1	osa-miR167a-3p	0.00756353		CAACATGGTATCAGAGCGGGCGA	1	1	osa-miR1873	0.00165717		AGCCTGTAAAACTGCAAAAAGGA	2	1	osa-miR5156	0.0030641		GCGATGATGGCCGCGCGGGTTC	1	1	osa-miR5082	0.0049715		GGAATGTTGGCTGGCTCGAGG	33	1	osa-miR166h-5p	0.0129688
CTTGTTTTTCTCCAATATCTCA	4	1	osa-miR2275d	0.00828583		TCCCCAGCGGAGTCGCC	2	1	osa-miR5072	0.0249634		TTCGTTTATTTGGACTAGAGT	6	1	osa-miR2863b	0.0116002		ATCATGCATGACAGCCTCATT	5	1	osa-miR167a-3p	0.00756353		TATGGATGGAGGTGTAACCCGATT	1	1	osa-miR1874-3p	0.0116002		CGAGATCGATGGTATATTTCT	1	1	osa-miR5160	0.00102137		ATTCCACTGACACGTAGACGT	1	1	osa-miR5153	0.00165717		GGTTTGTTGTCTGGCTCGAGG	28	1	osa-miR166k-5p	0.0110038
TTAGTAGGACTAGAATGGGCCAAA	1	1	osa-miR2863c	0.00165717		CCCCAGCGGAGTCGCCA	4	1	osa-miR5072	0.0249634		TTAGTAGGACTAGAATGGGCCAAA	1	1	osa-miR2863c	0.00165717		GGTCATGCTGCGGCAGCCTCACT	3	1	osa-miR167c-3p	0.00378177		TATGGATGGAGGTGTAACCCGATG	5	1	osa-miR1874-3p	0.0116002		CCTGTGCTTGCCTCTTCCATT	1	1	osa-miR528-3p	0.00102137		AGCCGGGCTCGGTCGCGCGTG	1	1	osa-miR5493	0.00165717		GGATTGTTGTCTGGTTCAAGG	3	1	osa-miR166l-5p	0.00117898
TCTAGTTTGTGTTCAGCATC	1	1	osa-miR2866	0.00165717		TTCCCCAGCGGAGTCGCCA	3	1	osa-miR5072	0.0249634		TCTAGTTTGTGTTCAGCATC	1	1	osa-miR2866	0.00165717		GGATATTGGTGCGGTTCAATC	1	1	osa-miR171c-5p	0.00126059		TATGGATGGAGGTGTAACCCG	1	1	osa-miR1874-3p	0.0116002		ACCAAATCGTTTTCGATCGTTGTT	1	1	osa-miR5801	0.00102137		GAGGATTCGGTATTGATCGCTA	1	1	osa-miR5505	0.00331433		ATCATGCATGACAGCCTCATT	3	1	osa-miR167a-3p	0.00117898
TCCCGACATTAAATTCTGGGC	3	1	osa-miR2869	0.0049715		TCCCCAGCGGAGTCGCCA	5	1	osa-miR5072	0.0249634		CAGGGATGAGGCAGAGCATGG	1	1	osa-miR408-5p	0.00165717		TGCAGTTTGCAGTTGTGGCAC	2	1	osa-miR1847.1	0.00252118		TTTCCTTGGGAAGGTGGTTTC	2	1	osa-miR2055	0.00331433		AAGGAATTGGGTCTAATCTCTTCT	1	1	osa-miR5823	0.00102137		ATTCGGTATTGATCGCTA	1	1	osa-miR5505	0.00331433		GGATATTGGTGCGGTTCAATC	1	1	osa-miR171c-5p	0.000786
CAGGATTTTATACATGTAAAGAAT	1	1	osa-miR2878-3p	0.00165717		TCTCCTCAGCAGCACAAGAAG	1	1	osa-miR5144-3p	0.0017831		TGAGGAGGAACATATTTACT	1	1	osa-miR5523	0.00165717		GGCCCACATGTTAGTGCC	2	1	osa-miR1847.2	0.00252118		TTCCCGATGCCTCCCATTCCTA	1	1	osa-miR2118p	0.00165717		TGTGTAGCCACATTGTAAGGG	2	1	osa-miR6251	0.00204273		TGAGGAGGAACATATTTACT	1	1	osa-miR5523	0.00165717		TATTGGTGCGGTTCAATC	1	1	osa-miR171c-5p	0.000786
AGTTGCCTACATGGAGCGCCA	1	1	osa-miR3982-3p	0.00165717		AATGATGTGGGTACGAATGAA	1	1	osa-miR5151	0.0017831		AAGCAGCGACTCTGGTCATGGA	1	1	osa-miR5813	0.00165717		CCTCGCCGGCGCGCGCGTG	1	1	osa-miR1848	0.00252118		CTTGTTTTTCTCCAATATCTCT	1	1	osa-miR2275d	0.00828583								GGGGATAGATCGACGCGTCAAG	1	1	osa-miR6250	0.00165717		TGTTGGCCCGGCTCACTCAGA	8	1	osa-miR171d-5p	0.00314395
CAGGGATGAGGCAGAGCATGG	1	1	osa-miR408-5p	0.00165717		AGCCTGTAAAACTGCAAAAAGG	1	1	osa-miR5156	0.0017831								CCTCGCCGGCGCGCGCGTGCA	1	1	osa-miR1848	0.00252118		CTTGTTTTTCTCCAATATCTCA	4	1	osa-miR2275d	0.00828583								TCATAAGCCCACCACATGTGG	1	1	osa-miR810a	0.00165717		TGTTGGCTCGGCTCACTCA	1	1	osa-miR171e-5p	0.00314395
TTTAACTAATGAACCGGCACCTA	2	1	osa-miR5146	0.0049715		AGATCGATGGTATATTTGT	1	1	osa-miR5160	0.0017831								TGGTTTTTTTGGAGCATGAGG	1	1	osa-miR1857-5p	0.00126059		TTAGTAGGACTAGAATGGGCCAAA	1	1	osa-miR2863c	0.00165717														TGTTGGCTCGGCTCACTCAGG	1	1	osa-miR171e-5p	0.00314395
TTAACTAATGAACCGGCACCT	1	1	osa-miR5146	0.0049715		ATGACCAAAATACCCCTGGGA	1	1	osa-miR5162	0.0017831								AGAAAACCAGCTTCCAGATCT	1	1	osa-miR1860-5p	0.00126059		TCTAGTTTGTGTTCAGCATC	1	1	osa-miR2866	0.00165717														TGTTGGCTCGGCTCACTCAGA	6	1	osa-miR171e-5p	0.00314395
ATTCCACTGACACGTAGACGT	1	1	osa-miR5153	0.00165717		CTGAACTCAATCACTTGCTGC	1	1	osa-miR5538	0.0017831								AGAGACTTGGCTGATGCATTACT	2	1	osa-miR1863b.2	0.00252118		ACTGGATGACGCGGGAGCTAA	2	1	osa-miR319a-3p	0.00331433														GGAATCTTGATGATGCTATC	1	1	osa-miR172b	0.000393
TGGAAGGGGCATGCAGAGGAG	1	1	osa-miR528-5p	0.00165717		TTGTGCGAGATCGACGGTATA	1	1	osa-miR5540	0.0017831								TGAGAACAATAGGCATGGGAGGT	1	1	osa-miR1869	0.00126059		ATAGTTCAAGAAAGTCCTTG	1	1	osa-miR396f-3p	0.00331433														GCAGCACCATCAAGATTCAC	1	1	osa-miR172d-5p	0.000393
AGCCGGGCTCGGTCGCGCGTG	1	1	osa-miR5493	0.00165717		GAGGAAAGTGGGCAGTTGGG	2	1	osa-miR6253	0.00356621								GAACTGTAAGTCTGTGACGGGTAA	1	1	osa-miR1872	0.00126059		ATAGTTCAAGAAAGTCCTTGGC	1	1	osa-miR396f-3p	0.00331433														TGCAGTTTGCAGTTGTGGCAC	1	1	osa-miR1847.1	0.000393
GAGGATTCGGTATTGATCGCTA	1	1	osa-miR5505	0.00331433		GAACGGTCAAATGTTAGAC	1	1	osa-miR812o-3p	0.0017831								CGAGGTTTTCTGGATACA	3	1	osa-miR2106	0.00378177		AGTTGCCTACATGGAGCGCCA	1	1	osa-miR3982-3p	0.00165717														TTTAGTTCACATCAATCT	1	1	osa-miR1850.3	0.00117898
ATTCGGTATTGATCGCTA	1	1	osa-miR5505	0.00331433														TTCCTAATGCCTCCCATTCCTA	1	1	osa-miR2118g	0.00126059		CAGGGATGAGGCAGAGCATGG	1	1	osa-miR408-5p	0.00165717														CTGTTTAGTTCACATCAATCT	1	1	osa-miR1850.3	0.00117898
TGAGGAGGAACATATTTACT	1	1	osa-miR5523	0.00165717														AGAATTGGAGGAAAACAAACT	1	1	osa-miR2275c	0.00126059		AAAGTTAGAGAAGTTTGACT	1	1	osa-miR437	0.00331433														TGTTTAGTTCACATCAATC	1	1	osa-miR1850.3	0.00117898
ATGGACTGTACTTTGTAAAGCGG	1	1	osa-miR5802	0.00331433														TGGGGTTCTACAAACCGAACT	2	1	osa-miR2872	0.00252118		AAAGTTAGAGAAGTTTGACTT	1	1	osa-miR437	0.00331433														ATATGGATTCAGAATGCAGGT	2	1	osa-miR1852	0.000786
ATGGACTGTACTTTGTAATGCGGA	1	1	osa-miR5802	0.00331433														TTGGACTTGAGATTTGGTATG	6	1	osa-miR2873b	0.00756353		TGCGATGATGGCCGCGCGGGTTCA	2	1	osa-miR5082	0.0049715														AGAAAACCAGCTTCCAGATCT	2	1	osa-miR1860-5p	0.000786
ACGGAACCCTAATGGCGATGGCA	1	1	osa-miR5810	0.00165717														TCTCCACAGGCTTTCTTGAAC	1	1	osa-miR396f-5p	0.00126059		GCGATGATGGCCGCGCGGGTTC	1	1	osa-miR5082	0.0049715														CAATGGAGTGAAGTGCAACAGT	1	1	osa-miR1875	0.000393
AAGCAGCGACTCTGGTCATGGA	1	1	osa-miR5813	0.00165717														TTAGGATACGTCTCATC	1	1	osa-miR3981-3p	0.00126059		GTTTGGATTCTTGAGGGCT	1	1	osa-miR5145	0.00994299														TTCCAAGCGGGCCACTTTCT	1	1	osa-miR1880	0.00471592
AATGTTATGGACACTAGATGACAT	1	1	osa-miR5815	0.00165717														TGTGTTCTCAGGTCGCCCCTG	1	1	osa-miR398b	0.00126059		ACCTGTTTGGATTCTTGAGAGCTA	1	1	osa-miR5145	0.00994299														TTCCAAGCGGGCCACTTAAGCATT	11	1	osa-miR1880	0.00471592
TAGGAGTGTTTGTAGGACACCC	1	1	osa-miR5816	0.00331433														TGCCAAAGGAGAGTTGCCCTA	1	1	osa-miR399d	0.00126059		CCTGTTTGGATTCTTGAGGGCTT	1	1	osa-miR5145	0.00994299														AGAATTGGAGGAAAACAAACT	1	1	osa-miR2275c	0.000393
AGGAGTGTTTGTAGGAGTACC	1	1	osa-miR5816	0.00331433														TTATCCGGTATTGGAGTTGA	2	1	osa-miR435	0.00252118		ACCTGTTTGGATTCTTGAGGGCT	2	1	osa-miR5145	0.00994299														CCAGGACGTGTGGGATGGCA	2	1	osa-miR2867-3p	0.000786
TTGGGGATTTCCTGCCGTTTTCT	1	1	osa-miR6246	0.00331433														TTCCCCAGCGGAGTCGCC	4	1	osa-miR5072	0.049163		ACCTGTTTGGATTCTTGAGGG	1	1	osa-miR5145	0.00994299														TGTGCCATCCCACACATCCCG	3	1	osa-miR2867-5p	0.00117898
TTGGGGATTTCCTGCCGGATC	1	1	osa-miR6246	0.00331433														CCCCAGCGGAGTCGCCA	10	1	osa-miR5072	0.049163		TTTAACTAATGAACCGGCACCTA	2	1	osa-miR5146	0.0049715														TAATCAGTTTGGGGAGACAAA	1	1	osa-miR2870	0.000393
TATTTGAGGATGGAGGTAGTA	5	1	osa-miR6248	0.00828583														TCCCCAGCGGAGTCGCCT	1	1	osa-miR5072	0.049163		TTAACTAATGAACCGGCACCT	1	1	osa-miR5146	0.0049715														AAGTTTGGACTTAAATTTGGTA	9	1	osa-miR2873a	0.202392
TCATAAGCCCACCACATGTGG	1	1	osa-miR810a	0.00165717														TCCCCAGCGGAGTCGCCA	14	1	osa-miR5072	0.049163		ATTCCACTGACACGTAGACGT	1	1	osa-miR5153	0.00165717														AGTTTGGACTTAAATTTGGTA	6	1	osa-miR2873a	0.202392
																		TCCCCAGCGGAGTCGCC	10	1	osa-miR5072	0.049163		TAGATGGCTGATCTGGTGTGG	2	1	osa-miR5508	0.00331433														TTTGGACTTAAATTTGGTATT	1	1	osa-miR2873a	0.202392
																		TCGCGTCGGGTTCACCA	1	1	osa-miR5077	0.00252118		TGAGGAGGAACATATTTACT	1	1	osa-miR5523	0.00165717														TTTGGACTTAAATTTGGTAAT	1	1	osa-miR2873a	0.202392
																		TTCGCGTCGGGTTCACCA	1	1	osa-miR5077	0.00252118		ACGGAACCCTAATGGCGATGGCA	1	1	osa-miR5810	0.00165717														TTTGGACTTAAATTTGGTAAC	62	1	osa-miR2873a	0.202392
																		TCTCCTCAGCAGCACAAGAAG	1	1	osa-miR5144-3p	0.00126059		AAGCAGCGACTCTGGTCATGGA	1	1	osa-miR5813	0.00165717														TTTGGACTTAAATTTGGT	1	1	osa-miR2873a	0.202392
																		TCTGGATCAGAGGGAGTATA	1	1	osa-miR5161	0.00126059		AATGTTATGGACACTAGATGACAT	1	1	osa-miR5815	0.00165717														AGTTTGGACTTAAATTTGGTAAC	49	1	osa-miR2873a	0.202392
																		AAATGACCAAAATACCCCTGG	1	1	osa-miR5162	0.00252118		TTGGGGATTTCCTGCCGTTTTCT	1	1	osa-miR6246	0.00331433														TTTGGACTTAAATTTGGTTT	2	1	osa-miR2873a	0.202392
																		AATGACCAAAATACCCCTGGG	1	1	osa-miR5162	0.00252118		TTGGGGATTTCCTGCCGGATC	1	1	osa-miR6246	0.00331433														TTTGGACTTAAATTTGGTAT	1	1	osa-miR2873a	0.202392
																		AACCGAGCGCGCTGTTGATTA	1	1	osa-miR5484	0.00126059		TATTTGAGGATGGAGGTAGTA	5	1	osa-miR6248	0.00828583														TTTGGACTTAAATTTGGTAA	8	1	osa-miR2873a	0.202392
																		TTGTGCGAGATCGACGGT	1	1	osa-miR5540	0.00252118		TCATAAGCCCACCACATGTGG	1	1	osa-miR810a	0.00165717														AAGTTTGGACTTAAATTTGGTACC	1	1	osa-miR2873a	0.202392
																		TTGTGCGAGATCGACGGTA	1	1	osa-miR5540	0.00252118		GACGGACGATTAAAGTTGGACATG	1	1	osa-miR812p	0.00165717														AAGTTTGGACTTAAATTTGGTAAT	1	1	osa-miR2873a	0.202392
																		AAGACGAATAATCAAACATTGGAC	1	1	osa-miR5799	0.00126059																				AAGTTTGGACTTAAATTTGGTAAC	340	1	osa-miR2873a	0.202392
																		ACCAAATCGTTTTCGATCGT	2	1	osa-miR5801	0.00252118																				AAGTTTGGACTTAAATTTGGTAT	1	1	osa-miR2873a	0.202392
																		GCAACGATTTTAAGATTGTGGCA	1	1	osa-miR5812	0.00126059																				AAGTTTGGACTTAAATTTGGTAA	14	1	osa-miR2873a	0.202392
																		GAGGAAAGTGGGCAGTTGGG	3	1	osa-miR6253	0.00378177																				GTTTGGACTTAAATTTGGTA	2	1	osa-miR2873a	0.202392
																		TGAACACCGATATGCGTCATC	1	1	osa-miR810b.1	0.00126059																				TTTGGACTTAAATTTGGTA	3	1	osa-miR2873a	0.202392
																		TCAAATGTTAGACACGG	1	1	osa-miR812o-3p	0.00756353																				AAGTTTGGACTTAAATT	1	1	osa-miR2873a	0.202392
																		GAACGGTCAAATGTTAGACATGA	1	1	osa-miR812o-3p	0.00756353																				AGTTTGGACTTAAATTTGGTAA	3	1	osa-miR2873a	0.202392
																		ACGGTCAAATGTTAGACACG	1	1	osa-miR812o-3p	0.00756353																				GTTTGGACTTAAATTTGGTAT	1	1	osa-miR2873a	0.202392
																		ACGGTCAAATGTTAGAC	1	1	osa-miR812o-3p	0.00756353																				GTTTGGACTTAAATTTGGTAA	3	1	osa-miR2873a	0.202392
																		GAACGGTCAAATGTTAGAC	2	1	osa-miR812o-3p	0.00756353																				AAGTTTGGACTTAAATTTGGT	5	1	osa-miR2873a	0.202392
																		GTGTTCAACGTTTGACT	1	1	osa-miR812o-5p	0.00126059																				TTGGACTTGAGATTTGGTATT	1	1	osa-miR2873b	0.00550191
																																										TTGGACTTGAGATTTGGTATG	9	1	osa-miR2873b	0.00550191
																																										TTGGACTTGAGATTTGGTAAA	2	1	osa-miR2873b	0.00550191
																																										TTGGACTTGAGATTTGGTA	2	1	osa-miR2873b	0.00550191
																																										TGAAGTGCTTGGGGGAACTC	1	1	osa-miR395a	0.000393
																																										GGTCAAGAAAGCTGTGGGAAG	16	1	osa-miR396c-3p	0.00668089
																																										AAGAAAGCTGTGGGAAG	1	1	osa-miR396c-3p	0.00668089
																																										TCTCCACAGGCTTTCTTGAACT	1	1	osa-miR396f-5p	0.00157197
																																										CTCCACAGGCTTTCTTGAAC	1	1	osa-miR396f-5p	0.00157197
																																										CTCCACAGGCTTTCTTGAACT	2	1	osa-miR396f-5p	0.00157197
																																										TGTGTTCTCAGGTCGCCCCTG	48	1	osa-miR398b	0.0188637
																																										TGCCAAAGGAGAGTTGCCCTG	22	1	osa-miR399j	0.00864586
																																										TGCCAAAGGAAATTTGCCCCG	5	1	osa-miR399k	0.00196497
																																										TTATCCGGTATTGGAGT	1	1	osa-miR435	0.00314395
																																										TTATCCGGTATTGGAGTT	1	1	osa-miR435	0.00314395
																																										TTATCCGGTATTGGAGTC	1	1	osa-miR435	0.00314395
																																										TTATCCGGTATTGGAGTTGT	1	1	osa-miR435	0.00314395
																																										TTATCCGGTATTGGAGTTGA	3	1	osa-miR435	0.00314395
																																										TTATCCGGTATTGGAGTATA	1	1	osa-miR435	0.00314395
																																										TCCCCAGCGGAGTCGCCA	11	1	osa-miR5072	0.00785987
																																										TCCCCAGCGGAGTCGCC	3	1	osa-miR5072	0.00785987
																																										CCCCAGCGGAGTCGCCA	6	1	osa-miR5072	0.00785987
																																										GTTTGGTGAATCGGAAA	1	1	osa-miR5073	0.0117898
																																										TTTGGTGAATCGGAAACTTTTT	2	1	osa-miR5073	0.0117898
																																										GTTTGGTGAATCGGAAACT	2	1	osa-miR5073	0.0117898
																																										GTTTGGTGAATCGGAAACTTTTT	24	1	osa-miR5073	0.0117898
																																										GTTTGGTGAATCGGAAACTTTT	1	1	osa-miR5073	0.0117898
																																										TTCGCGTCGGGTTCACCA	1	1	osa-miR5077	0.000393
																																										TCTCCTCAGCAGCACAAGAAG	1	1	osa-miR5144-3p	0.000393
																																										ACTTTAATACCATTGGAAGATTGC	1	1	osa-miR5155	0.000393
																																										GCCTGTAAAACTGCAAAAAGGA	1	1	osa-miR5156	0.000393
																																										TGAGCCACTGGGATGAGGATGA	1	1	osa-miR5158	0.000393
																																										CGAGATCGATGGTATATTTCT	3	1	osa-miR5160	0.00117898
																																										ATGACCAAAATACCCCTGGGA	1	1	osa-miR5162	0.000393
																																										CCTGTGCTTGCCTCTTCCATT	9	1	osa-miR528-3p	0.00432293
																																										CCTGTGCTTGCCTCTTCCAT	2	1	osa-miR528-3p	0.00432293
																																										CAGATAGAGAATCTTCTCAGA	2	1	osa-miR5339	0.000786
																																										TACGGATACGGATACGCGATAC	1	1	osa-miR5502	0.000393
																																										AATGTTTGTATGGATCGTTTG	1	1	osa-miR5537	0.000393
																																										ACTGAACTCAATCACTTGCT	1	1	osa-miR5538	0.000393
																																										TTGTGCGAGATCGACGGTATA	2	1	osa-miR5540	0.000786
																																										TTTGAGAAGGTATCATGAGCT	1	1	osa-miR5542	0.00825287
																																										TTTGAGAAGGTATCATGAGAT	14	1	osa-miR5542	0.00825287
																																										TTTGAGAAGGTATCATGAT	1	1	osa-miR5542	0.00825287
																																										TTTGAGAAGGTATCATG	1	1	osa-miR5542	0.00825287
																																										TTTGAGAAGGTATCATGAGA	4	1	osa-miR5542	0.00825287
																																										TGGATGTGACATACTCTAGTA	1	1	osa-miR5788	0.000786
																																										GGATGTGACATACTCTAGTA	1	1	osa-miR5788	0.000786
																																										AAGACGAATAATCAAACATTGGAC	1	1	osa-miR5799	0.000393
																																										ACCAAATCGTTTTCGATCATTG	1	1	osa-miR5801	0.000393
																																										TCGTCGCCGGCGACCACA	1	1	osa-miR5809	0.000393
																																										AGGAATTGGGTCTAATCTCTT	1	1	osa-miR5823	0.000393
																																										TGTGTAGCCACATTGTAAGGG	5	1	osa-miR6251	0.00196497
																																										AAGTGATTTAATTATGCCGTT	1	1	osa-miR810b.2	0.000393
																																										GAACGGTCAAATGTTAGACATGA	1	1	osa-miR812o-3p	0.00196497
																																										GAACGGTCAAATGTTAGGC	1	1	osa-miR812o-3p	0.00196497
																																										GAACGGTCAAATGTTAGAC	2	1	osa-miR812o-3p	0.00196497
																																										ACGGTCAAATGTTAGACA	1	1	osa-miR812o-3p	0.00196497
																																										ACGTTAGACACGAATTTTCACGAT	1	1	osa-miR812r	0.000393

[truncated: 4 more sheets: DRR11-1513, DRR12-141611, DRR14-13, DRR16-15]
