# Supplementary material for: Genome-wide changes in microRNA expression during short and prolonged heat stress and recovery in contrasting rice cultivars
Source: J Exp Bot. 2017 Apr 12;68(9):2399–412. doi: 10.1093/jxb/erx111 (PMC5447883; doi:10.1093/jxb/erx111)
Supplement: supplementary_table_S8 [file erx111_suppl_supplementary_table_S8.xls]

## Sheet: Vandana-CS
	Description	Occurrence
Cellular Component	cellular_component	21
	nucleus	17
	membrane	16
	cytosol	14
	plastid	14
	plasma membrane	12
	mitochondrion	10
	cell	9
	cytoplasm	7
	cell wall	6
	extracellular region	6
	vacuole	5
	endoplasmic reticulum	4
	intracellular	4
	Golgi apparatus	3
	thylakoid	3
	nucleolus	2
	ribosome	2
	endosome	1
	peroxisome	1
Biological Process	metabolic process	42
	cellular process	37
	biological_process	35
	biosynthetic process	30
	protein modification process	23
	nucleobase, nucleoside, nucleotide and nucleic acid metabolic process	18
	response to stress	18
	multicellular organismal development	13
	signal transduction	12
	post-embryonic development	10
	anatomical structure morphogenesis	9
	response to abiotic stimulus	9
	catabolic process	8
	reproduction	8
	response to endogenous stimulus	8
	carbohydrate metabolic process	7
	cellular component organization	7
	flower development	7
	transport	7
	embryo development	5
	protein metabolic process	5
	cell differentiation	4
	lipid metabolic process	4
	response to biotic stimulus	4
	response to extracellular stimulus	3
	cell communication	2
	cell death	2
	generation of precursor metabolites and energy	2
	regulation of gene expression, epigenetic	2
	secondary metabolic process	2
	translation	2
	cell cycle	1
	cell growth	1
	cellular homeostasis	1
	DNA metabolic process	1
	growth	1
	photosynthesis	1
Molecular Function	catalytic activity	20
	protein binding	20
	binding	18
	hydrolase activity	17
	molecular_function	15
	nucleotide binding	15
	kinase activity	14
	sequence-specific DNA binding transcription factor activity	11
	transferase activity	10
	RNA binding	8
	DNA binding	6
	nucleic acid binding	5
	nuclease activity	4
	transporter activity	3
	lipid binding	2
	oxygen binding	2
	receptor binding	2
	signal transducer activity	2
	enzyme regulator activity	1
	motor activity	1
	receptor activity	1
	structural molecule activity	1

## Sheet: Vandana-CR
	Description	Occurrence
Cellular Component	membrane	14
	cellular_component	13
	cytosol	11
	plasma membrane	11
	nucleus	10
	mitochondrion	9
	plastid	8
	cell	5
	cytoplasm	5
	extracellular region	4
	vacuole	4
	cell wall	3
	Golgi apparatus	3
	ribosome	3
	endoplasmic reticulum	2
	intracellular	2
	nucleolus	2
	peroxisome	2
	thylakoid	2
	endosome	1
Biological Process	metabolic process	30
	cellular process	29
	biological_process	23
	biosynthetic process	20
	protein modification process	14
	nucleobase, nucleoside, nucleotide and nucleic acid metabolic process	13
	response to stress	11
	post-embryonic development	10
	multicellular organismal development	9
	response to abiotic stimulus	8
	signal transduction	8
	reproduction	7
	anatomical structure morphogenesis	6
	carbohydrate metabolic process	5
	catabolic process	5
	cellular component organization	5
	transport	5
	embryo development	4
	flower development	4
	protein metabolic process	4
	response to endogenous stimulus	4
	cell death	3
	translation	3
	cell differentiation	2
	response to biotic stimulus	2
	secondary metabolic process	2
	cell communication	1
	cell cycle	1
	generation of precursor metabolites and energy	1
	growth	1
	lipid metabolic process	1
	regulation of gene expression, epigenetic	1
	response to extracellular stimulus	1
Molecular Function	binding	14
	molecular_function	14
	protein binding	13
	catalytic activity	12
	nucleotide binding	12
	kinase activity	11
	hydrolase activity	8
	sequence-specific DNA binding transcription factor activity	8
	transferase activity	7
	RNA binding	4
	DNA binding	3
	nucleic acid binding	3
	structural molecule activity	3
	nuclease activity	2
	oxygen binding	2
	signal transducer activity	2
	transporter activity	2
	enzyme regulator activity	1
	motor activity	1
	receptor activity	1

## Sheet: Vandana-SS+LS
	Description	Occurrence
Cellular Component	cellular_component	22
	nucleus	17
	membrane	16
	cytosol	15
	plastid	15
	plasma membrane	13
	mitochondrion	9
	cell	8
	cell wall	8
	cytoplasm	6
	extracellular region	6
	vacuole	6
	intracellular	4
	ribosome	4
	endoplasmic reticulum	3
	Golgi apparatus	3
	nucleolus	2
	peroxisome	2
	thylakoid	2
	endosome	1
	nucleoplasm	1
Biological Process	metabolic process	43
	cellular process	38
	biological_process	34
	biosynthetic process	31
	protein modification process	22
	nucleobase, nucleoside, nucleotide and nucleic acid metabolic process	20
	response to stress	19
	multicellular organismal development	15
	signal transduction	14
	post-embryonic development	12
	response to abiotic stimulus	11
	anatomical structure morphogenesis	9
	reproduction	9
	response to endogenous stimulus	9
	catabolic process	8
	cellular component organization	8
	flower development	7
	transport	7
	carbohydrate metabolic process	5
	cell differentiation	5
	embryo development	5
	protein metabolic process	4
	response to biotic stimulus	4
	translation	4
	cell death	3
	regulation of gene expression, epigenetic	3
	response to extracellular stimulus	3
	cell communication	2
	DNA metabolic process	2
	lipid metabolic process	2
	secondary metabolic process	2
	cell cycle	1
	cell growth	1
	generation of precursor metabolites and energy	1
	growth	1
	tropism	1
Molecular Function	protein binding	22
	catalytic activity	18
	binding	16
	hydrolase activity	16
	kinase activity	15
	molecular_function	15
	nucleotide binding	14
	sequence-specific DNA binding transcription factor activity	12
	transferase activity	10
	RNA binding	7
	DNA binding	6
	nuclease activity	4
	nucleic acid binding	4
	signal transducer activity	3
	structural molecule activity	3
	transporter activity	3
	lipid binding	2
	oxygen binding	2
	enzyme regulator activity	1
	motor activity	1
	receptor activity	1
	receptor binding	1

## Sheet: Vandana-SR+LR
	Description	Occurrence
Cellular Component	membrane	13
	plasma membrane	12
	nucleus	11
	cytosol	9
	cellular_component	7
	plastid	7
	cell	6
	mitochondrion	6
	cytoplasm	5
	extracellular region	4
	intracellular	4
	cell wall	3
	endoplasmic reticulum	3
	Golgi apparatus	3
	vacuole	3
	nucleolus	2
	ribosome	2
	thylakoid	2
	endosome	1
	peroxisome	1
Biological Process	cellular process	25
	metabolic process	25
	biological_process	24
	biosynthetic process	19
	nucleobase, nucleoside, nucleotide and nucleic acid metabolic process	13
	protein modification process	13
	multicellular organismal development	11
	response to stress	11
	post-embryonic development	9
	signal transduction	8
	anatomical structure morphogenesis	6
	flower development	6
	reproduction	6
	response to abiotic stimulus	6
	carbohydrate metabolic process	5
	catabolic process	5
	cellular component organization	5
	embryo development	4
	response to endogenous stimulus	4
	protein metabolic process	3
	transport	3
	cell differentiation	2
	response to biotic stimulus	2
	secondary metabolic process	2
	translation	2
	cell cycle	1
	cell death	1
	generation of precursor metabolites and energy	1
	growth	1
	lipid metabolic process	1
	response to extracellular stimulus	1
Molecular Function	binding	13
	molecular_function	13
	nucleotide binding	13
	protein binding	13
	catalytic activity	11
	kinase activity	11
	sequence-specific DNA binding transcription factor activity	8
	transferase activity	7
	hydrolase activity	6
	nucleic acid binding	5
	RNA binding	5
	DNA binding	4
	nuclease activity	3
	lipid binding	1
	oxygen binding	1
	receptor activity	1
	signal transducer activity	1
	structural molecule activity	1
	transporter activity	1

## Sheet: Vandana-RS
	Description	Occurrence
Cellular Component	cellular_component	22
	cytosol	15
	membrane	15
	nucleus	15
	plastid	14
	plasma membrane	12
	cell	9
	mitochondrion	9
	cytoplasm	7
	cell wall	6
	extracellular region	6
	intracellular	5
	vacuole	5
	endoplasmic reticulum	3
	Golgi apparatus	3
	ribosome	3
	nucleolus	2
	thylakoid	2
	endosome	1
	peroxisome	1
Biological Process	metabolic process	40
	cellular process	39
	biological_process	37
	biosynthetic process	25
	protein modification process	21
	nucleobase, nucleoside, nucleotide and nucleic acid metabolic process	18
	response to stress	16
	multicellular organismal development	15
	signal transduction	12
	anatomical structure morphogenesis	10
	catabolic process	9
	post-embryonic development	9
	cellular component organization	8
	response to endogenous stimulus	8
	protein metabolic process	7
	reproduction	7
	response to abiotic stimulus	7
	transport	7
	carbohydrate metabolic process	6
	flower development	6
	cell differentiation	5
	embryo development	5
	response to biotic stimulus	3
	response to extracellular stimulus	3
	translation	3
	cell communication	2
	cell death	2
	cell growth	2
	secondary metabolic process	2
	cell cycle	1
	cellular homeostasis	1
	generation of precursor metabolites and energy	1
	growth	1
	lipid metabolic process	1
	regulation of gene expression, epigenetic	1
Molecular Function	protein binding	22
	molecular_function	18
	catalytic activity	17
	binding	16
	hydrolase activity	16
	nucleotide binding	16
	kinase activity	15
	sequence-specific DNA binding transcription factor activity	10
	transferase activity	9
	RNA binding	6
	DNA binding	4
	nuclease activity	4
	nucleic acid binding	4
	transporter activity	3
	lipid binding	2
	oxygen binding	2
	signal transducer activity	2
	structural molecule activity	2
	enzyme regulator activity	1
	motor activity	1
	receptor activity	1
	receptor binding	1

## Sheet: Vandana-RR
	Description	Occurrence
Cellular Component	cytosol	11
	membrane	10
	nucleus	8
	mitochondrion	7
	plastid	7
	cellular_component	6
	cell	5
	plasma membrane	5
	cytoplasm	4
	cell wall	3
	extracellular region	3
	ribosome	3
	Golgi apparatus	2
	intracellular	2
	nucleolus	2
	thylakoid	2
	vacuole	2
	cytoskeleton	1
	endoplasmic reticulum	1
	peroxisome	1
Biological Process	cellular process	20
	metabolic process	19
	biosynthetic process	16
	biological_process	15
	nucleobase, nucleoside, nucleotide and nucleic acid metabolic process	12
	response to stress	9
	multicellular organismal development	8
	post-embryonic development	8
	response to abiotic stimulus	7
	anatomical structure morphogenesis	6
	catabolic process	5
	cellular component organization	5
	flower development	5
	reproduction	5
	carbohydrate metabolic process	4
	embryo development	4
	protein modification process	4
	protein metabolic process	3
	signal transduction	3
	translation	3
	cell differentiation	2
	response to biotic stimulus	2
	response to endogenous stimulus	2
	transport	2
	cell cycle	1
	cell death	1
	cell growth	1
	generation of precursor metabolites and energy	1
	growth	1
	lipid metabolic process	1
	secondary metabolic process	1
Molecular Function	binding	12
	molecular_function	11
	protein binding	10
	catalytic activity	8
	sequence-specific DNA binding transcription factor activity	7
	nucleotide binding	5
	transferase activity	5
	DNA binding	4
	hydrolase activity	4
	kinase activity	3
	structural molecule activity	3
	nuclease activity	2
	nucleic acid binding	2
	motor activity	1
	oxygen binding	1
	receptor activity	1
	RNA binding	1
	signal transducer activity	1
	transporter activity	1

## Sheet: N22-CS
	Description	Occurrence
Cellular Component	cellular_component	20
	membrane	18
	cytosol	17
	nucleus	16
	plasma membrane	13
	cell	11
	plastid	11
	mitochondrion	10
	cell wall	7
	cytoplasm	7
	extracellular region	7
	vacuole	5
	endoplasmic reticulum	4
	Golgi apparatus	4
	intracellular	4
	ribosome	4
	thylakoid	3
	nucleolus	2
	endosome	1
	peroxisome	1
Biological Process	biological_process	38
	metabolic process	37
	cellular process	36
	biosynthetic process	27
	protein modification process	19
	response to stress	18
	nucleobase, nucleoside, nucleotide and nucleic acid metabolic process	17
	multicellular organismal development	12
	signal transduction	12
	post-embryonic development	10
	response to abiotic stimulus	10
	anatomical structure morphogenesis	7
	flower development	7
	reproduction	7
	response to endogenous stimulus	7
	transport	7
	carbohydrate metabolic process	6
	catabolic process	6
	cellular component organization	6
	embryo development	5
	protein metabolic process	4
	response to biotic stimulus	4
	cell differentiation	3
	lipid metabolic process	3
	translation	3
	regulation of gene expression, epigenetic	2
	secondary metabolic process	2
	cell communication	1
	cell cycle	1
	cell death	1
	DNA metabolic process	1
	generation of precursor metabolites and energy	1
	growth	1
	response to extracellular stimulus	1
Molecular Function	molecular_function	19
	protein binding	19
	catalytic activity	18
	nucleotide binding	15
	binding	14
	hydrolase activity	13
	kinase activity	12
	sequence-specific DNA binding transcription factor activity	11
	transferase activity	10
	RNA binding	7
	DNA binding	6
	nuclease activity	4
	nucleic acid binding	4
	transporter activity	4
	oxygen binding	2
	receptor binding	2
	signal transducer activity	2
	structural molecule activity	2
	enzyme regulator activity	1
	lipid binding	1
	motor activity	1
	receptor activity	1

## Sheet: N22-CR
	Description	Occurrence
Cellular Component	cellular_component	17
	membrane	16
	plasma membrane	13
	cytosol	12
	nucleus	10
	plastid	9
	mitochondrion	8
	cell	7
	cell wall	5
	cytoplasm	4
	Golgi apparatus	4
	vacuole	4
	extracellular region	3
	nucleolus	3
	ribosome	3
	thylakoid	3
	endoplasmic reticulum	2
	intracellular	2
	cytoskeleton	1
	endosome	1
	peroxisome	1
Biological Process	cellular process	33
	metabolic process	30
	biological_process	27
	biosynthetic process	23
	nucleobase, nucleoside, nucleotide and nucleic acid metabolic process	15
	protein modification process	12
	response to stress	12
	multicellular organismal development	10
	post-embryonic development	10
	signal transduction	9
	anatomical structure morphogenesis	7
	response to abiotic stimulus	7
	carbohydrate metabolic process	6
	catabolic process	6
	cellular component organization	6
	reproduction	6
	transport	6
	flower development	5
	embryo development	4
	protein metabolic process	4
	response to endogenous stimulus	4
	cell differentiation	3
	translation	3
	generation of precursor metabolites and energy	2
	lipid metabolic process	2
	secondary metabolic process	2
	cell cycle	1
	cell death	1
	cell growth	1
	growth	1
	photosynthesis	1
	regulation of gene expression, epigenetic	1
	response to biotic stimulus	1
Molecular Function	protein binding	16
	molecular_function	14
	binding	13
	nucleotide binding	13
	catalytic activity	11
	hydrolase activity	11
	kinase activity	10
	sequence-specific DNA binding transcription factor activity	9
	transferase activity	8
	DNA binding	5
	RNA binding	4
	structural molecule activity	4
	transporter activity	4
	nucleic acid binding	3
	nuclease activity	2
	motor activity	1
	oxygen binding	1
	receptor activity	1
	signal transducer activity	1

## Sheet: N22-SS+LS
	Description	Occurrence
Cellular Component	cellular_component	17
	cytosol	17
	membrane	17
	plasma membrane	13
	plastid	13
	nucleus	11
	cell	10
	mitochondrion	9
	cell wall	8
	cytoplasm	6
	extracellular region	6
	vacuole	5
	ribosome	4
	thylakoid	4
	intracellular	3
	endoplasmic reticulum	2
	Golgi apparatus	2
	nucleolus	2
	cytoskeleton	1
	endosome	1
	peroxisome	1
Biological Process	metabolic process	34
	biological_process	33
	cellular process	33
	biosynthetic process	24
	nucleobase, nucleoside, nucleotide and nucleic acid metabolic process	17
	protein modification process	17
	response to stress	16
	multicellular organismal development	13
	signal transduction	12
	anatomical structure morphogenesis	10
	post-embryonic development	9
	response to abiotic stimulus	9
	cellular component organization	8
	response to endogenous stimulus	8
	transport	7
	carbohydrate metabolic process	6
	catabolic process	6
	cell differentiation	5
	flower development	5
	reproduction	5
	embryo development	4
	protein metabolic process	4
	response to biotic stimulus	4
	translation	4
	cell growth	3
	generation of precursor metabolites and energy	3
	cell death	2
	lipid metabolic process	2
	photosynthesis	2
	secondary metabolic process	2
	cell communication	1
	cell cycle	1
	cellular homeostasis	1
	growth	1
	regulation of gene expression, epigenetic	1
	response to extracellular stimulus	1
Molecular Function	catalytic activity	17
	protein binding	17
	binding	16
	molecular_function	16
	nucleotide binding	14
	hydrolase activity	12
	kinase activity	12
	sequence-specific DNA binding transcription factor activity	10
	RNA binding	5
	transferase activity	5
	DNA binding	4
	nuclease activity	4
	nucleic acid binding	4
	structural molecule activity	4
	transporter activity	3
	enzyme regulator activity	2
	lipid binding	2
	oxygen binding	2
	signal transducer activity	2
	motor activity	1
	receptor activity	1
	receptor binding	1

## Sheet: N22-SR+LR
	Description	Occurrence
Cellular Component	cellular_component	23
	cytosol	18
	membrane	16
	plasma membrane	15
	nucleus	14
	mitochondrion	12
	plastid	12
	cell	10
	cell wall	8
	cytoplasm	6
	vacuole	5
	extracellular region	4
	intracellular	4
	ribosome	4
	endoplasmic reticulum	3
	nucleolus	3
	Golgi apparatus	2
	thylakoid	2
	cytoskeleton	1
	endosome	1
	peroxisome	1
Biological Process	biological_process	37
	cellular process	37
	metabolic process	37
	biosynthetic process	27
	response to stress	20
	nucleobase, nucleoside, nucleotide and nucleic acid metabolic process	16
	protein modification process	16
	multicellular organismal development	13
	post-embryonic development	11
	signal transduction	11
	response to abiotic stimulus	9
	anatomical structure morphogenesis	8
	response to endogenous stimulus	8
	catabolic process	7
	reproduction	7
	transport	7
	flower development	6
	protein metabolic process	6
	carbohydrate metabolic process	5
	cellular component organization	5
	cell differentiation	4
	embryo development	4
	translation	4
	lipid metabolic process	3
	response to biotic stimulus	3
	cell death	2
	response to extracellular stimulus	2
	secondary metabolic process	2
	cell communication	1
	cell cycle	1
	cell growth	1
	DNA metabolic process	1
	generation of precursor metabolites and energy	1
	growth	1
	regulation of gene expression, epigenetic	1
Molecular Function	molecular_function	19
	protein binding	19
	catalytic activity	16
	binding	15
	hydrolase activity	15
	nucleotide binding	14
	kinase activity	13
	sequence-specific DNA binding transcription factor activity	10
	DNA binding	7
	transferase activity	7
	RNA binding	5
	structural molecule activity	5
	nucleic acid binding	4
	transporter activity	4
	nuclease activity	3
	oxygen binding	2
	signal transducer activity	2
	enzyme regulator activity	1
	motor activity	1
	receptor activity	1
	receptor binding	1

[truncated: 2 more sheets: N22-RS, N22-RR]
